# Supplementary material for: Reciprocal expression of MADS-box genes and DNA methylation reconfiguration initiate bisexual cones in spruce
Source: Commun Biol. 2024 Jan 19;7:114. doi: 10.1038/s42003-024-05786-6 (PMC10799047; doi:10.1038/s42003-024-05786-6)
Supplement: Supplementary file 4 — Supplementary Data 1-11 [file 42003_2024_5786_MOESM4_ESM.xlsx]

## Sheet: Supplementary Data 1
Species	Gene ID/Accession No.	Subgroup/Subfamily	Reference
Arabidopsis thaliana	AT1G77950	Mδ	http://planttfdb.cbi.pku.edu.cn/index.php
Arabidopsis thaliana	AT1G22130	Mδ
Arabidopsis thaliana	AT1G18750	Mδ
Arabidopsis thaliana	AT2G42830.2	AG
Arabidopsis thaliana	AT3G58780.3	AG
Arabidopsis thaliana	AT4G09960.3	AG
Arabidopsis thaliana	AT4G18960.1	AG
Arabidopsis thaliana	AT1G71692.1	AGL12
Arabidopsis thaliana	AT3G57390.1	AGL15
Arabidopsis thaliana	AT5G13790.1	AGL15
Arabidopsis thaliana	AT2G14210.1	AGL17
Arabidopsis thaliana	AT2G22630.1	AGL17
Arabidopsis thaliana	AT3G57230.1	AGL17
Arabidopsis thaliana	AT4G37940.1	AGL17
Arabidopsis thaliana	AT1G24260.2	AGL2/SEP1
Arabidopsis thaliana	AT2G03710.1	AGL2/SEP1
Arabidopsis thaliana	AT3G02310.1	AGL2/SEP1
Arabidopsis thaliana	AT5G15800.2	AGL2/SEP1
Arabidopsis thaliana	AT2G45650.1	AGL6
Arabidopsis thaliana	AT3G61120.1	AGL6
Arabidopsis thaliana	AT3G54340.1	AP3/PI
Arabidopsis thaliana	AT5G20240.1	AP3/PI
Arabidopsis thaliana	AT1G31140.2	B-sister
Arabidopsis thaliana	AT5G23260.2	B-sister
Arabidopsis thaliana	AT1G77080.4	FLC
Arabidopsis thaliana	AT5G10140.1	FLC
Arabidopsis thaliana	AT5G65050.3	FLC
Arabidopsis thaliana	AT5G65060.1	FLC
Arabidopsis thaliana	AT5G65070.3	FLC
Arabidopsis thaliana	AT5G65080.1	FLC
Arabidopsis thaliana	AT1G26310.1	SQUA
Arabidopsis thaliana	AT1G69120.1	SQUA
Arabidopsis thaliana	AT3G30260.1	SQUA
Arabidopsis thaliana	AT5G60910.1	SQUA
Arabidopsis thaliana	AT2G22540.1	StMADS11
Arabidopsis thaliana	AT4G24540.1	StMADS11
Arabidopsis thaliana	AT2G45660.1	TM3
Arabidopsis thaliana	AT4G11880.1	TM3
Arabidopsis thaliana	AT4G22950.1	TM3
Arabidopsis thaliana	AT5G51860.1	TM3
Arabidopsis thaliana	AT5G51870.3	TM3
Arabidopsis thaliana	AT5G62165.1	TM3
Oryza sativa subsp. Japonica	LOC_Os01g10504.1	AG	http://planttfdb.cbi.pku.edu.cn/index.php
Oryza sativa subsp. Japonica	LOC_Os01g66290.1	AG
Oryza sativa subsp. Japonica	LOC_Os05g11380.1	AG
Oryza sativa subsp. Japonica	LOC_Os05g11414.1	AG
Oryza sativa subsp. Japonica	LOC_Os12g10540.1	AG
Oryza sativa subsp. Japonica	LOC_Os08g02070.1	AGL12
Oryza sativa subsp. Japonica	LOC_Os12g10520.1	AGL12
Oryza sativa subsp. Japonica	LOC_Os02g36924.1	AGL17
Oryza sativa subsp. Japonica	LOC_Os02g49840.1	AGL17
Oryza sativa subsp. Japonica	LOC_Os04g23910.1	AGL17
Oryza sativa subsp. Japonica	LOC_Os08g33488.1	AGL17
Oryza sativa subsp. Japonica	LOC_Os03g11614.1	AGL2/SEP1
Oryza sativa subsp. Japonica	LOC_Os03g54170.1	AGL2/SEP1
Oryza sativa subsp. Japonica	LOC_Os06g06750.1	AGL2/SEP1
Oryza sativa subsp. Japonica	LOC_Os08g41950.1	AGL2/SEP1
Oryza sativa subsp. Japonica	LOC_Os09g32948.1	AGL2/SEP1
Oryza sativa subsp. Japonica	LOC_Os02g45770.1	AGL6
Oryza sativa subsp. Japonica	LOC_Os04g49150.1	AGL6
Oryza sativa subsp. Japonica	LOC_Os01g66030.1	AP3/PI
Oryza sativa subsp. Japonica	LOC_Os05g34940.1	AP3/PI
Oryza sativa subsp. Japonica	LOC_Os06g49840.1	AP3/PI
Oryza sativa subsp. Japonica	LOC_Os02g07430.1	B-sister
Oryza sativa subsp. Japonica	LOC_Os04g52410.2	B-sister
Oryza sativa subsp. Japonica	LOC_Os06g45650.1	B-sister
Oryza sativa subsp. Japonica	LOC_Os03g54160.1	SQUA
Oryza sativa subsp. Japonica	LOC_Os07g01820.1	SQUA
Oryza sativa subsp. Japonica	LOC_Os07g41370.1	SQUA
Oryza sativa subsp. Japonica	LOC_Os12g31748.2	SQUA
Oryza sativa subsp. Japonica	LOC_Os02g52340.1	StMADS11
Oryza sativa subsp. Japonica	LOC_Os03g08754.1	StMADS11
Oryza sativa subsp. Japonica	LOC_Os06g11330.1	StMADS11
Oryza sativa subsp. Japonica	LOC_Os02g01355.1	TM3
Oryza sativa subsp. Japonica	LOC_Os02g01365.1	TM3
Oryza sativa subsp. Japonica	LOC_Os06g01890.1	TM3
Oryza sativa subsp. Japonica	LOC_Os10g39130.1	TM3
Amborella trichopoda	ERN14157	AG	http://ftp.ensemblgenomes.org/pub/plants/release-54/fasta/amborella_trichopoda/
Amborella trichopoda	ERN20069	AGL12
Amborella trichopoda	ERN05188	AGL15
Amborella trichopoda	ERN18058	AGL17
Amborella trichopoda	ERM98553	AGL17
Amborella trichopoda	ERN17839	AGL2/SEP1
Amborella trichopoda	ERN09875	AGL2/SEP1
Amborella trichopoda	ERM96536	AGL6
Amborella trichopoda	ERN20181	AP3/PI
Amborella trichopoda	ERN17823	SQUA
Amborella trichopoda	ERM96348	AP3/PI
Amborella trichopoda	ERN01839	AP3/PI
Amborella trichopoda	ERN01390	B-sister
Amborella trichopoda	ERM96584	B-sister
Amborella trichopoda	ERM97390	STMADS11
Amborella trichopoda	ERM96532	TM3
Amborella trichopoda	ERN09882	TM8
Amborella trichopoda	ERN09882.1	TM8
Amborella trichopoda	ERN09879	TM8
Picea abies	X79280.1 (DAL2)	AG	Carlsbecker et al., 2013
Picea abies	KC347011 (DAl5)	AGL12
Picea abies	KC347012 (DAL14)	AGL6/SEP
Picea abies	X80902.1 (DAL1)	AGL6/SEP
Picea abies	AF158539.1 (DAL11)	AP3/PI
Picea abies	AF158541.1 (DAL12)	AP3/PI
Picea abies	AY269278.1 (DAL13)	AP3/PI
Picea abies	KC347010 (DAL6)	B-sister
Picea abies	KC347017 (DAL22)	B-sister
Picea abies	KC347018 (DAL23)	B-sister
Picea abies	AF064080.1 (DAL10)	GGM7
Picea abies	KC347016 (DAL21)	GGM7
Picea abies	KC347013 (DAL4)	TM3
Picea abies	KC347015 (DAL19)	TM3
Picea abies	X79281.1 (DAL3)	TM3
Pinus taeda	PITA_000015182	AGL15	Chen et al., 2017
Pinus taeda	PITA_000047114	AGL15
Pinus taeda	PITA_000047115	AGL15
Pinus taeda	PITA_000059648	AGL15
Pinus taeda	PITA_000032439	AP3/PI
Pinus taeda	PITA_000032730	AP3/PI
Pinus taeda	PITA_000039230	AP3/PI
Pinus taeda	PITA_000045452	AP3/PI
Pinus taeda	PITA_000022359	B-sister
Pinus taeda	PITA_000006571	TM8
Ephedra equisetina	EeMADS24	AGL6/SEP	Hou et al., 2019
Ephedra equisetina	EeMADS44	AGL6/SEP
Ephedra equisetina	EeMADS48	AP3/PI
Ephedra equisetina	EeMADS8	AP3/PI
Ephedra equisetina	EeMADS9	AP3/PI
Ephedra equisetina	EeMADS22	B-sister
Ephedra equisetina	EeMADS15	GGM7
Ephedra equisetina	EeMADS21	SQUA
Ephedra equisetina	EeMADS34	StMADS11
Ephedra equisetina	EeMADS38	StMADS11
Ephedra equisetina	EeMADS19	TM3
Ephedra equisetina	EeMADS40	TM8
Gnetum luofuense	TnS000064931t01	AG	Hou et al., 2019
Gnetum luofuense	TnS000393325t08	AGL12
Gnetum luofuense	TnS000222675t04	AGL6/SEP
Gnetum luofuense	TnS000229425t02	AGL6/SEP	Hou et al., 2019
Gnetum luofuense	TnS000077603t01	AP3/PI
Gnetum luofuense	TnS000843651t05	AP3/PI
Gnetum luofuense	TnS000843651t06	AP3/PI
Gnetum luofuense	TnS000843651t08	AP3/PI
Gnetum luofuense	TnS000967423t06	AP3/PI
Gnetum luofuense	TnS000495759t01	B-sister
Gnetum luofuense	TnS013912449t01	SQUA
Gnetum luofuense	TnS000069483t10	StMADS11
Gnetum luofuense	TnS000222675t05	TM3
Picea crassifolia	c122354_g1_i1	AG	This study
Picea crassifolia	c81758_g1_i2	AGL15
Picea crassifolia	c117030_g1_i2	AGL17
Picea crassifolia	c117842_g1_i1	AGL6/SEP
Picea crassifolia	c109110_g1_i1	AGL6/SEP
Picea crassifolia	c124395_g1_i1	AP3/PI
Picea crassifolia	c117650_g1_i1	AP3/PI
Picea crassifolia	c113171_g1_i1	AP3/PI
Picea crassifolia	c124288_g1_i4	AP3/PI
Picea crassifolia	c127225_g1_i6	B-sister
Picea crassifolia	c127605_g1_i3	B-sister
Picea crassifolia	c118861_g1_i1	GGM7
Picea crassifolia	c98512_g1_i1	GGM7
Picea crassifolia	c111693_g1_i4	SQUA
Picea crassifolia	c149238_g1_i1	SQUA
Picea crassifolia	c119407_g2_i4	StMADS11
Picea crassifolia	c120044_g1_i1	StMADS11
Picea crassifolia	c118628_g1_i1	StMADS11
Picea crassifolia	c122345_g2_i1	StMADS11
Picea crassifolia	c115033_g1_i1	StMADS11
Picea crassifolia	c131481_g1_i2	StMADS11
Picea crassifolia	c135098_g1_i7	TM3
Picea crassifolia	c128479_g2_i1	TM3
Picea crassifolia	c131108_g3_i1	TM3
Picea crassifolia	c98494_g1_i1	TM3
Picea crassifolia	c131724_g3_i3	TM3
Picea crassifolia	c131724_g4_i1	TM3
Picea crassifolia	c108204_g2_i3	TM3
Picea crassifolia	c129979_g1_i1	TM8
Picea crassifolia	c109127_g1_i3	TM8
Picea crassifolia	c129979_g2_i2	TM8
Picea crassifolia	c129979_g3_i3	TM8
References
Carlsbecker, A. et al. Molecular control of normal and acrocona mutant seed cone development in Norway spruce (Picea abies) and the evolution of conifer ovule-bearing organs. New Phytol. 200, 261-275 (2013)
Chen, F., Zhang, X., Liu, X. & Zhang, L. Evolutionary analysis of MIKC(c)-Type MADS-box genes in gymnosperms and angiosperms. Front. Plant Sci. 8, 895 (2017).
Hou, C., Li, L., Liu, Z., Su, Y. & Wan, T. Diversity and expression patterns of MADS-box genes in Gnetum luofuense—implications for functional diversity and evolution. Trop. Plant Biol. 13, 36-49 (2019)

## Sheet: Supplementary Data 2
CG		CHG		CHH
Gene_name	Methylation level	Gene_name	Methylation level	Gene_name	Methylation level
c100030_g1_i1	0.938967	c100004_g1_i1	0.675676	c1003_g1_i1	0.998135
c100041_g1_i1	0.962963	c100004_g2_i1	0.64	c101343_g1_i1	0.0716925
c100187_g2_i1	0.901099	c100030_g1_i1	0.866548	c101449_g1_i1	0.037703
c1003_g1_i1	0.998904	c100187_g2_i1	0.905797	c101544_g1_i1	0.016962
c100416_g1_i1	0.657277	c1003_g1_i1	1	c102329_g1_i1	0.0288111
c100486_g1_i1	0.541538	c100486_g1_i1	0.673077	c102374_g1_i1	0.0735786
c100813_g1_i1	1	c101073_g1_i1	0.804642	c102447_g1_i1	0.0234059
c101071_g1_i2	1	c101135_g1_i1	0.769565	c102447_g2_i1	0.0233918
c101207_g1_i1	0.897959	c101220_g1_i1	0.679775	c103818_g2_i1	0.0207638
c101220_g1_i1	0.660759	c101259_g1_i1	0.713615	c104127_g1_i1	0.222222
c101285_g1_i1	0.769547	c101259_g2_i1	0.68997	c104221_g1_i1	0.0670103
c101384_g1_i1	0.810345	c101303_g1_i1	0.958333	c104273_g1_i1	0.0307284
c101431_g1_i1	0.867036	c101343_g1_i1	0.788676	c104425_g1_i1	0.0259549
c101458_g1_i1	0.799552	c101384_g1_i1	0.698413	c106058_g1_i1	0.0207805
c101544_g1_i1	0.820547	c101431_g1_i1	0.746539	c106220_g2_i1	0.0230263
c101683_g1_i1	0.754448	c101449_g1_i1	0.701403	c106220_g3_i1	0.0222039
c101839_g1_i1	0.886076	c101544_g1_i1	0.689278	c106715_g1_i1	0.0209895
c101901_g1_i1	0.936508	c101901_g1_i1	0.909091	c106805_g1_i2	0.994887
c101964_g1_i1	0.896714	c101916_g1_i1	0.578125	c107059_g1_i1	0.99803
c102034_g1_i1	0.432836	c101916_g2_i1	0.75	c107349_g1_i1	0.996403
c102235_g3_i1	1	c101964_g1_i1	0.831169	c107495_g1_i1	0.0725806
c102239_g1_i2	0.698795	c102040_g1_i1	0.662464	c107565_g2_i1	0.0375391
c102247_g1_i1	0.869718	c102173_g1_i1	0.688073	c107896_g1_i1	1
c102295_g1_i1	0.75265	c102239_g1_i2	0.78187	c108151_g1_i1	0.0303615
c102298_g1_i1	0.828283	c102247_g1_i1	0.85344	c108231_g1_i1	0.0192684
c102328_g1_i1	0.888889	c102295_g1_i1	0.737705	c108892_g1_i1	0.0349716
c102328_g2_i1	0.758621	c102328_g2_i1	0.774194	c108976_g1_i1	0.0475488
c102374_g1_i1	0.887755	c102329_g1_i1	0.782039	c109421_g1_i2	0.0405485
c102374_g2_i1	0.886076	c102374_g1_i1	0.843373	c109709_g2_i1	0.0699001
c102388_g1_i1	0.632432	c102379_g1_i1	0.777778	c109940_g1_i1	0.0366647
c102422_g1_i1	0.955224	c102388_g1_i1	0.570397	c109980_g2_i1	0.0260576
c102447_g1_i1	0.912209	c102422_g1_i1	0.890547	c111285_g1_i2	0.654545
c102447_g2_i1	0.827481	c102447_g1_i1	0.730408	c111367_g1_i1	0.998726
c102496_g1_i1	0.875	c102447_g2_i1	0.820764	c111395_g2_i1	0.0387528
c10250_g1_i1	0.906977	c102598_g1_i2	0.75625	c111471_g1_i3	0.0963705
c102598_g1_i2	0.80226	c102699_g2_i1	0.949153	c111593_g1_i1	0.0232061
c102705_g1_i1	0.905882	c102741_g1_i1	0.768362	c111813_g1_i1	0.0238971
c102833_g1_i2	0.938596	c102833_g1_i2	0.849802	c111987_g2_i1	0.0657476
c102858_g2_i1	0.961538	c102840_g1_i2	0.615063	c112301_g1_i1	0.0228227
c102923_g1_i1	0.678063	c102923_g1_i1	0.645495	c112421_g1_i3	0.0885813
c102937_g2_i1	0.735675	c102937_g1_i1	0.835616	c11260_g1_i1	1
c102975_g1_i1	0.902439	c102937_g2_i1	0.705592	c112694_g1_i1	0.0450055
c10301_g1_i1	0.798246	c103017_g1_i1	0.873239	c113000_g1_i2	0.0560397
c103031_g1_i2	0.917293	c10301_g1_i1	0.801136	c113743_g2_i1	0.05626
c103103_g1_i1	0.841463	c103103_g1_i1	0.814815	c113972_g2_i1	0.013884
c103134_g1_i1	0.779412	c103134_g1_i1	0.761905	c113972_g3_i1	0.0244969
c103143_g1_i1	1	c103240_g1_i2	0.70339	c114126_g1_i2	0.0349489
c103167_g1_i3	0.719101	c103375_g1_i1	0.666667	c114474_g1_i1	0.0177416
c103240_g1_i2	0.816	c103495_g1_i2	0.771242	c114809_g2_i1	0.0336894
c103495_g1_i2	0.795918	c103562_g1_i1	0.656992	c115440_g1_i1	0.0150566
c103501_g1_i1	0.946581	c103626_g2_i2	0.66318	c115522_g1_i1	0.0499195
c103562_g1_i1	0.741803	c103688_g1_i1	0.658041	c115681_g1_i1	0.0256806
c103602_g1_i2	0.969697	c103689_g1_i2	0.849315	c115709_g1_i1	0.24
c103626_g2_i2	0.755444	c103748_g1_i1	0.743802	c115732_g1_i2	0.0360566
c103670_g1_i1	0.925	c103748_g2_i1	0.676856	c115958_g1_i1	0.0686813
c103680_g1_i1	0.795455	c103818_g2_i1	0.67418	c116075_g1_i2	0.0282366
c103688_g1_i1	0.685185	c103973_g1_i1	0.658537	c116407_g1_i2	0.0168496
c103689_g1_i2	0.943396	c104022_g1_i1	0.8125	c116592_g1_i1	0.0144461
c103883_g1_i2	0.726087	c104044_g1_i1	0.797015	c116844_g2_i1	0.0242554
c104022_g1_i1	0.971631	c104050_g2_i1	0.898058	c116844_g4_i1	0.0171625
c104044_g1_i1	0.842553	c10412_g1_i1	0.923077	c116870_g1_i1	0.0149815
c104050_g2_i1	0.963636	c104141_g1_i1	0.675119	c117013_g1_i1	0.0280899
c104141_g1_i1	0.908734	c104221_g1_i1	0.781513	c117047_g1_i1	0.0411511
c104219_g1_i1	0.773438	c104273_g1_i1	0.743993	c117493_g1_i1	0.0321489
c104314_g1_i1	0.83908	c104317_g2_i2	0.820513	c118145_g1_i1	0.0267824
c104317_g2_i2	0.913043	c104425_g1_i1	0.816232	c118405_g1_i1	0.0219792
c104329_g1_i1	0.887755	c104434_g1_i1	0.886364	c118405_g2_i1	0.0202422
c104416_g1_i1	0.673469	c104487_g2_i1	0.742857	c118466_g1_i2	0.0170118
c104425_g1_i1	0.869686	c104507_g1_i2	0.923077	c118577_g1_i1	0.997171
c104685_g1_i1	0.83908	c104685_g1_i1	0.768116	c118581_g1_i1	0.0348588
c104696_g1_i1	0.7	c104772_g1_i1	0.769737	c118764_g1_i4	0.0270883
c104772_g1_i1	0.911263	c104847_g2_i2	0.698413	c118824_g2_i1	0.0725076
c105223_g1_i1	0.885965	c105015_g1_i1	1	c118907_g1_i2	0.0213353
c105259_g1_i1	0.802326	c105216_g1_i1	0.851485	c119055_g1_i1	0.0322186
c105392_g1_i1	0.796992	c105223_g1_i1	0.748768	c119070_g2_i1	0.0265853
c105491_g1_i1	0.64598	c105265_g1_i1	1	c119159_g1_i2	0.0498534
c105665_g2_i1	0.934066	c105392_g1_i1	0.631399	c119171_g1_i1	0.0345722
c105918_g1_i2	0.768421	c105450_g1_i1	0.934211	c119180_g2_i1	0.0290789
c105920_g1_i2	0.852941	c105545_g1_i1	0.796296	c119212_g3_i1	0.0173729
c105928_g1_i1	0.863233	c105573_g1_i1	0.839506	c119335_g1_i1	0.061157
c105933_g1_i1	0.884615	c105672_g1_i1	0.847978	c119487_g1_i1	0.0193444
c106126_g1_i1	0.925926	c105672_g2_i1	0.857627	c119919_g1_i1	0.0287585
c106191_g1_i1	0.76875	c105732_g1_i1	0.79771	c119951_g2_i1	0.0589286
c106220_g2_i1	0.805233	c105738_g1_i2	0.817955	c119958_g1_i1	0.0234136
c106220_g3_i1	0.798942	c105928_g1_i1	0.738213	c120163_g3_i1	0.0308057
c106247_g1_i1	0.725926	c106082_g1_i1	0.944444	c120243_g2_i1	0.0329509
c106248_g1_i1	1	c106126_g1_i1	0.809278	c120286_g1_i1	0.0214941
c106260_g1_i4	0.808511	c106191_g1_i1	0.768546	c120343_g1_i1	0.0305819
c106271_g1_i1	0.867816	c106220_g2_i1	0.688429	c120343_g2_i1	0.0296804
c106313_g1_i1	0.898876	c106220_g3_i1	0.784381	c120420_g2_i1	0.0475342
c106383_g1_i1	0.841584	c106247_g1_i1	0.742236	c120558_g1_i1	0.0395122
c106564_g1_i1	0.971993	c106260_g1_i4	0.806723	c121110_g1_i3	0.140625
c106578_g1_i1	0.734848	c106268_g1_i1	0.931373	c121337_g1_i1	0.992025
c106626_g1_i1	0.886792	c106271_g1_i1	0.725086	c121644_g1_i1	0.0248355
c106635_g1_i1	0.918605	c106304_g1_i1	0.682635	c121880_g1_i1	0.0442628
c106763_g1_i1	0.934426	c106313_g1_i1	0.89697	c122002_g2_i1	0.0387921
c106805_g1_i2	0.996212	c106564_g1_i1	0.923208	c122097_g1_i1	0.0283333
c106999_g1_i2	0.890244	c106578_g1_i1	0.666667	c122233_g1_i1	0.0200114
c107059_g1_i1	0.994924	c106604_g1_i1	0.723502	c122314_g1_i2	0.0646438
c107121_g2_i2	0.634921	c106626_g1_i1	0.756098	c122314_g2_i1	0.0446496
c107136_g2_i1	0.75	c106635_g1_i1	0.872984	c122451_g2_i1	0.0253054
c107349_g1_i1	1	c106658_g1_i1	0.679389	c122520_g2_i1	0.0201774
c107395_g1_i1	0.939394	c106691_g1_i1	0.887892	c122525_g4_i1	0.0318878
c107495_g1_i1	0.916667	c106715_g1_i1	0.765398	c122688_g1_i1	0.0484392
c107529_g3_i1	0.640625	c106737_g1_i1	0.885714	c122994_g2_i1	0.024356
c107552_g1_i1	0.90404	c106785_g1_i1	0.789272	c122994_g3_i1	0.0292777
c107560_g1_i1	0.916667	c106805_g1_i2	0.994458	c12346_g1_i1	0.0498029
c107565_g2_i1	0.819512	c106844_g2_i1	0.792793	c123523_g2_i1	0.0417278
c107693_g1_i1	0.610315	c106869_g1_i1	0.747452	c123640_g1_i2	0.0194643
c107715_g1_i1	0.796296	c106948_g1_i1	0.895954	c123917_g1_i1	0.0412288
c107760_g2_i2	0.777778	c106999_g1_i2	0.660606	c123918_g1_i1	0.0151854
c107823_g2_i1	0.870968	c107059_g1_i1	1	c123955_g2_i1	0.0390558
c108004_g1_i1	0.852217	c107121_g2_i2	0.698795	c124080_g2_i1	0.0349115
c108008_g1_i2	0.952381	c107136_g1_i1	0.675	c124102_g2_i1	0.0291415
c108089_g1_i2	0.105514	c107136_g2_i1	0.541502	c124146_g1_i1	0.0280731
c108158_g2_i1	0.95082	c107157_g1_i1	0.805556	c124276_g2_i1	0.0175315
c108231_g1_i1	0.831239	c107188_g1_i1	0.845494	c124397_g1_i1	0.0468401
c108353_g1_i1	0.6639	c107349_g1_i1	0.978723	c124659_g1_i2	0.0816327
c108370_g1_i1	0.930233	c107469_g1_i1	0.59907	c124663_g1_i1	0.0199028
c108402_g1_i1	0.863578	c107552_g1_i1	0.852151	c124694_g1_i1	0.0571924
c108698_g1_i3	0.616352	c107560_g1_i1	0.826855	c124760_g2_i1	0.033386
c108892_g1_i1	0.843972	c107565_g2_i1	0.794643	c124812_g2_i1	0.0435787
c108892_g2_i1	0.858974	c107639_g1_i1	0.767857	c124985_g2_i1	0.0156579
c108920_g1_i1	0.96875	c107693_g1_i1	0.618486	c125041_g2_i2	0.0554683
c109015_g1_i1	0.72093	c107760_g2_i2	0.774436	c125104_g1_i1	0.013897
c109140_g1_i1	0.835	c107871_g1_i1	0.6234	c125281_g1_i1	0.022558
c109223_g2_i1	0.858921	c107912_g1_i1	0.744457	c125516_g1_i1	0.0354223
c109239_g1_i1	0.64539	c108004_g1_i1	0.784946	c125580_g1_i1	0.0172234
c109406_g1_i2	0.72973	c108009_g1_i1	0.723647	c125582_g1_i1	0.027575
c109421_g1_i2	0.878443	c108089_g1_i2	0.0818887	c125592_g3_i1	0.0164585
c109499_g1_i1	0.974063	c108118_g1_i1	0.877551	c125995_g1_i1	0.0221939
c109542_g1_i1	0.821918	c108151_g1_i1	0.62061	c126102_g1_i2	0.0327997
c109596_g2_i1	0.895833	c108156_g1_i1	0.693878	c126118_g1_i1	0.0234353
c109616_g1_i1	0.888889	c108231_g1_i1	0.813543	c126123_g1_i1	0.0355872
c109640_g2_i1	1	c108274_g1_i1	0.65873	c126244_g2_i1	0.0393022
c109663_g1_i2	0.830508	c108330_g2_i2	0.774554	c126294_g1_i2	0.0315309
c109664_g1_i1	0.770677	c108353_g1_i1	0.558824	c126309_g1_i2	0.0318581
c109754_g1_i1	0.870229	c108370_g1_i1	0.798387	c126309_g2_i2	0.0159981
c109766_g2_i2	0.673716	c108402_g1_i1	0.735934	c126336_g1_i1	0.029752
c109869_g1_i2	0.556054	c108522_g1_i1	0.788618	c126549_g2_i1	0.0285071
c109970_g1_i1	1	c108534_g2_i2	0.67	c126637_g2_i1	0.0387774
c110202_g1_i1	0.814229	c108574_g1_i1	0.792208	c126699_g1_i3	0.0490463
c110231_g1_i1	0.754386	c108574_g2_i1	0.732394	c126712_g1_i1	0.0157417
c110247_g1_i1	0.835821	c108719_g1_i1	0.826087	c126747_g1_i1	0.0261095
c110278_g1_i2	0.820276	c108753_g1_i1	0.709677	c126764_g4_i1	0.0405853
c110571_g1_i1	0.928571	c108826_g1_i1	0.815217	c126825_g3_i1	0.0235338
c110575_g1_i1	0.962963	c108892_g1_i1	0.765193	c126869_g1_i1	0.0659341
c110585_g2_i2	0.906667	c108892_g2_i1	0.767568	c126882_g1_i1	0.043239
c110701_g3_i1	1	c108955_g1_i1	0.736111	c126948_g3_i1	0.0403531
c110764_g1_i1	0.82243	c108976_g1_i1	0.766176	c127062_g1_i1	0.0186004
c110802_g1_i2	0.956522	c109032_g3_i1	0.762712	c127075_g1_i2	0.0191172
c110822_g1_i1	0.956522	c109040_g1_i1	0.752809	c127126_g1_i1	0.0182205
c110903_g1_i1	0.195794	c109099_g1_i1	0.770115	c127357_g1_i1	0.0221241
c110961_g2_i1	0.837209	c109140_g1_i1	0.815942	c127445_g1_i1	0.014683
c111212_g2_i1	0.726368	c109223_g1_i1	0.872928	c127657_g1_i2	0.0331524
c111257_g1_i1	0.69697	c109223_g2_i1	0.855228	c127750_g1_i1	0.0318863
c111330_g1_i1	0.786585	c109239_g1_i1	0.640569	c127894_g2_i2	0.0181165
c111367_g1_i1	0.997647	c109406_g1_i2	0.776923	c127916_g1_i1	0.0356633
c111390_g1_i1	0.824561	c109421_g1_i2	0.791596	c127916_g2_i1	0.0247149
c111395_g1_i1	0.897059	c109444_g1_i1	0.671329	c128023_g1_i1	0.0538564
c111395_g2_i1	0.904984	c109447_g2_i1	0.766667	c128080_g1_i1	0.0311316
c111432_g1_i1	0.885321	c109499_g1_i1	0.854271	c128097_g1_i1	0.0264934
c111505_g1_i1	0.75	c109542_g1_i1	0.75817	c128108_g2_i1	0.0720339
c111517_g1_i1	0.85124	c109616_g1_i1	0.75419	c128190_g1_i1	0.0390764
c111550_g1_i1	0.69697	c109623_g1_i1	0.628866	c128287_g3_i1	0.0274745
c111589_g1_i1	0.103673	c109640_g2_i1	0.964286	c128396_g1_i2	0.0271481
c111593_g1_i1	0.56546	c109663_g1_i2	0.763948	c128478_g1_i3	0.0287801
c111650_g2_i1	1	c109677_g1_i1	0.822006	c128557_g2_i1	0.0330882
c111694_g1_i1	0.867925	c109677_g2_i1	0.786885	c128572_g2_i1	0.0230472
c111762_g1_i1	0.884615	c109709_g1_i1	0.760479	c128620_g1_i2	0.0151257
c111792_g1_i1	0.658647	c109709_g2_i1	0.817391	c128750_g1_i1	0.0395306
c111797_g1_i2	0.63125	c109728_g1_i1	0.637787	c129049_g2_i2	0.0229961
c111813_g1_i1	0.767677	c109754_g1_i1	0.778004	c129256_g1_i2	0.0251477
c111857_g2_i1	0.756863	c109766_g2_i2	0.597911	c129369_g1_i1	0.832669
c111932_g2_i1	0.837989	c109869_g1_i2	0.460102	c129459_g1_i1	0.0171249
c111934_g1_i1	0.829268	c109940_g1_i1	0.795981	c129476_g2_i1	0.0237405
c111987_g2_i1	0.859745	c109980_g2_i1	0.769415	c129557_g1_i2	0.0526378
c112039_g1_i1	0.917431	c110008_g1_i1	0.694444	c129557_g2_i2	0.0433936
c112105_g1_i3	0.640288	c110036_g1_i1	0.875	c129655_g1_i1	0.0227805
c112240_g1_i1	0.722222	c110247_g1_i1	0.862903	c129673_g7_i1	0.0363165
c112353_g1_i1	0.823529	c110249_g1_i2	0.863636	c129674_g2_i1	0.0360178
c112378_g1_i1	0.891892	c110340_g1_i1	0.650794	c129674_g3_i1	0.032133
c112379_g2_i1	0.822222	c110500_g1_i1	0.752577	c129697_g3_i1	0.035148
c112405_g3_i1	0.948052	c110664_g1_i1	0.802721	c129734_g2_i1	0.0507545
c112421_g1_i3	0.762853	c110744_g1_i2	0.700483	c129833_g2_i1	0.0446693
c112499_g1_i1	0.884146	c110800_g1_i2	1	c129889_g1_i1	0.072282
c112499_g2_i1	0.791878	c110802_g1_i2	0.876623	c12994_g1_i1	1
c112499_g3_i1	0.874576	c110885_g1_i1	0.7	c129978_g2_i1	0.0477997
c112509_g1_i1	0.659026	c110903_g1_i1	0.162699	c130053_g2_i1	0.0206894
c112534_g1_i1	0.944444	c111105_g1_i1	0.735656	c130119_g6_i1	0.0270048
c112543_g2_i1	0.746667	c111212_g2_i1	0.66242	c130235_g1_i3	0.0223737
c112561_g2_i1	0.621359	c111257_g1_i1	0.673295	c130250_g1_i2	0.0210278
c112597_g1_i1	0.890244	c111316_g1_i1	0.809859	c130321_g1_i1	0.0225441
c112638_g1_i1	1	c111316_g2_i1	0.696335	c130420_g1_i1	0.0879945
c112646_g1_i2	0.918919	c111330_g1_i1	0.734043	c130493_g1_i1	0.0380952
c112694_g1_i1	0.755556	c111351_g1_i1	0.695489	c130507_g2_i3	0.0324003
c112761_g1_i1	0.958084	c111367_g1_i1	1	c130514_g1_i3	0.0603641
c112777_g1_i2	0.946746	c111395_g1_i1	0.716667	c130541_g4_i2	0.0657895
c112797_g1_i1	0.924444	c111395_g2_i1	0.782435	c130589_g1_i1	0.0195174
c112908_g1_i1	0.756098	c111432_g1_i1	0.746032	c130592_g1_i1	0.0274394
c112926_g2_i1	0.888889	c111471_g1_i3	0.828622	c130608_g2_i1	0.0222746
c112947_g1_i1	0.908257	c111505_g1_i1	0.620155	c130747_g1_i1	0.0266569
c112949_g1_i1	0.677778	c111517_g1_i1	0.75	c130789_g1_i1	0.0165726
c112989_g1_i1	0.876543	c111589_g1_i1	0.0999533	c130797_g2_i1	0.0198333
c113000_g1_i2	0.910345	c111593_g1_i1	0.581907	c130828_g1_i2	0.054768
c113012_g1_i2	0.882353	c111745_g1_i1	0.809524	c130832_g1_i1	0.0296795
c113032_g1_i1	0.683036	c111792_g1_i1	0.716148	c130936_g2_i1	0.0159365
c113033_g1_i1	0.903771	c111813_g1_i1	0.786686	c130968_g1_i2	0.0801354
c113159_g1_i1	0.855769	c111932_g2_i1	0.795918	c130979_g1_i1	0.0246856
c113271_g1_i1	0.87037	c111952_g1_i1	0.789062	c130982_g2_i2	0.0539554
c113632_g1_i1	0.708223	c111987_g2_i1	0.815748	c131021_g2_i1	0.0275229
c113663_g1_i1	0.826733	c112039_g1_i1	0.855769	c131090_g1_i2	0.0202711
c113752_g1_i2	0.764977	c112080_g1_i1	0.856021	c131093_g2_i4	0.0177036
c113761_g1_i3	0.792388	c112105_g1_i3	0.655046	c131093_g7_i1	0.0706127
c113909_g1_i1	0.862745	c112240_g1_i1	0.675373	c131127_g1_i1	0.0282468
c113972_g2_i1	0.889889	c112301_g1_i1	0.802516	c131181_g1_i2	0.0346946
c113972_g3_i1	0.90669	c112421_g1_i3	0.827546	c131230_g5_i1	0.0657439
c114086_g1_i1	0.957143	c112499_g3_i1	0.694323	c131245_g1_i1	0.0290778
c114112_g2_i2	0.820513	c112509_g1_i1	0.79108	c131274_g4_i4	0.018153
c114123_g1_i1	0.96875	c112526_g1_i1	0.773196	c131283_g1_i1	0.0317998
c114126_g1_i2	0.83249	c112534_g1_i1	0.780952	c131299_g7_i1	0.030699
c114176_g1_i1	0.910448	c112543_g2_i1	0.644628	c131303_g3_i1	0.0242422
c114224_g2_i1	0.896552	c112561_g2_i1	0.338983	c131304_g4_i2	0.0493746
c114245_g1_i1	0.884615	c112580_g1_i1	0.935484	c131316_g1_i2	0.046893
c114340_g1_i1	0.714286	c112597_g1_i1	0.786667	c131342_g1_i1	0.0212865
c114343_g1_i1	0.86747	c112606_g1_i2	0.688654	c131403_g1_i1	0.0228166
c114420_g1_i1	0.871614	c11260_g1_i1	1	c131449_g2_i1	0.0134433
c114431_g1_i2	0.827586	c112621_g1_i1	0.703704	c131486_g2_i1	0.0236924
c114463_g1_i1	0.823529	c112694_g1_i1	0.741463	c131486_g3_i1	0.0220403
c114474_g2_i1	0.664336	c112756_g1_i1	0.705882	c131490_g4_i2	0.0193936
c114482_g1_i2	0.943038	c112760_g1_i1	0.629032	c131545_g1_i1	0.0269956
c114581_g1_i2	0.963415	c112926_g1_i1	0.766404	c131545_g2_i1	0.0200601
c114625_g1_i1	0.853659	c112947_g1_i1	0.809195	c131602_g1_i1	0.0279544
c114725_g2_i1	0.733333	c112949_g1_i1	0.657534	c131657_g3_i4	0.0437055
c114725_g3_i1	0.635593	c112989_g1_i1	0.907285	c131658_g1_i1	0.0718212
c114762_g1_i1	0.845361	c113000_g1_i2	0.725608	c131694_g1_i1	0.0290429
c114809_g2_i1	0.755618	c113032_g1_i1	0.57656	c131732_g2_i1	0.0407482
c114828_g1_i1	1	c113033_g1_i1	0.708688	c131759_g1_i1	0.024656
c114841_g1_i1	0.77551	c113079_g1_i1	0.752665	c131776_g1_i2	0.0608696
c114858_g2_i1	1	c113117_g1_i2	0.719033	c131794_g1_i1	0.0237608
c114888_g1_i1	0.848101	c113334_g1_i3	0.847926	c131814_g1_i1	0.0319211
c114898_g1_i1	0.925	c113552_g2_i1	0.565217	c131914_g3_i1	0.0219006
c114898_g2_i1	0.813896	c113580_g1_i1	0.958333	c131932_g2_i1	0.0340009
c114943_g2_i1	0.635294	c113743_g1_i1	0.556962	c131988_g1_i1	0.0248871
c115021_g1_i1	0.787402	c113743_g2_i1	0.698782	c131988_g2_i1	0.0334027
c115028_g4_i1	0.747967	c113752_g1_i2	0.671355	c132141_g4_i1	0.0502186
c115046_g1_i1	0.104759	c113761_g1_i3	0.852595	c132150_g3_i1	0.0171021
c115055_g1_i1	0.691057	c113909_g1_i1	0.751055	c132154_g1_i1	0.0243334
c115060_g1_i2	0.796296	c113914_g1_i1	0.71719	c132184_g1_i1	0.026744
c115061_g1_i1	0.866667	c113947_g1_i1	0.690476	c132216_g1_i1	0.0468584
c115091_g1_i1	0.820611	c113947_g2_i1	0.591954	c132227_g1_i1	0.0369069
c115109_g2_i2	0.809417	c113972_g2_i1	0.846257	c132271_g1_i1	0.0178861
c115185_g1_i1	0.67619	c113972_g3_i1	0.826709	c132284_g2_i1	0.0177127
c115211_g1_i1	0.794872	c113989_g1_i1	0.660377	c132291_g1_i5	0.0173817
c115253_g2_i1	0.913043	c114112_g2_i2	0.857143	c132291_g2_i1	0.0539216
c115340_g1_i1	0.921569	c114112_g5_i2	0.829787	c132296_g6_i1	0.0228447
c115393_g2_i2	0.917355	c114123_g1_i1	0.875	c132326_g1_i1	0.0254446
c115440_g1_i1	0.906673	c114126_g1_i2	0.750945	c132392_g2_i1	0.0238329
c115494_g3_i1	0.9	c114142_g1_i2	0.810526	c132397_g2_i1	0.0147992
c115522_g1_i1	0.780844	c114240_g1_i1	0.75	c132407_g2_i2	0.0320969
c115522_g2_i1	0.747475	c114264_g1_i1	0.900709	c132523_g3_i2	0.00784173
c115674_g1_i2	0.912	c114329_g1_i1	0.823529	c132532_g2_i2	0.0259709
c115681_g1_i1	0.893458	c114343_g1_i1	0.757576	c132589_g1_i1	0.0246996
c115682_g1_i1	0.892473	c114420_g1_i1	0.824104	c132626_g1_i2	0.0413972
c115728_g1_i1	0.942529	c114421_g1_i2	0.857143	c132635_g2_i1	0.0223729
c115732_g1_i2	0.657963	c114451_g1_i3	0.698276	c132651_g1_i1	0.0346762
c115737_g1_i1	0.569697	c114463_g1_i1	0.811594	c132664_g1_i1	0.0120287
c115745_g1_i2	0.847458	c114474_g1_i1	0.699021	c132664_g2_i2	0.0302669
c115755_g1_i2	0.893204	c114474_g2_i1	0.698413	c132664_g3_i1	0.0164385
c115769_g1_i1	0.884298	c114513_g1_i1	0.531746	c132664_g5_i1	0.0223783
c115785_g1_i1	0.790698	c114549_g1_i1	0.627685	c132669_g1_i2	0.0471396
c115936_g1_i1	0.833333	c114575_g1_i3	0.65	c132672_g4_i2	0.0184956
c116075_g1_i2	0.597768	c114581_g1_i2	0.910891	c132683_g1_i1	0.0188165
c116152_g2_i1	0.772727	c114644_g1_i1	0.627049	c132683_g2_i1	0.0171992
c116294_g2_i1	1	c114740_g1_i2	0.698473	c132715_g1_i1	0.0508711
c116316_g1_i2	0.097877	c114793_g3_i1	0.638554	c132723_g1_i2	0.0603448
c116321_g1_i1	0.783372	c114809_g2_i1	0.741059	c132723_g2_i1	0.0249788
c116360_g1_i2	0.883721	c114858_g2_i1	0.954545	c132723_g4_i1	0.0281505
c116370_g1_i3	1	c114898_g2_i1	0.697479	c132737_g2_i2	0.0321521
c116407_g1_i2	0.827518	c114943_g2_i1	0.697183	c132751_g1_i2	0.0757212
c116414_g1_i2	0.554951	c115021_g1_i1	0.676947	c132827_g4_i1	0.0157661
c116423_g1_i1	0.845455	c115028_g2_i1	0.733766	c132845_g1_i1	0.0587772
c116539_g1_i1	0.84	c115028_g4_i1	0.702213	c132845_g2_i1	0.0320646
c116723_g1_i1	0.888372	c115037_g1_i1	0.758713	c132877_g1_i2	0.0244895
c116749_g2_i1	0.99	c115050_g1_i2	0.828194	c132893_g3_i1	0.0276213
c116756_g1_i1	0.798658	c115055_g1_i1	0.748103	c132900_g7_i1	0.0326934
c116781_g2_i1	0.894737	c115060_g1_i2	0.748408	c132900_g9_i1	0.0170494
c116833_g1_i1	0.847222	c115061_g1_i1	0.783375	c132945_g7_i1	0.0204613
c116844_g2_i1	0.578497	c115091_g1_i1	0.697306	c132946_g1_i2	0.0208706
c116844_g4_i1	0.81295	c115109_g2_i2	0.708709	c132947_g1_i2	0.0191278
c116849_g1_i1	0.731343	c115340_g1_i1	0.942149	c132987_g5_i1	0.0561024
c116854_g1_i2	0.835088	c115349_g1_i1	0.723077	c132987_g6_i1	0.0438086
c116870_g1_i1	0.668176	c115393_g1_i1	0.784483	c133008_g1_i1	0.0187492
c116903_g1_i2	0.870968	c115393_g2_i2	0.842466	c133012_g1_i1	0.0296736
c116943_g2_i1	0.946429	c115440_g1_i1	0.739752	c133104_g1_i1	0.0379235
c116975_g1_i1	0.914634	c115465_g1_i1	0.892308	c133298_g1_i1	0.0294556
c117022_g1_i1	0.578947	c115490_g3_i1	0.571429	c133309_g3_i3	0.038961
c117047_g1_i1	0.881409	c115522_g1_i1	0.80701	c133351_g1_i3	0.0211375
c117086_g1_i2	0.946237	c115522_g2_i1	0.719149	c133351_g2_i1	0.0368921
c117090_g1_i1	0.795455	c115555_g5_i2	1	c133384_g2_i1	0.0252477
c117100_g3_i1	0.912088	c115623_g1_i1	0.821086	c133384_g3_i1	0.0224978
c117172_g1_i1	0.916667	c115674_g1_i2	0.770115	c133396_g1_i2	0.0283973
c117204_g1_i1	0.743243	c115681_g1_i1	0.667028	c133411_g1_i2	0.0266259
c117261_g2_i1	1	c115681_g2_i1	0.649718	c133459_g1_i2	0.0198631
c11726_g1_i1	1	c115709_g1_i1	0.714286	c133476_g1_i1	0.0574765
c117291_g1_i1	0.871795	c115732_g1_i2	0.703066	c133482_g1_i1	0.0224805
c117296_g1_i2	0.816216	c115737_g1_i1	0.64058	c133482_g3_i1	0.0267396
c117318_g1_i1	0.938053	c115751_g1_i1	0.773869	c133499_g9_i1	0.0127467
c117322_g1_i1	0.857143	c115755_g1_i2	0.828283	c133578_g1_i1	0.0221335
c117350_g1_i2	0.741935	c115769_g1_i1	0.777448	c133582_g2_i1	0.0258911
c117352_g1_i1	0.861719	c115785_g1_i1	0.685897	c133595_g1_i1	0.0237154
c117382_g1_i3	0.644501	c115958_g1_i1	0.797009	c133617_g2_i1	0.0134148
c117407_g1_i2	0.773438	c116006_g1_i1	0.651226	c133617_g6_i1	0.0148766
c117488_g1_i1	0.897849	c116074_g1_i1	0.703252	c133626_g1_i2	0.0160334
c117502_g1_i2	0.964286	c116075_g1_i2	0.674441	c133686_g3_i1	0.035967
c117524_g1_i1	0.4	c116292_g2_i1	0.974359	c133686_g4_i1	0.0214836
c117527_g2_i1	0.770889	c116294_g2_i1	1	c133686_g5_i1	0.0356738
c117548_g1_i1	0.58011	c116300_g1_i1	0.704918	c133703_g2_i1	0.0194127
c117577_g1_i1	0.791045	c116316_g1_i2	0.0808066	c133703_g4_i1	0.028074
c117681_g1_i1	0.816406	c116360_g1_i2	0.755245	c133728_g1_i1	0.0148763
c117690_g1_i1	0.917476	c116370_g1_i3	0.85	c133744_g1_i2	0.0256394
c117707_g1_i2	0.821561	c116407_g1_i2	0.679657	c133784_g1_i1	0.0178914
c117716_g1_i2	0.562016	c116423_g1_i1	0.754119	c133791_g1_i1	0.0166825
c117779_g1_i1	0.883721	c116477_g1_i1	0.700724	c133810_g4_i1	0.0161951
c117814_g2_i1	0.773333	c116539_g1_i1	0.691489	c133843_g1_i1	0.0362468
c117819_g1_i1	0.829787	c116594_g1_i1	0.825243	c133933_g1_i1	0.0196288
c117887_g1_i1	0.743925	c116673_g1_i1	0.672655	c133992_g4_i2	0.0423099
c117928_g2_i1	0.692857	c116702_g1_i2	0.733333	c134014_g1_i2	0.0158819
c117931_g1_i1	0.865079	c116723_g1_i1	0.803859	c134027_g2_i1	0.0291636
c117933_g1_i1	0.96	c116756_g1_i1	0.656195	c134118_g1_i1	0.0215252
c117972_g1_i1	0.631799	c116833_g1_i1	0.816406	c134145_g1_i1	0.0292189
c118016_g1_i1	0.905983	c116844_g2_i1	0.736393	c134179_g1_i1	0.0303542
c11801_g1_i1	0.772727	c116844_g4_i1	0.72973	c134192_g2_i1	0.0255548
c118074_g1_i2	0.096837	c116870_g1_i1	0.75591	c134199_g1_i1	0.0253108
c118126_g2_i1	0.902098	c116943_g2_i1	0.693182	c134223_g1_i1	0.0970874
c118127_g1_i1	0.920245	c116975_g1_i1	0.735294	c134223_g5_i1	0.0669056
c118143_g1_i1	0.961672	c117013_g1_i1	0.804391	c134274_g1_i1	0.0148145
c118225_g2_i1	0.872685	c117038_g1_i1	0.65	c134282_g1_i1	0.0151521
c118265_g3_i1	1	c117047_g1_i1	0.666734	c134317_g3_i1	0.0205344
c118283_g1_i1	0.956522	c117192_g1_i1	0.713014	c134338_g1_i3	0.0463302
c118405_g1_i1	0.924513	c117204_g1_i1	0.6313	c134341_g1_i1	0.0310636
c118405_g2_i1	0.865366	c117296_g1_i2	0.792677	c134352_g2_i2	0.018899
c118445_g1_i2	0.81051	c117322_g1_i1	0.826816	c134367_g1_i1	0.0135907
c118466_g1_i2	0.786846	c117350_g1_i2	0.677003	c134367_g4_i1	0.0236829
c118563_g1_i1	0.860759	c117352_g1_i1	0.80905	c134379_g1_i2	0.0422992
c118577_g1_i1	0.996997	c117382_g1_i3	0.554795	c134387_g1_i2	0.0307102
c118581_g1_i1	0.789338	c117488_g1_i1	0.68	c134403_g4_i2	0.0140673
c118595_g1_i1	0.84991	c117502_g1_i2	0.813433	c134404_g1_i1	0.0323662
c118660_g1_i1	0.794702	c117508_g1_i1	0.738397	c134404_g2_i2	0.0225154
c118810_g1_i1	0.829114	c117527_g2_i1	0.800307	c134422_g2_i2	0.0437326
c118818_g2_i6	0.754621	c117548_g1_i1	0.607143	c134422_g3_i1	0.0170426
c118824_g2_i1	0.787356	c117558_g1_i1	0.634183	c134441_g1_i1	0.0273206
c118852_g1_i1	0.657895	c117561_g3_i1	0.763838	c134448_g3_i2	0.0223045
c118907_g1_i2	0.833024	c117681_g1_i1	0.68578	c134448_g5_i3	0.022276
c118972_g1_i1	0.837838	c117690_g1_i1	0.790393	c134464_g1_i1	0.0148005
c119055_g1_i1	0.777494	c117707_g1_i2	0.661844	c134480_g4_i1	0.0516407
c119058_g1_i1	0.876923	c117805_g1_i1	0.940594	c134501_g1_i2	0.0315583
c119101_g2_i1	0.74502	c117814_g2_i1	0.807609	c134510_g1_i1	0.0247608
c119124_g3_i1	0.918605	c117819_g1_i1	0.792526	c134511_g4_i4	0.0198801
c119171_g1_i1	0.663124	c117887_g1_i1	0.746634	c134526_g1_i1	0.0155427
c119190_g1_i1	0.832685	c117928_g2_i1	0.641304	c134526_g3_i3	0.0280514
c119212_g3_i1	0.85855	c117931_g1_i1	0.810935	c134526_g4_i1	0.0275453
c119223_g1_i1	0.729258	c117947_g1_i1	0.654275	c134528_g1_i4	0.0241767
c119259_g2_i1	0.778746	c117972_g1_i1	0.672316	c134591_g1_i3	0.0246391
c119275_g1_i1	0.814978	c118016_g1_i1	0.861742	c134624_g1_i2	0.0181277
c119283_g5_i1	0.881657	c118057_g1_i1	0.935484	c134628_g1_i3	0.0209815
c119308_g1_i1	0.637435	c118074_g1_i2	0.0870091	c134715_g1_i1	0.015159
c119372_g1_i1	0.610586	c118094_g1_i1	0.75	c134721_g1_i3	0.0258771
c119487_g1_i1	0.675319	c118127_g1_i1	0.745958	c134730_g1_i2	0.0375215
c119488_g1_i2	0.913043	c118140_g1_i1	0.71746	c134786_g2_i8	0.0704961
c119549_g1_i1	0.872832	c118140_g2_i1	0.684358	c134798_g5_i1	0.0366042
c119562_g1_i1	0.916376	c118143_g1_i1	0.831266	c134813_g2_i1	0.0155066
c119598_g1_i1	0.78626	c118162_g1_i1	0.784	c134813_g4_i1	0.0209525
c119605_g1_i1	0.720222	c118225_g2_i1	0.808608	c134821_g4_i1	0.0218764
c119629_g1_i1	0.725441	c118405_g1_i1	0.802488	c134833_g1_i2	0.0260995
c119635_g1_i1	0.840136	c118405_g2_i1	0.843405	c134872_g2_i1	0.0161877
c119670_g1_i5	0.85443	c118409_g1_i2	0.841463	c134899_g4_i1	0.0273628
c119689_g2_i2	0.849462	c118445_g1_i2	0.706897	c134901_g1_i2	0.019098
c119698_g1_i1	0.918129	c118453_g2_i1	0.779775	c134953_g1_i3	0.0200246
c119706_g1_i1	0.96	c118466_g1_i2	0.691769	c134953_g2_i1	0.0217497
c119736_g1_i1	0.834862	c118563_g1_i1	0.782123	c134976_g5_i2	0.0375304
c119812_g1_i1	0.828829	c118577_g1_i1	0.998507	c134983_g1_i1	0.0169207
c119821_g1_i1	0.975	c118581_g1_i1	0.736206	c134989_g3_i1	0.0179961
c119821_g3_i1	0.892857	c118595_g1_i1	0.744	c135000_g1_i1	0.0288992
c119846_g1_i1	0.7	c11861_g1_i1	0.830882	c135041_g1_i1	0.0192722
c119894_g1_i1	0.745763	c118660_g1_i1	0.771613	c135042_g2_i1	0.0261765
c119899_g1_i1	0.565217	c118675_g1_i1	0.886364	c135052_g1_i1	0.0159001
c119919_g1_i1	0.682772	c118764_g1_i4	0.793397	c135062_g6_i1	0.0161167
c119958_g1_i1	0.869361	c118810_g1_i1	0.816	c135085_g1_i3	0.0181847
c120003_g1_i1	0.805755	c118818_g2_i6	0.646247	c135104_g1_i4	0.0302286
c120059_g1_i1	0.742857	c118824_g1_i1	0.872483	c135107_g1_i3	0.018899
c120086_g3_i1	0.916667	c118852_g1_i1	0.712871	c135108_g3_i3	0.0223946
c120092_g1_i1	0.818947	c118907_g1_i2	0.756746	c135187_g1_i1	0.0217553
c120163_g3_i1	0.636842	c118997_g1_i1	0.727273	c135207_g2_i2	0.0533927
c120243_g2_i1	0.878165	c119013_g2_i1	0.869565	c135255_g1_i1	0.0315192
c120286_g1_i1	0.764177	c119055_g1_i1	0.778239	c135281_g1_i1	0.0150221
c120288_g2_i1	0.82439	c119101_g2_i1	0.640816	c135315_g1_i2	0.0250669
c120300_g1_i1	0.835616	c119124_g3_i1	0.73913	c135356_g2_i2	0.02752
c120328_g1_i1	0.85446	c119143_g1_i2	0.733333	c135380_g3_i1	0.0431085
c120343_g1_i1	0.704918	c119162_g1_i1	0.876016	c135386_g1_i4	0.0245671
c120357_g1_i1	0.617329	c119171_g1_i1	0.673729	c135392_g1_i3	0.0187819
c120373_g1_i1	0.64	c119180_g2_i1	0.542222	c135395_g2_i1	0.0154759
c120420_g2_i1	0.657303	c119190_g1_i1	0.7718	c135395_g3_i1	0.0144973
c120450_g1_i1	0.920792	c119212_g3_i1	0.736476	c135404_g2_i2	0.0201405
c120454_g2_i1	0.923919	c119223_g1_i1	0.784248	c135405_g1_i2	0.0163283
c120456_g1_i2	0.975	c119259_g2_i1	0.640407	c135405_g3_i1	0.0302253
c120496_g1_i2	0.875	c119275_g1_i1	0.773963	c135431_g1_i1	0.0166635
c120507_g1_i1	0.793651	c119283_g3_i1	0.635514	c135444_g1_i1	0.022667
c120535_g1_i1	0.693878	c119283_g5_i1	0.8	c135467_g1_i3	0.0244175
c120555_g2_i2	0.638298	c119308_g1_i1	0.623448	c135504_g2_i1	0.0165448
c120558_g1_i1	0.693277	c119335_g1_i1	0.839098	c135506_g2_i1	0.0150173
c120728_g1_i1	0.508671	c119372_g1_i1	0.550847	c135534_g3_i2	0.0610465
c120878_g1_i1	0.901316	c119487_g1_i1	0.547866	c135535_g1_i1	0.0224752
c120932_g1_i2	0.858696	c119552_g1_i1	0.727794	c135587_g1_i1	0.0156579
c120957_g3_i1	0.931034	c119562_g1_i1	0.894161	c135587_g2_i1	0.0718278
c121081_g3_i1	0.17661	c119598_g1_i1	0.765625	c135590_g1_i1	0.0367748
c121103_g1_i2	0.757709	c119605_g1_i1	0.763636	c135604_g7_i1	0.0212636
c121110_g1_i3	0.930233	c119635_g1_i1	0.701717	c135613_g1_i3	0.0544659
c121117_g1_i2	0.9	c119670_g1_i5	0.715789	c135613_g3_i1	0.0485756
c121119_g1_i1	0.752039	c119710_g1_i1	0.80799	c135619_g1_i1	0.0167006
c121157_g1_i1	0.839315	c119736_g1_i1	0.764398	c135642_g2_i6	0.0305512
c121157_g2_i1	0.862338	c119766_g1_i1	0.956522	c135644_g1_i3	0.0188679
c121158_g1_i1	0.908451	c119812_g1_i1	0.827869	c135646_g4_i4	0.0271177
c121170_g1_i1	0.808824	c119821_g1_i1	0.61236	c135653_g2_i1	0.0246834
c121249_g1_i1	0.890863	c119821_g3_i1	0.693548	c135661_g2_i1	0.015757
c121254_g1_i2	0.0718344	c119846_g1_i1	0.665094	c135698_g1_i1	0.0236349
c121260_g1_i2	0.8	c119885_g2_i1	0.639423	c135706_g2_i2	0.0176258
c121275_g1_i1	0.884401	c119919_g1_i1	0.664391	c135710_g3_i1	0.0219866
c121320_g2_i1	0.949367	c119958_g1_i1	0.794542	c135726_g1_i1	0.0267079
c121337_g1_i1	0.963878	c120003_g2_i1	0.742424	c135729_g3_i1	0.0303532
c121342_g1_i1	0.647773	c120040_g1_i1	0.869159	c135760_g1_i2	0.0324924
c121359_g1_i2	0.840708	c120059_g1_i1	0.700787	c135782_g1_i2	0.0190532
c121359_g2_i1	0.861111	c120086_g3_i1	0.727273	c135855_g1_i1	0.0344369
c121367_g2_i3	0.924242	c120092_g2_i1	0.758621	c135857_g2_i2	0.069981
c121373_g1_i1	0.991667	c120135_g1_i1	0.710074	c135857_g3_i1	0.0616759
c121380_g2_i2	0.952206	c120135_g2_i1	0.702128	c135882_g4_i1	0.0320858
c121418_g1_i1	0.834239	c120163_g3_i1	0.740614	c135895_g2_i1	0.0599164
c121454_g1_i1	0.765217	c120210_g2_i1	0.814181	c135920_g3_i1	0.03125
c121495_g1_i1	0.951049	c120243_g2_i1	0.828313	c135935_g4_i2	0.0269944
c121495_g2_i2	0.828125	c120273_g1_i1	0.661224	c135935_g5_i1	0.0287853
c121509_g1_i2	0.927273	c120286_g1_i1	0.677174	c135947_g1_i1	0.0275054
c121563_g1_i1	0.666667	c120288_g2_i1	0.73913	c135972_g2_i1	0.022688
c121642_g1_i2	0.912281	c120300_g1_i1	0.667763	c135979_g1_i2	0.018168
c121644_g1_i1	0.957749	c120328_g1_i1	0.775542	c135991_g2_i2	0.0310103
c121667_g1_i1	0.911765	c120343_g1_i1	0.649203	c136023_g1_i1	0.0189295
c121675_g1_i1	0.663366	c120343_g3_i1	0.486679	c136032_g2_i2	0.0298984
c121693_g1_i1	0.87963	c120357_g1_i1	0.639465	c136033_g1_i2	0.019201
c121724_g1_i2	0.79646	c120373_g1_i1	0.622581	c136040_g1_i1	0.0190375
c121737_g1_i1	0.59	c120420_g2_i1	0.611765	c136044_g1_i1	0.0303946
c121768_g2_i1	0.84466	c120454_g2_i1	0.806253	c136044_g2_i1	0.0310817
c121774_g1_i1	0.796875	c120456_g2_i2	0.783654	c136073_g2_i1	0.0188121
c121809_g1_i1	0.91358	c120467_g1_i3	0.808333	c136075_g4_i2	0.00744514
c121817_g1_i1	0.888889	c120507_g1_i1	0.725061	c136091_g2_i1	0.0436628
c121833_g1_i1	0.836478	c120555_g2_i2	0.614943	c136091_g3_i1	0.0800057
c121846_g1_i1	0.759036	c120558_g1_i1	0.726058	c136109_g3_i1	0.0274419
c121878_g2_i1	0.731707	c120848_g1_i2	0.767559	c136111_g2_i2	0.0300752
c121880_g1_i1	0.816354	c120932_g1_i2	0.878378	c136123_g1_i1	0.0247352
c121904_g1_i1	0.842105	c120957_g3_i1	0.747423	c136133_g2_i2	0.0369324
c121921_g2_i1	0.878049	c121012_g1_i1	0.571429	c136133_g3_i1	0.0230487
c122002_g2_i1	0.668309	c121103_g1_i2	0.675	c136133_g4_i1	0.0567048
c122069_g2_i1	0.934579	c121107_g1_i6	0.86163	c136152_g2_i5	0.0362576
c122074_g2_i1	0.792373	c121117_g1_i2	0.881009	c136153_g1_i3	0.0139039
c122102_g1_i1	0.952941	c121119_g1_i1	0.749865	c136164_g2_i1	0.0223055
c122176_g2_i1	0.749235	c121123_g1_i1	0.710526	c136173_g1_i1	0.016684
c122226_g1_i1	0.73	c121157_g1_i1	0.848615	c136187_g4_i1	0.019182
c122233_g1_i1	0.783097	c121157_g2_i1	0.731415	c136209_g1_i1	0.0166682
c122288_g1_i1	0.861111	c121166_g1_i1	0.720412	c136228_g1_i1	0.0172935
c122295_g2_i1	0.616822	c121170_g1_i1	0.789157	c136235_g1_i1	0.0269697
c122314_g1_i2	0.882927	c121235_g1_i1	0.819742	c136249_g2_i1	0.0248133
c122314_g2_i1	0.726531	c121249_g1_i1	0.883821	c136262_g3_i3	0.022652
c122421_g1_i2	0.916129	c121260_g1_i2	0.786325	c136265_g2_i1	0.0192423
c122440_g1_i1	0.884696	c121275_g1_i1	0.82172	c136273_g3_i2	0.0273521
c122467_g1_i1	0.923077	c121337_g1_i1	0.997917	c136281_g1_i4	0.02146
c122493_g1_i1	0.775758	c121342_g1_i1	0.62467	c136283_g1_i1	0.0215489
c122520_g1_i1	0.79661	c121359_g1_i2	0.8125	c136291_g1_i2	0.0179989
c122520_g2_i1	0.818557	c121373_g1_i1	0.893617	c136301_g1_i1	0.0243739
c122525_g4_i1	0.801105	c121380_g2_i2	0.854442	c136326_g1_i1	0.0173707
c122551_g1_i2	0.88	c121418_g1_i1	0.786047	c136329_g1_i1	0.0188055
c122585_g1_i1	0.664122	c121439_g1_i2	0.62931	c136332_g1_i2	0.0181515
c122590_g1_i1	0.875598	c121454_g1_i1	0.716792	c136337_g1_i1	0.0203106
c122678_g1_i1	0.956522	c121466_g1_i1	0.766839	c136337_g2_i2	0.0316646
c122678_g2_i1	0.913591	c121495_g1_i1	0.566502	c136340_g3_i2	0.0309682
c122687_g1_i1	0.837838	c121509_g1_i2	0.722992	c136343_g1_i2	0.02705
c122688_g1_i1	0.866667	c121542_g1_i1	0.880952	c136344_g1_i1	0.0151561
c122691_g1_i2	0.958175	c121563_g1_i1	0.537255	c136348_g1_i2	0.0160014
c122703_g1_i1	0.81761	c12156_g1_i1	0.673333	c136350_g1_i2	0.0246859
c122758_g4_i1	0.781923	c121589_g2_i1	0.807692	c136351_g1_i1	0.0247131
c122758_g7_i1	0.781457	c121625_g1_i2	0.847561	c136352_g1_i4	0.0183459
c122771_g1_i1	0.929348	c121644_g1_i1	0.775566	c136354_g1_i6	0.024881
c122796_g1_i1	0.838028	c121724_g1_i2	0.812121	c136355_g4_i3	0.0137435
c122822_g1_i2	0.829582	c121732_g1_i1	0.72069	c136368_g3_i1	0.092437
c122870_g1_i1	0.682243	c121774_g1_i1	0.758621	c136375_g1_i1	0.0233498
c122937_g1_i2	0.808696	c121808_g1_i2	0.72043	c136382_g1_i1	0.0219773
c122967_g2_i1	0.829114	c121811_g1_i1	0.852941	c136391_g1_i1	0.0197811
c122993_g2_i2	0.772727	c121817_g1_i1	0.820717	c136404_g2_i1	0.038342
c122994_g2_i1	0.838601	c121833_g1_i1	0.591304	c136407_g2_i1	0.0351377
c123005_g1_i3	0.969072	c121846_g1_i1	0.746641	c136411_g1_i1	0.0170083
c123012_g1_i2	0.725191	c121880_g1_i1	0.817581	c136427_g1_i2	0.0275987
c123018_g4_i1	0.886792	c121904_g1_i1	0.903846	c136431_g1_i4	0.0196576
c123075_g3_i1	0.784314	c121913_g1_i1	0.492795	c136432_g1_i1	0.025335
c123112_g2_i1	0.707965	c121964_g1_i2	0.583333	c136433_g1_i1	0.0153382
c123113_g3_i1	0.769406	c121964_g2_i1	0.865724	c136441_g1_i1	0.017925
c123137_g2_i2	0.818182	c122002_g1_i1	0.752212	c136441_g2_i1	0.0235871
c123158_g1_i1	0.847328	c122002_g2_i1	0.699487	c136444_g4_i1	0.0204441
c123180_g2_i1	0.716667	c122069_g2_i1	0.827586	c136447_g1_i1	0.0219561
c123237_g4_i1	0.875	c122070_g2_i1	0.805556	c136453_g2_i1	0.0248024
c123300_g1_i2	0.932432	c122074_g2_i1	0.795322	c136471_g1_i1	0.054953
c123304_g1_i1	0.579268	c122102_g1_i1	0.717949	c136471_g2_i2	0.0190355
c123366_g1_i1	0.728814	c122176_g2_i1	0.740827	c136473_g2_i2	0.0184089
c123371_g1_i2	0.882883	c122233_g1_i1	0.814823	c136487_g3_i3	0.0151488
c123373_g3_i1	0.825688	c122295_g2_i1	0.565598	c136488_g1_i1	0.0157267
c123384_g2_i1	0.885417	c122314_g1_i2	0.676667	c136502_g1_i2	0.0376943
c123454_g1_i2	0.670635	c122314_g2_i1	0.813831	c136505_g1_i3	0.0248809
c123484_g1_i1	0.876777	c122386_g1_i1	0.796296	c136506_g2_i3	0.0221881
c123516_g2_i1	0.823529	c122421_g1_i2	0.6621	c136510_g1_i4	0.0399885
c123523_g1_i1	0.851852	c122428_g3_i1	0.907895	c136518_g3_i1	0.0305424
c123523_g2_i1	0.839535	c122440_g1_i1	0.870748	c136523_g2_i2	0.0595197
c123594_g1_i2	0.832206	c122451_g2_i1	0.663496	c136523_g3_i1	0.0279467
c123627_g1_i1	0.806202	c122493_g1_i1	0.795833	c136524_g2_i1	0.0189303
c123640_g1_i2	0.924315	c122520_g1_i1	0.746032	c136526_g1_i1	0.00829073
c123659_g2_i1	0.945946	c122520_g2_i1	0.651032	c136531_g3_i1	0.028516
c123729_g1_i3	0.754386	c122525_g4_i1	0.817442	c136566_g1_i2	0.0279072
c123740_g1_i1	0.953488	c122590_g1_i1	0.78481	c136589_g1_i2	0.0179946
c123767_g2_i1	0.741667	c122663_g1_i2	0.812903	c136590_g1_i1	0.0235704
c123776_g4_i1	0.980769	c122678_g2_i1	0.857332	c136607_g1_i1	0.0264388
c123798_g2_i1	0.905109	c122688_g1_i1	0.708543	c136612_g2_i1	0.0111021
c123818_g1_i1	0.769406	c122691_g1_i2	0.738462	c136616_g1_i1	0.0174626
c123828_g1_i1	0.744186	c122692_g1_i1	0.97561	c136616_g2_i1	0.0240604
c123868_g2_i1	0.879121	c122758_g3_i1	0.826923	c136618_g1_i2	0.0379734
c123876_g1_i2	0.662791	c122758_g7_i1	0.789474	c136637_g1_i2	0.0330329
c123896_g2_i1	0.887324	c122765_g1_i1	0.703252	c136637_g2_i1	0.0325939
c123917_g1_i1	0.8293	c122771_g1_i1	0.789474	c136644_g1_i4	0.0249077
c123918_g1_i1	0.726269	c122822_g1_i2	0.775742	c136644_g2_i1	0.0285446
c123935_g1_i1	0.797753	c122870_g1_i1	0.776836	c136646_g1_i3	0.0319462
c123955_g1_i1	0.777409	c122930_g1_i1	0.690949	c136647_g1_i1	0.0178244
c123968_g5_i1	0.650794	c122937_g1_i2	0.76699	c136657_g2_i2	0.0128246
c123973_g1_i1	0.616402	c122967_g1_i2	0.701961	c136659_g2_i3	0.0239707
c123998_g2_i1	0.925339	c122967_g2_i1	0.768678	c136664_g1_i3	0.0177633
c124007_g1_i1	0.919614	c122973_g1_i1	0.94	c136666_g1_i1	0.021357
c124033_g1_i2	0.8	c122993_g4_i1	0.887417	c136671_g1_i3	0.0204266
c124057_g1_i1	0.773109	c122994_g2_i1	0.747076	c136674_g2_i1	0.016923
c124080_g2_i1	0.575851	c122994_g3_i1	0.632049	c136679_g2_i4	0.0266068
c124086_g1_i1	0.892857	c123005_g1_i3	0.874074	c136679_g3_i1	0.018259
c124102_g2_i1	0.881728	c123009_g1_i1	0.625	c136684_g3_i1	0.0276783
c124102_g3_i1	0.813953	c123113_g3_i1	0.735206	c136685_g2_i2	0.0180321
c124116_g2_i2	0.8	c123155_g1_i1	0.7031	c136686_g1_i1	0.0205014
c124127_g2_i1	0.5375	c123158_g1_i1	0.734375	c136726_g1_i3	0.0204566
c124129_g1_i2	0.666667	c123165_g1_i1	0.722581	c136726_g2_i1	0.0332458
c124140_g2_i1	0.76	c123237_g4_i1	0.654135	c136730_g2_i1	0.0224406
c124146_g1_i1	0.878855	c123308_g1_i1	0.576	c136733_g1_i1	0.017529
c124155_g2_i1	0.617647	c123353_g1_i2	0.77665	c136735_g1_i1	0.0155073
c124167_g4_i1	0.910828	c123366_g1_i1	0.706612	c136735_g2_i1	0.0429244
c124205_g1_i2	0.722656	c123371_g1_i2	0.832184	c136742_g1_i1	0.0208023
c124249_g1_i1	0.626866	c123373_g3_i1	0.65625	c136748_g1_i1	0.0194091
c124267_g2_i1	0.977273	c123384_g1_i3	0.631474	c136749_g2_i1	0.0259161
c124276_g2_i1	0.806353	c123384_g2_i1	0.847222	c136754_g1_i2	0.0226459
c124291_g1_i1	0.755556	c123454_g1_i2	0.594366	c136755_g1_i1	0.0174125
c124302_g2_i1	0.909178	c12346_g1_i1	0.733096	c136763_g1_i1	0.0198554
c124315_g1_i1	0.944724	c123484_g1_i1	0.841727	c136768_g2_i1	0.0189031
c124316_g1_i1	0.90566	c123516_g2_i1	0.712418	c136769_g2_i1	0.0208084
c124397_g1_i1	0.852761	c123523_g1_i1	0.671795	c136773_g2_i1	0.0342303
c124399_g4_i1	0.944649	c123523_g2_i1	0.739859	c136773_g3_i1	0.0855978
c124401_g1_i1	0.859002	c123532_g1_i1	0.673575	c136775_g2_i1	0.0326012
c124401_g2_i1	0.710059	c123560_g1_i1	0.767677	c136783_g1_i1	0.0252844
c124429_g2_i1	0.772727	c123594_g1_i2	0.689739	c136784_g1_i1	0.0167867
c124429_g3_i2	0.717391	c123614_g3_i1	0.791045	c136791_g1_i1	0.0241706
c124440_g1_i1	0.867925	c123632_g1_i1	0.702422	c136796_g1_i3	0.0189465
c124485_g2_i2	0.983051	c123640_g1_i2	0.75074	c136801_g2_i2	0.0247405
c124497_g1_i4	0.938182	c123729_g1_i3	0.677298	c136810_g1_i5	0.0204603
c124503_g1_i1	0.838428	c123740_g1_i1	0.895455	c136812_g1_i2	0.0188769
c124519_g3_i1	0.8	c123798_g2_i1	0.874172	c136813_g1_i1	0.0183337
c124535_g3_i1	0.707317	c123818_g1_i1	0.826372	c136814_g1_i1	0.017118
c124561_g1_i1	0.847962	c123828_g1_i1	0.736111	c136819_g3_i1	0.0179298
c124657_g1_i1	0.718182	c123917_g1_i1	0.772164	c136825_g3_i2	0.0181517
c124663_g1_i1	0.832753	c123918_g1_i1	0.699815	c136826_g1_i1	0.0218709
c124692_g1_i1	0.84375	c123955_g1_i1	0.765517	c136827_g1_i1	0.0151302
c124700_g2_i3	0.86	c123955_g2_i1	0.784155	c136827_g2_i2	0.0256387
c124755_g1_i1	0.833333	c123968_g5_i1	0.672185	c136827_g3_i1	0.0187874
c124755_g4_i2	0.722222	c123973_g1_i1	0.709835	c136828_g1_i2	0.021707
c124760_g2_i1	0.882026	c123998_g2_i1	0.858407	c136828_g2_i1	0.0176593
c124760_g3_i1	0.787234	c124007_g1_i1	0.90573	c136831_g2_i1	0.0264781
c124762_g4_i1	0.896552	c124033_g1_i2	0.76	c136837_g1_i1	0.0244945
c124762_g6_i1	0.980392	c124034_g1_i2	0.88024	c136838_g1_i2	0.0337724
c124770_g1_i2	0.862745	c124040_g1_i1	0.772254	c136840_g1_i1	0.0228624
c124770_g2_i1	0.646667	c124057_g1_i1	0.737847	c136844_g1_i2	0.0178976
c124810_g1_i1	0.695007	c124078_g2_i1	0.641667	c136847_g1_i2	0.0209269
c124821_g4_i3	0.805556	c124080_g2_i1	0.607221	c136848_g1_i1	0.0214408
c124827_g1_i1	0.583979	c124102_g2_i1	0.839378	c136852_g1_i2	0.0164485
c124835_g1_i1	0.885965	c124102_g3_i1	0.76378	c136854_g1_i1	0.014779
c124860_g1_i2	0.728027	c124127_g2_i1	0.645729	c136858_g1_i2	0.0246566
c124901_g1_i1	0.847458	c124129_g1_i2	0.718033	c136858_g2_i1	0.0215332
c124906_g2_i1	0.9375	c124141_g1_i3	0.764873	c136860_g1_i1	0.0226353
c124945_g1_i1	0.566845	c124146_g1_i1	0.761179	c136860_g2_i1	0.0183417
c124976_g2_i1	0.125811	c124155_g2_i1	0.583099	c136861_g1_i1	0.0234228
c124985_g2_i1	0.755281	c124249_g1_i1	0.690619	c136861_g3_i2	0.0162296
c125041_g2_i2	0.840829	c124267_g2_i1	0.901408	c136863_g1_i2	0.0154015
c125104_g1_i1	0.55605	c124276_g2_i1	0.837406	c136865_g1_i5	0.0357793
c125107_g2_i1	0.65625	c124291_g1_i1	0.661972	c136866_g1_i2	0.0403674
c125149_g2_i1	0.870892	c124302_g2_i1	0.654902	c136866_g2_i1	0.0342536
c125151_g2_i1	0.748792	c124315_g1_i1	0.912752	c136866_g3_i2	0.0209847
c125157_g1_i1	1	c124316_g1_i1	0.774704	c136869_g1_i1	0.0304937
c125162_g1_i2	0.708609	c124333_g1_i3	0.80402	c136871_g1_i1	0.0180126
c125211_g1_i1	0.748654	c124337_g2_i1	0.824798	c136877_g1_i1	0.0188354
c125222_g1_i1	0.849315	c124380_g3_i1	0.673333	c136877_g2_i1	0.0175423
c125225_g1_i2	0.792239	c124397_g1_i1	0.731225	c136878_g2_i2	0.030131
c125239_g2_i2	0.666667	c124399_g4_i1	0.74	c136879_g1_i1	0.0226538
c125281_g1_i1	0.785714	c124401_g1_i1	0.827338	c136880_g1_i3	0.0232597
c125308_g1_i1	0.892473	c124401_g2_i1	0.801893	c136881_g1_i1	0.019487
c125338_g4_i2	0.939394	c124429_g3_i2	0.764901	c136882_g1_i1	0.0255871
c125347_g1_i1	0.89604	c124429_g5_i1	0.757925	c136884_g1_i6	0.0376068
c125395_g2_i1	0.629139	c124468_g1_i2	0.82398	c136885_g1_i2	0.0190647
c125419_g1_i1	0.65283	c124486_g2_i1	0.901639	c136886_g1_i1	0.0180738
c125419_g2_i1	0.744681	c124497_g1_i4	0.775623	c136889_g1_i5	0.022868
c125419_g3_i1	0.769231	c124503_g1_i1	0.811736	c136891_g2_i1	0.020815
c125432_g1_i2	0.648649	c124513_g2_i1	0.702838	c136893_g2_i2	0.0260258
c125442_g2_i1	0.854651	c124535_g3_i1	0.575	c136894_g1_i1	0.0208961
c125448_g2_i3	0.944444	c124561_g1_i1	0.76084	c136895_g1_i1	0.029073
c125449_g1_i1	0.809524	c124657_g1_i1	0.716981	c136895_g2_i1	0.0309278
c125468_g1_i2	0.953488	c124659_g1_i2	0.751381	c136896_g1_i1	0.0284119
c125488_g1_i1	0.652908	c124663_g1_i1	0.758011	c136897_g1_i3	0.0169578
c125516_g1_i1	0.663158	c124694_g1_i1	0.792308	c136898_g1_i4	0.0193311
c125563_g1_i1	0.859182	c124755_g1_i1	0.711538	c136900_g1_i1	0.0262402
c125580_g1_i1	0.734628	c124760_g2_i1	0.805273	c136902_g1_i1	0.0188309
c125592_g3_i1	0.804924	c124760_g3_i1	0.724409	c136903_g2_i1	0.027056
c125601_g1_i1	0.806452	c124762_g4_i1	0.830508	c136903_g3_i1	0.0213295
c125617_g1_i1	0.664151	c124770_g2_i1	0.579336	c136904_g3_i2	0.0200882
c125620_g1_i1	0.649123	c124810_g1_i1	0.711082	c136906_g2_i1	0.0238362
c125658_g2_i1	0.845745	c124812_g1_i1	0.818613	c136907_g1_i1	0.0210962
c125696_g1_i1	0.873913	c124812_g2_i1	0.696676	c136909_g1_i2	0.0203792
c125705_g1_i1	0.778125	c124821_g4_i3	0.703704	c136912_g1_i1	0.0199949
c125763_g2_i1	0.88172	c124835_g1_i1	0.780622	c136913_g1_i2	0.0221276
c125783_g1_i1	0.638142	c124860_g1_i2	0.800412	c136914_g3_i1	0.0260264
c125796_g1_i1	0.943548	c124901_g1_i1	0.84375	c136916_g1_i1	0.0185145
c125823_g1_i1	0.821933	c124906_g1_i2	0.88	c136917_g1_i1	0.0232234
c125846_g1_i2	0.748344	c124906_g2_i1	0.73444	c136918_g1_i4	0.0185
c125867_g1_i1	0.972222	c124945_g1_i1	0.537517	c136920_g2_i1	0.0179783
c125867_g5_i1	0.8	c124953_g2_i1	0.927536	c136922_g1_i4	0.0220172
c125879_g1_i1	0.545455	c124976_g2_i1	0.112008	c136923_g1_i1	0.0214484
c125915_g2_i1	0.862805	c124985_g2_i1	0.647807	c136925_g1_i1	0.0204122
c125995_g1_i1	0.824369	c125041_g2_i2	0.87099	c136927_g2_i1	0.0414994
c126000_g1_i1	0.986842	c125058_g1_i1	0.769231	c136928_g1_i3	0.0284857
c126003_g2_i4	0.8725	c125075_g1_i1	0.775281	c136928_g2_i1	0.0373207
c126014_g4_i2	0.831579	c125096_g2_i2	0.798077	c136931_g1_i1	0.0221862
c126018_g2_i1	0.678218	c125104_g1_i1	0.455944	c136931_g3_i1	0.0296068
c126019_g3_i3	0.702703	c125107_g2_i1	0.584416	c136932_g1_i1	0.0231132
c126045_g1_i1	0.735632	c125149_g2_i1	0.735075	c136935_g1_i2	0.0178894
c126056_g1_i2	0.727273	c125151_g2_i1	0.730402	c136935_g2_i1	0.0234424
c126102_g1_i2	0.801557	c125162_g1_i2	0.812231	c136938_g2_i2	0.0242596
c126110_g1_i2	0.672727	c125211_g1_i1	0.705096	c136939_g1_i2	0.0236427
c126132_g1_i1	0.755459	c125222_g1_i1	0.785714	c136942_g1_i1	0.0200312
c126167_g2_i1	0.690476	c125225_g1_i2	0.706446	c136942_g2_i2	0.0226228
c126184_g1_i1	0.587662	c125281_g1_i1	0.678532	c136943_g1_i2	0.0240745
c126203_g2_i1	0.808511	c125395_g2_i1	0.651246	c136946_g1_i1	0.0293865
c126217_g1_i2	0.885496	c125419_g1_i1	0.68323	c136946_g2_i3	0.0307613
c126220_g1_i1	0.753892	c125419_g3_i1	0.718876	c136946_g3_i1	0.0227007
c126236_g1_i1	0.0978763	c125432_g1_i2	0.632479	c136947_g1_i1	0.0383737
c126236_g2_i2	0.0978068	c125449_g1_i1	0.474843	c136948_g1_i1	0.0158492
c126244_g1_i2	0.772595	c125468_g1_i2	0.95	c136948_g2_i1	0.0247974
c126244_g2_i1	0.894889	c125488_g1_i1	0.635115	c136948_g3_i1	0.0233051
c126264_g1_i2	0.922652	c125530_g1_i2	0.629442	c136949_g2_i4	0.0210434
c126273_g2_i1	0.986111	c125558_g1_i1	0.712264	c136950_g1_i1	0.0226592
c126286_g3_i1	0.710692	c125558_g2_i1	0.914894	c136951_g1_i1	0.0193742
c126294_g1_i2	0.793394	c125563_g1_i1	0.745423	c136952_g1_i1	0.0187546
c126294_g3_i1	0.781228	c125564_g2_i1	0.829268	c136952_g2_i1	0.0205047
c126295_g1_i1	0.745098	c125580_g1_i1	0.731169	c136956_g1_i1	0.0167192
c126309_g1_i2	0.667177	c125582_g1_i1	0.78628	c136957_g1_i1	0.0271539
c126309_g2_i2	0.747076	c125592_g3_i1	0.630605	c136958_g1_i1	0.0202998
c126320_g1_i1	0.679369	c125601_g1_i1	0.709677	c136960_g1_i1	0.0222633
c126336_g1_i1	0.734745	c125617_g1_i1	0.653608	c136961_g1_i1	0.0182747
c126341_g1_i3	0.786517	c125617_g6_i1	0.745614	c136962_g2_i2	0.0312618
c126342_g2_i2	0.696035	c125631_g1_i1	0.540984	c136964_g1_i1	0.0167293
c126355_g1_i1	0.901199	c125640_g1_i1	0.738095	c136964_g2_i1	0.0195473
c126379_g1_i2	0.971698	c125658_g2_i1	0.776557	c136965_g2_i2	0.0164774
c126381_g1_i1	0.704819	c125696_g1_i1	0.809524	c136966_g1_i2	0.0181282
c126381_g3_i2	0.718861	c125705_g1_i1	0.710599	c136966_g2_i1	0.0151962
c126383_g1_i1	0.739535	c125796_g1_i1	0.647887	c136966_g3_i1	0.0205666
c126383_g2_i1	0.891304	c125820_g1_i1	0.779951	c136967_g1_i1	0.0242497
c126395_g1_i1	0.621762	c125823_g1_i1	0.706061	c136968_g1_i1	0.0170182
c126395_g3_i1	0.682759	c125981_g3_i1	0.849057	c136969_g1_i1	0.0252397
c126399_g1_i2	0.0907802	c125995_g1_i1	0.755914	c136970_g1_i1	0.0188599
c126452_g1_i1	0.8	c126003_g2_i4	0.727735	c136972_g1_i3	0.0709781
c126510_g2_i1	0.768	c126018_g2_i1	0.712	c136973_g1_i2	0.0236512
c126527_g2_i2	0.653495	c126023_g1_i1	0.821674	c136974_g1_i1	0.0196055
c126533_g1_i1	0.941083	c126046_g3_i1	0.658333	c136974_g2_i1	0.0169807
c126549_g2_i1	0.74514	c126056_g1_i2	0.755056	c136975_g1_i1	0.0196142
c126575_g1_i1	0.652174	c126068_g1_i1	0.746939	c136976_g1_i1	0.0266343
c126583_g1_i5	0.761905	c126068_g2_i2	0.747082	c136976_g2_i1	0.0258856
c126598_g6_i4	0.941176	c126102_g1_i2	0.725488	c136977_g4_i1	0.0137732
c126601_g2_i1	0.124622	c126102_g2_i1	0.614583	c136979_g1_i2	0.0216903
c126604_g1_i2	0.916667	c126106_g1_i1	0.878049	c136980_g1_i1	0.0214771
c126622_g2_i1	0.921053	c12610_g1_i1	0.731707	c136980_g2_i2	0.0280563
c126637_g2_i1	0.801839	c126110_g1_i2	0.747368	c136981_g1_i3	0.0192731
c126643_g1_i1	0.761905	c126118_g1_i1	0.776278	c136982_g1_i1	0.015098
c126649_g4_i2	0.9	c126123_g1_i1	0.916554	c136982_g2_i2	0.0245281
c126712_g1_i1	0.949505	c126123_g2_i2	0.884817	c136983_g3_i1	0.0199466
c126721_g2_i1	0.8625	c126124_g1_i1	0.925	c136983_g4_i1	0.024088
c126737_g5_i1	0.802548	c126132_g1_i1	0.509827	c136984_g1_i1	0.0200904
c126747_g1_i1	0.653333	c126184_g1_i1	0.629496	c136986_g2_i1	0.0222374
c126770_g1_i1	0.825301	c126209_g1_i1	0.670918	c136987_g1_i1	0.0315492
c126789_g1_i1	0.816667	c126218_g1_i1	0.830769	c136987_g2_i1	0.0237838
c126797_g1_i1	0.755	c126220_g1_i1	0.717354	c136989_g1_i2	0.016702
c126810_g1_i1	0.810056	c126236_g1_i1	0.0981334	c136990_g1_i1	0.0269803
c126870_g1_i3	0.919355	c126244_g1_i2	0.679372	c136990_g2_i2	0.0170483
c126890_g8_i1	0.790123	c126244_g2_i1	0.868385	c136991_g1_i1	0.0185529
c126908_g1_i1	0.785714	c126264_g1_i2	0.871698	c136992_g1_i1	0.015846
c127003_g1_i1	0.746667	c126286_g3_i1	0.725806	c136992_g3_i2	0.0163082
c127019_g2_i2	0.909338	c126294_g1_i2	0.750609	c136993_g1_i2	0.0159427
c127019_g3_i1	0.85044	c126294_g3_i1	0.680412	c136993_g2_i1	0.0153441
c127019_g6_i1	0.795737	c126295_g1_i1	0.752688	c136993_g3_i1	0.0187382
c127062_g1_i1	0.777991	c126309_g1_i2	0.651139	c136994_g2_i1	0.0419873
c127075_g1_i2	0.905871	c126309_g2_i2	0.579484	c136995_g1_i1	0.026726
c127091_g2_i1	0.913462	c126320_g1_i1	0.525773	c136995_g2_i1	0.023146
c127095_g1_i5	0.871233	c126336_g1_i1	0.701151	c136996_g1_i3	0.0252881
c127127_g1_i2	0.796178	c126355_g1_i1	0.840161	c137005_g1_i1	0.999138
c127150_g1_i1	0.876494	c126358_g3_i1	0.891892	c137426_g1_i1	0.030103
c127150_g2_i1	0.797297	c126379_g1_i2	0.91791	c137715_g1_i1	1
c127171_g1_i1	0.97271	c126381_g1_i1	0.741206	c137751_g1_i1	1
c127171_g2_i1	0.982759	c126381_g3_i2	0.668712	c138188_g1_i1	0.995756
c127209_g1_i4	0.74	c126381_g4_i1	0.666667	c139246_g1_i1	1
c127209_g2_i2	0.71679	c126383_g1_i1	0.872399	c139396_g1_i1	1
c127209_g6_i1	0.694017	c126383_g2_i1	0.735632	c139828_g1_i1	1
c127237_g1_i2	0.668246	c126395_g1_i1	0.815789	c140191_g1_i1	0.986667
c127253_g1_i1	0.738636	c126395_g3_i1	0.681579	c140742_g1_i1	0.998559
c127254_g1_i1	0.904192	c126399_g1_i2	0.0844561	c143281_g1_i1	1
c127268_g5_i1	0.688679	c126417_g2_i1	0.973684	c143356_g1_i1	1
c127300_g1_i2	0.941176	c126452_g1_i1	0.724152	c143479_g1_i1	1
c127313_g1_i1	1	c126510_g2_i1	0.604167	c144037_g1_i1	0.0289155
c127317_g1_i2	0.775148	c126527_g2_i2	0.586721	c144387_g1_i1	1
c127357_g1_i1	0.786041	c126549_g2_i1	0.596517	c145453_g1_i1	0.0460199
c127368_g1_i1	0.626033	c126574_g2_i3	0.902439	c146304_g1_i1	1
c127445_g1_i1	0.885327	c126583_g1_i5	0.810606	c147442_g1_i1	0.0839695
c127445_g2_i1	0.844444	c126601_g2_i1	0.106503	c149579_g1_i1	1
c127476_g1_i1	0.719807	c126630_g2_i2	0.732558	c149581_g1_i1	0.99435
c127477_g1_i2	0.751381	c126637_g2_i1	0.781765	c150762_g1_i1	1
c127513_g1_i6	0.591837	c126643_g1_i1	0.702752	c150981_g1_i1	1
c127552_g3_i3	0.438338	c126656_g2_i1	0.750754	c151021_g1_i1	1
c127574_g6_i1	0.776471	c126695_g1_i2	0.881423	c15294_g1_i1	1
c127581_g1_i2	0.696095	c126699_g1_i3	0.612179	c153094_g1_i1	0.0579577
c127614_g1_i1	0.919643	c126712_g1_i1	0.78583	c154164_g1_i1	1
c127624_g3_i1	0.726244	c126737_g2_i2	0.76087	c154238_g1_i1	1
c127638_g1_i2	0.119491	c126737_g5_i1	0.878116	c154365_g1_i1	1
c127657_g1_i2	0.860996	c126747_g1_i1	0.686718	c154800_g1_i1	1
c127689_g1_i2	0.79803	c126764_g4_i1	0.806916	c156047_g1_i1	0.998761
c127691_g1_i4	0.787234	c126770_g1_i1	0.77918	c156194_g1_i1	1
c127700_g2_i1	0.966102	c126797_g1_i1	0.710227	c156391_g1_i1	1
c127704_g1_i1	0.894118	c126809_g4_i1	0.707547	c156680_g1_i1	1
c127709_g3_i2	0.899761	c126825_g2_i1	0.913514	c157923_g1_i1	1
c127714_g1_i1	0.752232	c126825_g3_i1	0.858745	c161083_g1_i1	1
c127721_g5_i2	0.942857	c126866_g1_i1	0.742857	c166156_g1_i1	1
c127790_g4_i1	0.942857	c126866_g4_i1	0.681818	c166218_g1_i1	1
c127823_g1_i1	0.865385	c126869_g2_i1	0.588023	c166783_g1_i1	0.0460094
c127823_g2_i1	0.839623	c126882_g1_i1	0.760274	c167549_g1_i1	1
c127823_g3_i3	0.895349	c126890_g8_i1	0.728261	c167668_g1_i1	1
c127834_g1_i1	0.941805	c126908_g1_i1	0.707965	c167888_g1_i1	0.998243
c127858_g1_i2	0.941176	c126911_g2_i1	0.658683	c168008_g1_i1	1
c127858_g4_i2	0.83959	c126940_g1_i2	0.71466	c169001_g1_i1	1
c127859_g1_i2	0.687225	c126948_g3_i1	0.65881	c170914_g1_i1	1
c127894_g2_i2	0.664211	c126952_g1_i1	0.651042	c174798_g1_i1	0.998457
c127895_g4_i1	0.913838	c126978_g1_i1	0.777778	c174823_g1_i1	0.9988
c127916_g2_i1	0.771783	c127019_g2_i2	0.758342	c175275_g1_i1	0.0383767
c127936_g3_i1	0.705882	c127019_g5_i1	0.875	c176025_g1_i1	1
c127940_g1_i1	0.640288	c127019_g6_i1	0.727672	c17773_g1_i1	1
c127959_g1_i2	0.825137	c127062_g1_i1	0.639799	c178741_g1_i1	0.0437299
c127993_g3_i1	0.809524	c127075_g1_i2	0.859466	c181388_g1_i1	1
c128006_g1_i1	0.830508	c127095_g1_i5	0.701786	c182107_g1_i1	0.995138
c128017_g1_i2	0.94958	c127101_g1_i1	0.843537	c18438_g1_i1	1
c128023_g1_i1	0.708543	c127126_g1_i1	0.576606	c184448_g1_i1	0.116564
c128080_g1_i1	0.594466	c127127_g1_i2	0.793713	c184539_g1_i1	0.991853
c128091_g1_i1	0.495652	c127145_g1_i5	0.777941	c184589_g1_i1	0.0896861
c128097_g1_i1	0.607708	c127150_g1_i1	0.671348	c18556_g1_i1	0.107008
c128099_g1_i2	0.823465	c127150_g2_i1	0.873786	c18571_g1_i1	1
c128108_g2_i1	0.903846	c127171_g1_i1	0.774234	c186012_g1_i1	0.99711
c128108_g4_i1	0.485876	c127171_g2_i1	0.679487	c187369_g1_i1	0.0161628
c128134_g2_i1	0.825472	c127209_g1_i4	0.762255	c187627_g1_i1	0.998759
c128137_g3_i1	0.863636	c127209_g2_i2	0.74878	c187859_g1_i1	0.0366826
c128145_g1_i5	0.681159	c127209_g3_i1	0.744681	c192167_g1_i1	1
c128159_g2_i1	0.818182	c127209_g6_i1	0.652095	c192278_g1_i1	0.061828
c128190_g2_i1	0.843943	c127219_g1_i1	0.887417	c19381_g1_i1	0.0909091
c128255_g1_i4	0.802326	c127237_g1_i2	0.689067	c21100_g1_i1	1
c128287_g3_i1	0.725086	c127254_g1_i1	0.792507	c22420_g1_i1	1
c128330_g1_i1	0.778325	c127254_g2_i2	0.885324	c23417_g1_i1	1
c128352_g2_i1	0.794521	c127357_g1_i1	0.686955	c25421_g1_i1	0.998491
c128381_g1_i1	0.572093	c127368_g1_i1	0.736842	c26544_g1_i1	0.0508123
c128387_g1_i3	0.79661	c127445_g1_i1	0.83923	c26682_g1_i1	0.0354256
c128396_g1_i2	0.339477	c127445_g2_i1	0.911111	c27136_g1_i1	1
c128407_g1_i1	0.781609	c127476_g1_i1	0.696429	c30541_g1_i1	0.117647
c128478_g1_i3	0.857968	c127477_g1_i2	0.638191	c30605_g1_i1	0.157895
c128557_g1_i4	0.588235	c127574_g6_i1	0.676692	c30678_g1_i1	0.998878
c128557_g2_i1	0.757732	c127581_g1_i2	0.65844	c33885_g1_i1	0.999393
c128569_g1_i2	0.736364	c127614_g1_i1	0.846561	c34285_g1_i1	0.0437828
c128572_g2_i1	0.883574	c127638_g1_i2	0.101003	c35152_g1_i1	0.997561
c128615_g2_i1	0.888626	c127651_g1_i1	0.684211	c35333_g1_i1	0.992647
c128663_g1_i1	0.78191	c127657_g1_i2	0.754328	c36500_g1_i1	0.0629275
c128702_g2_i1	0.897436	c127689_g1_i2	0.611276	c36524_g1_i1	1
c128702_g4_i1	0.675676	c127691_g1_i4	0.71134	c37164_g1_i1	0.993506
c128710_g5_i2	0.815789	c127709_g3_i2	0.779452	c40026_g1_i1	1
c128714_g4_i1	0.714286	c127714_g1_i1	0.787594	c40682_g1_i1	1
c128750_g2_i1	0.7943	c127715_g1_i1	0.826484	c42127_g1_i1	0.15625
c128753_g7_i1	0.858696	c127721_g5_i2	0.725664	c49608_g1_i1	1
c128778_g1_i2	0.9	c127750_g1_i1	0.725764	c49790_g1_i1	0.0271748
c128806_g1_i1	0.812785	c127823_g1_i1	0.813084	c49873_g1_i1	0.0339623
c128806_g3_i1	0.794872	c127823_g2_i1	0.647059	c52708_g1_i1	0.998849
c128826_g1_i1	0.905263	c127823_g3_i3	0.858491	c52726_g1_i1	1
c128898_g1_i1	0.704819	c127831_g1_i1	0.77707	c53547_g1_i2	1
c128904_g1_i1	0.883598	c127834_g1_i1	0.554505	c54425_g1_i1	0.0462725
c128914_g1_i1	0.858333	c127843_g1_i1	0.645714	c54488_g1_i1	0.999623
c128984_g1_i1	0.750943	c127858_g4_i2	0.594688	c54888_g1_i1	0.0406
c129009_g4_i1	0.852349	c127859_g1_i2	0.691388	c56212_g1_i1	0.0872818
c129011_g1_i1	0.500818	c127895_g4_i1	0.751802	c57734_g1_i1	0.0202368
c129013_g1_i2	0.948718	c127916_g1_i1	0.787393	c59146_g1_i1	1
c129019_g1_i1	0.608696	c127916_g2_i1	0.749713	c60741_g1_i1	0.0350486
c129027_g2_i1	0.773494	c127940_g1_i1	0.67581	c61271_g1_i1	0.0395997
c129029_g1_i1	0.954907	c127959_g1_i2	0.777344	c64644_g1_i1	0.0183044
c129031_g2_i2	0.674797	c128006_g1_i1	0.733333	c64718_g1_i1	0.998259
c129061_g3_i3	0.955056	c128016_g3_i2	0.793651	c64977_g1_i2	0.993827
c129062_g2_i1	0.731207	c128066_g1_i1	0.781481	c65385_g1_i1	0.0261882
c129064_g1_i1	0.683099	c128080_g1_i1	0.730872	c67397_g1_i1	0.0251723
c129088_g3_i2	0.801418	c128080_g2_i1	0.848837	c67940_g1_i1	1
c129090_g1_i1	0.684564	c128080_g3_i1	0.864407	c68808_g1_i1	0.035527
c129123_g2_i1	0.539267	c128097_g1_i1	0.627368	c70466_g1_i1	0.0146444
c129129_g2_i1	0.675302	c128099_g1_i2	0.690778	c70644_g1_i1	0.981366
c129155_g1_i1	0.815934	c128109_g1_i2	0.704036	c70745_g1_i1	0.0429104
c129167_g2_i2	0.923977	c128134_g1_i1	0.897436	c71391_g2_i1	0.0569192
c129167_g3_i2	0.866071	c128134_g2_i1	0.777778	c71516_g1_i1	1
c129187_g1_i2	0.814286	c128145_g1_i5	0.763158	c72910_g1_i1	0.981132
c129203_g5_i4	0.705426	c128145_g5_i1	0.911765	c73872_g1_i1	0.0211068
c129212_g10_i1	0.711656	c128190_g2_i1	0.797821	c73988_g1_i1	0.0784314
c129212_g9_i1	0.581633	c128200_g3_i1	0.666667	c75604_g1_i1	0.0408685
c129234_g4_i1	0.971429	c128266_g2_i1	0.775068	c76312_g1_i1	0.0560272
c129249_g4_i1	1	c128287_g3_i1	0.752608	c78600_g1_i1	0.0149229
c129256_g1_i2	0.842928	c128330_g1_i1	0.70777	c79196_g1_i1	0.0162312
c129266_g2_i1	0.876106	c128352_g2_i1	0.731932	c80240_g1_i1	0.0210426
c129293_g3_i2	0.965517	c128387_g1_i3	0.773381	c81328_g1_i1	0.0591503
c129351_g1_i1	0.80912	c128396_g1_i2	0.73752	c81527_g1_i1	0.0588235
c129353_g1_i1	0.901099	c128407_g1_i1	0.656522	c82272_g1_i1	0.0169583
c129361_g1_i1	0.820331	c128427_g1_i4	0.875969	c85213_g1_i1	1
c129372_g3_i4	0.940828	c128441_g4_i1	0.879121	c85509_g1_i1	0.99891
c129404_g1_i1	0.923404	c128455_g2_i1	0.584071	c86147_g1_i1	0.0324274
c129404_g2_i1	0.843567	c128464_g3_i1	0.820122	c87015_g1_i1	0.0280036
c129414_g4_i1	0.875	c128464_g4_i1	0.747788	c88757_g1_i1	1
c129442_g1_i4	0.77439	c128467_g5_i1	0.913793	c89721_g1_i1	0.988208
c129448_g1_i1	0.7	c128478_g1_i3	0.698702	c89952_g1_i1	0.0264533
c129452_g2_i1	0.882979	c128557_g2_i1	0.753015	c89994_g1_i1	0.0306779
c129476_g2_i1	0.898292	c128557_g3_i1	0.822695	c90554_g1_i1	0.0324505
c129492_g1_i1	0.744898	c128565_g1_i3	0.894737	c90592_g1_i1	0.0444204
c129495_g2_i1	0.862398	c128569_g1_i2	0.64186	c93411_g1_i1	0.991486
c129517_g1_i4	0.816568	c128572_g2_i1	0.800138	c93428_g1_i1	0.0359272
c129521_g1_i2	0.694581	c128615_g2_i1	0.78635	c93428_g2_i1	0.0481283
c129548_g2_i1	0.817259	c128663_g1_i1	0.72891	c94706_g1_i1	0.992701
c129557_g1_i2	0.78322	c128691_g1_i1	0.777368	c95026_g1_i1	0.0189453
c129557_g2_i2	0.561044	c128702_g3_i1	0.75643	c95814_g1_i1	0.0408442
c129581_g6_i2	0.584437	c128714_g4_i1	0.712575	c95880_g1_i1	0.0310603
c129581_g9_i1	0.806452	c128743_g1_i1	0.771429	c95990_g1_i1	0.171674
c129607_g1_i3	0.798201	c128750_g1_i1	0.777159	c96480_g2_i1	0.034193
c129609_g1_i1	0.861111	c128750_g2_i1	0.759954	c96535_g1_i1	0.0428571
c129609_g2_i1	0.813704	c128778_g1_i2	0.74359	c97132_g1_i1	0.050324
c129633_g5_i1	0.947368	c128799_g1_i1	0.868673	c97418_g1_i1	0.0349811
c129640_g1_i2	0.89313	c128837_g1_i1	0.807107	c97590_g3_i1	0.112319
c129647_g2_i1	0.909091	c128898_g1_i1	0.687571	c97688_g1_i1	0.0284477
c129655_g1_i1	0.658487	c128907_g2_i1	0.806723	c97928_g1_i1	0.189655
c129667_g2_i4	0.637615	c128914_g1_i1	0.824561	c98727_g1_i1	0.0350109
c129673_g2_i2	0.881356	c128963_g1_i1	0.464	c99090_g1_i2	0.997894
c129673_g7_i1	0.804163	c128984_g1_i1	0.694942	c99325_g1_i1	0.97732
c129674_g3_i1	0.724832	c128984_g2_i1	0.63245	c99636_g3_i1	0.00845722
c129683_g4_i2	0.97561	c129009_g1_i1	0.725104
c129694_g2_i1	0.810345	c129009_g4_i1	0.701863
c129694_g3_i3	0.707463	c129011_g1_i1	0.447473
c129697_g3_i1	0.80137	c129013_g2_i1	0.673529
c129698_g1_i3	0.829412	c129019_g1_i1	0.710918
c129723_g1_i1	0.82235	c129027_g2_i1	0.702415
c129751_g1_i1	0.979592	c129029_g1_i1	0.875386
c129773_g2_i1	0.841945	c129031_g2_i2	0.710526
c129785_g9_i3	0.732227	c129044_g2_i1	0.678947
c129833_g1_i1	0.855422	c129049_g2_i2	0.813413
c129833_g2_i1	0.763593	c129061_g3_i3	0.874286
c129857_g4_i1	0.945578	c129064_g1_i1	0.654
c129889_g1_i1	0.802998	c129088_g3_i2	0.764706
c129893_g2_i1	0.933333	c129088_g4_i2	0.84492
c129927_g8_i1	0.923077	c129090_g1_i1	0.680597
c129936_g1_i1	0.666667	c129104_g1_i1	0.8448
c12994_g1_i1	1	c129114_g1_i1	0.840909
c129958_g1_i11	0.851064	c129129_g2_i1	0.591944
c129978_g2_i1	0.778481	c129155_g1_i1	0.782669
c129988_g1_i2	0.735632	c129167_g2_i2	0.753247
c129988_g2_i1	0.690323	c129167_g3_i2	0.839713
c129988_g3_i1	0.72807	c129187_g1_i2	0.731429
c129988_g5_i1	0.578256	c129191_g3_i2	0.588235
c130012_g1_i2	0.839879	c129203_g1_i2	0.706861
c130013_g3_i1	0.875	c129203_g5_i4	0.725714
c130039_g1_i2	0.86478	c129203_g6_i1	0.74026
c130051_g1_i1	0.614173	c129212_g10_i1	0.591489
c130053_g2_i1	0.928035	c129212_g11_i1	0.655218
c130053_g8_i1	0.72973	c129224_g2_i3	0.699301
c130083_g5_i1	0.803343	c129224_g6_i1	0.596774
c130107_g3_i1	0.77037	c129242_g2_i1	0.672185
c13010_g1_i1	0.908451	c129249_g4_i1	0.868852
c130119_g6_i1	0.703878	c129256_g1_i2	0.769838
c130119_g7_i1	0.956522	c129266_g2_i1	0.814208
c130121_g1_i1	0.931507	c129306_g2_i1	0.634358
c130124_g5_i1	0.319134	c129308_g1_i2	0.780488
c130129_g1_i2	0.943662	c129351_g1_i1	0.726176
c130137_g1_i1	0.828125	c129352_g1_i2	0.773333
c130151_g2_i1	0.139994	c129353_g1_i1	0.73639
c130154_g2_i1	1	c129361_g1_i1	0.695594
c130168_g5_i2	0.632184	c129372_g3_i4	0.780952
c130173_g3_i1	0.860335	c129399_g11_i1	0.633333
c130176_g1_i1	0.664	c129402_g2_i1	0.917526
c130179_g2_i1	0.756098	c129402_g3_i1	0.859958
c130180_g1_i1	0.907173	c129402_g5_i1	0.878788
c130230_g1_i1	0.801653	c129402_g6_i2	0.837472
c130235_g1_i3	0.712668	c129404_g1_i1	0.470395
c130238_g3_i1	0.969697	c129414_g4_i1	0.853659
c130250_g1_i2	0.845062	c129443_g1_i2	0.647619
c130321_g1_i1	0.711143	c129452_g2_i1	0.776025
c13032_g1_i1	0.839286	c129459_g1_i1	0.707692
c130376_g1_i1	0.837209	c129459_g2_i1	1
c130426_g2_i1	0.983607	c129467_g2_i1	0.714286
c130460_g2_i1	0.891089	c129476_g2_i1	0.802104
c130488_g1_i2	0.922737	c129495_g2_i1	0.858533
c130494_g10_i1	0.842593	c129517_g1_i4	0.707027
c130507_g2_i3	0.931971	c129519_g1_i2	0.647059
c130511_g1_i1	0.783505	c129521_g1_i2	0.679487
c130511_g3_i1	0.959184	c129535_g1_i1	0.812834
c130514_g1_i3	0.878559	c129548_g2_i1	0.799387
c130541_g3_i4	0.868098	c129557_g1_i2	0.70233
c130548_g1_i3	0.0762078	c129557_g2_i2	0.750559
c130565_g2_i1	0.90795	c129581_g3_i1	0.692308
c130592_g1_i1	0.766791	c129581_g6_i2	0.801596
c130621_g2_i1	0.691275	c129581_g9_i1	0.833333
c130640_g6_i1	0.729299	c129607_g1_i3	0.69375
c130729_g1_i1	0.719008	c129609_g1_i1	0.889868
c130734_g1_i2	0.830508	c129609_g2_i1	0.808664
c130736_g8_i1	0.925926	c129615_g1_i1	0.79558
c130741_g1_i2	0.824427	c129633_g5_i1	0.781377
c130742_g2_i2	0.636624	c129633_g6_i1	0.849057
c130747_g1_i1	0.860465	c129647_g2_i1	0.859813
c130788_g3_i1	0.860806	c129655_g1_i1	0.665028
c130789_g1_i1	0.932177	c129673_g7_i1	0.695122
c130797_g1_i2	0.962264	c129674_g1_i1	0.765152
c130797_g2_i1	0.84507	c129674_g2_i1	0.811224
c130809_g1_i1	0.9538	c129674_g3_i1	0.771218
c130817_g1_i2	0.80814	c129683_g4_i2	0.77095
c130824_g2_i1	0.863636	c129694_g2_i1	0.717678
c130828_g1_i2	0.744966	c129694_g3_i3	0.670833
c130829_g1_i3	0.833635	c129697_g3_i1	0.76766
c130832_g1_i1	0.756917	c129698_g1_i3	0.757835
c130832_g2_i1	0.777778	c129723_g1_i1	0.835237
c130837_g1_i3	0.87931	c129723_g2_i1	0.754902
c130842_g6_i1	0.749311	c129773_g2_i1	0.739837
c130851_g2_i1	0.784038	c129785_g9_i3	0.75023
c130897_g5_i1	1	c129821_g2_i1	0.6875
c130905_g1_i1	0.559055	c129833_g2_i1	0.651457
c130936_g2_i1	0.76817	c129866_g2_i1	0.741242
c130970_g1_i1	0.634409	c129918_g1_i1	0.659794
c130979_g1_i1	0.733096	c129936_g1_i1	0.59009
c130982_g2_i2	0.763494	c129958_g1_i11	0.664773
c130989_g1_i1	0.917431	c129978_g2_i1	0.819079
c131003_g3_i1	0.643979	c129988_g1_i2	0.695522
c131021_g2_i1	0.859408	c129988_g2_i1	0.707819
c131052_g1_i1	0.690647	c129988_g3_i1	0.769841
c131076_g3_i1	0.731051	c129988_g5_i1	0.666089
c131090_g1_i2	0.843652	c129999_g1_i2	0.618644
c131093_g12_i1	0.946939	c130012_g1_i2	0.684597
c131093_g2_i4	0.899776	c130013_g3_i1	0.739472
c131093_g9_i1	0.868852	c130021_g1_i1	0.901042
c131110_g1_i1	0.871528	c130026_g2_i1	0.902655
c131110_g2_i2	0.90625	c130039_g1_i2	0.818021
c131124_g3_i1	0.94	c130051_g1_i1	0.710456
c131127_g1_i1	0.69426	c130053_g2_i1	0.840589
c131134_g2_i2	0.769231	c130053_g8_i1	0.732452
c131137_g1_i2	0.883333	c130055_g1_i1	0.844444
c131137_g2_i2	0.78	c130069_g1_i1	0.921569
c131140_g1_i1	0.698758	c130083_g4_i1	0.758621
c131148_g1_i3	0.904762	c130083_g5_i1	0.821404
c131148_g2_i1	0.728081	c13010_g1_i1	0.840764
c131152_g1_i6	0.931193	c130119_g6_i1	0.689204
c131160_g1_i1	0.858166	c130124_g5_i1	0.310286
c131181_g1_i2	0.914956	c130125_g1_i1	0.655405
c131206_g2_i2	0.938462	c130129_g1_i2	0.868852
c131220_g6_i1	0.72093	c130137_g1_i1	0.840426
c131225_g1_i2	0.687919	c130138_g1_i2	0.512077
c131245_g1_i1	0.929622	c130151_g2_i1	0.131708
c131250_g2_i6	0.803279	c130168_g5_i2	0.685969
c131255_g1_i1	0.69186	c130173_g3_i1	0.803419
c131261_g1_i1	0.733021	c130176_g1_i1	0.727273
c131274_g4_i4	0.767925	c130179_g2_i1	0.740741
c131283_g1_i1	0.865588	c130180_g1_i1	0.80914
c131299_g7_i1	0.59938	c130197_g5_i1	0.815534
c131303_g3_i1	0.65445	c130203_g2_i1	0.859813
c131304_g2_i1	0.754545	c130222_g2_i1	0.659498
c131310_g1_i1	0.727011	c130230_g1_i1	0.735341
c131316_g1_i2	0.780734	c130235_g1_i3	0.678138
c131318_g4_i1	0.634615	c130249_g1_i2	0.936364
c131318_g6_i2	0.826923	c130250_g1_i2	0.645321
c131334_g2_i1	0.755814	c130262_g1_i1	0.782779
c131342_g1_i1	0.736817	c130298_g1_i1	0.680556
c131342_g3_i1	0.782609	c130302_g1_i3	0.688312
c131352_g1_i2	0.884892	c130321_g1_i1	0.669417
c131368_g3_i1	0.865672	c130345_g2_i1	0.761733
c131395_g4_i1	0.888457	c130388_g1_i2	0.772861
c131442_g2_i1	0.828358	c130389_g2_i1	0.710692
c131445_g2_i1	0.92863	c130416_g2_i1	0.806154
c131449_g2_i1	0.664919	c130493_g1_i1	0.84438
c131467_g1_i2	0.762082	c130507_g2_i3	0.800242
c131471_g2_i1	0.705426	c130511_g3_i1	0.764045
c131477_g1_i1	0.723451	c130514_g1_i3	0.680026
c131545_g1_i1	0.789562	c130541_g1_i2	0.761905
c131545_g3_i2	0.852814	c130565_g2_i1	0.789683
c131553_g2_i1	0.833333	c130592_g1_i1	0.647286
c131553_g4_i1	0.713217	c130608_g1_i1	0.901961
c131580_g2_i3	0.9	c130608_g2_i1	0.845184
c131597_g1_i2	0.753333	c130621_g2_i1	0.722431
c131602_g1_i1	0.907212	c130623_g1_i1	0.926829
c131620_g1_i2	0.902439	c130640_g2_i1	0.784946
c131627_g1_i2	0.876941	c130698_g1_i4	0.690265
c131627_g2_i1	0.912263	c130709_g2_i1	0.630435
c131635_g1_i2	0.174458	c130712_g1_i1	0.846154
c131659_g3_i3	0.807229	c130729_g1_i1	0.696594
c131669_g1_i1	0.850575	c130741_g1_i2	0.824767
c131672_g3_i2	0.878049	c130741_g8_i1	0.72973
c131680_g1_i1	0.925	c130741_g9_i1	0.761682
c131681_g5_i1	0.965517	c130742_g2_i2	0.376039
c131694_g1_i1	0.795231	c130747_g1_i1	0.888116
c131699_g3_i5	0.926829	c130757_g3_i1	0.57931
c131707_g1_i2	0.715596	c130765_g2_i4	0.770925
c131731_g2_i1	0.822222	c130789_g1_i1	0.854839
c131732_g2_i1	0.88843	c130790_g1_i1	0.84058
c131735_g1_i2	0.756876	c130797_g2_i1	0.774403
c131740_g3_i1	0.718274	c130805_g1_i1	0.8
c131741_g1_i1	0.831325	c130805_g2_i1	0.844444
c131759_g1_i1	0.815919	c130817_g1_i2	0.775126
c131763_g3_i1	0.739048	c130817_g2_i1	0.877789
c131771_g2_i1	0.671449	c130828_g1_i2	0.713744
c131771_g4_i2	0.80531	c130829_g1_i3	0.673653
c131790_g2_i6	0.928571	c130832_g1_i1	0.826787
c131794_g1_i1	0.757775	c130832_g2_i1	0.814346
c131826_g1_i3	0.751894	c130842_g6_i1	0.667377
c131830_g1_i2	0.787402	c130848_g5_i1	0.743842
c131830_g2_i2	0.773481	c130932_g2_i1	0.683333
c131837_g1_i2	0.896797	c130936_g2_i1	0.801767
c131841_g1_i1	0.858847	c130968_g1_i2	0.855017
c131842_g2_i2	0.635097	c130979_g1_i1	0.664589
c131860_g2_i4	0.737226	c130982_g1_i1	0.655844
c131860_g3_i1	0.710938	c130982_g2_i2	0.721435
c131860_g4_i1	0.696203	c130989_g1_i1	0.444109
c131866_g2_i1	0.589021	c131003_g3_i1	0.691153
c131866_g4_i1	0.596284	c131021_g2_i1	0.724239
c13186_g1_i1	0.727778	c131041_g1_i1	0.672727
c131877_g3_i1	0.896	c131052_g1_i1	0.747692
c131914_g3_i1	0.762449	c131076_g3_i1	0.656836
c131986_g1_i2	0.657143	c131078_g3_i1	0.733711
c132010_g3_i1	0.958333	c131090_g1_i2	0.769592
c132017_g2_i2	0.904762	c131093_g12_i1	0.845638
c132030_g1_i2	0.760369	c131093_g2_i4	0.863996
c132051_g1_i1	0.796296	c131102_g2_i1	1
c132080_g1_i1	0.740353	c131111_g2_i1	0.841379
c132095_g3_i2	0.696133	c131127_g1_i1	0.605713
c132102_g3_i1	0.764434	c131137_g1_i2	0.912088
c132104_g1_i3	0.797619	c131137_g2_i2	0.828125
c132130_g4_i1	0.79089	c131140_g1_i1	0.625698
c132137_g1_i2	0.523207	c131148_g2_i1	0.540646
c132141_g4_i1	0.880914	c131160_g1_i1	0.788462
c132145_g3_i1	0.738811	c131165_g2_i1	0.774008
c132150_g3_i1	0.808156	c131168_g3_i1	0.768657
c132150_g6_i1	0.597015	c131168_g6_i1	0.723118
c132154_g1_i1	0.93634	c131181_g1_i2	0.817241
c132177_g3_i1	0.860892	c131206_g2_i2	0.823529
c132190_g6_i1	0.773756	c131220_g6_i1	0.710912
c132195_g1_i7	0.940171	c131225_g1_i2	0.623037
c132203_g4_i1	0.878378	c131230_g5_i1	0.735043
c132219_g1_i1	0.56962	c131245_g1_i1	0.87462
c132227_g1_i1	0.89011	c131255_g1_i1	0.7375
c132229_g1_i2	0.896552	c131261_g1_i1	0.620155
c132229_g2_i1	0.734694	c131274_g4_i4	0.626047
c132229_g3_i1	0.756351	c131274_g5_i1	0.809524
c132233_g1_i1	0.898876	c131283_g1_i1	0.855226
c132253_g1_i1	0.715959	c131284_g5_i1	0.762376
c132269_g1_i1	0.924479	c131299_g4_i1	0.676923
c132269_g2_i2	0.937186	c131299_g7_i1	0.5967
c132270_g1_i1	0.813008	c131303_g3_i1	0.701427
c132276_g1_i2	0.72508	c131304_g2_i1	0.688
c132284_g2_i1	0.919298	c131304_g4_i2	0.715008
c132291_g1_i5	0.88862	c131316_g1_i2	0.724611
c132291_g2_i1	0.853303	c131342_g1_i1	0.668784
c132318_g4_i4	0.854167	c131342_g3_i1	0.784777
c132324_g1_i1	0.608187	c131352_g1_i2	0.759494
c132325_g3_i1	0.87037	c131380_g1_i1	0.651672
c132325_g4_i3	0.977778	c131395_g4_i1	0.788998
c132326_g1_i1	0.795543	c131442_g2_i1	0.732919
c132329_g1_i1	0.757303	c131445_g2_i1	0.818228
c132343_g2_i1	0.815789	c131449_g1_i2	0.809524
c132343_g5_i2	0.795699	c131449_g2_i1	0.726456
c132355_g2_i1	0.755102	c131467_g1_i2	0.788732
c132368_g1_i3	0.85	c131471_g2_i1	0.722222
c132375_g2_i1	0.922222	c131471_g5_i1	0.564103
c132382_g2_i1	0.584507	c131477_g1_i1	0.701532
c132384_g1_i3	0.904255	c131486_g2_i1	0.767265
c132398_g2_i1	0.835249	c131486_g3_i1	0.802875
c132407_g2_i2	0.764973	c131490_g5_i1	0.703785
c132429_g3_i1	0.945946	c131498_g2_i1	0.703289
c132436_g3_i1	0.956522	c131500_g7_i1	0.75
c132438_g1_i1	0.599624	c131545_g1_i1	0.693994
c132449_g1_i1	0.68985	c131545_g3_i2	0.743284
c132467_g3_i1	0.752381	c131553_g4_i1	0.631684
c132475_g3_i2	0.84058	c131566_g2_i1	0.678571
c132477_g5_i1	0.905882	c131581_g1_i1	0.573718
c132506_g1_i1	0.91358	c131597_g1_i2	0.650794
c132522_g1_i2	0.809249	c131602_g1_i1	0.849529
c132523_g2_i1	0.0935987	c131608_g9_i1	0.556777
c132523_g3_i2	0.135171	c131620_g5_i1	0.818182
c132523_g4_i1	0.11475	c131627_g1_i2	0.860816
c132523_g7_i1	0.109488	c131627_g2_i1	0.825519
c132523_g8_i2	0.0753246	c131646_g4_i1	0.715909
c132535_g2_i2	0.894875	c131657_g3_i4	0.651961
c132544_g3_i1	0.741022	c131658_g1_i1	0.820702
c132573_g3_i1	0.842553	c131662_g1_i1	0.773333
c132573_g4_i1	0.833607	c131662_g2_i1	0.775785
c132578_g1_i1	0.799557	c131663_g2_i1	0.775701
c132578_g2_i1	0.7	c131672_g3_i2	0.819125
c132589_g1_i1	0.809929	c131684_g1_i1	0.886598
c132605_g1_i4	0.56962	c131694_g1_i1	0.769923
c132622_g1_i2	0.852632	c131710_g2_i2	0.736364
c132626_g1_i2	0.63225	c131710_g4_i1	0.791137
c132631_g2_i1	0.688525	c131713_g2_i1	0.654412
c132631_g3_i1	0.91206	c131713_g3_i1	0.566038
c132631_g4_i1	0.873706	c131713_g4_i1	0.952
c132633_g3_i1	0.771765	c131717_g10_i1	0.787879
c132651_g1_i1	0.824219	c131717_g6_i1	0.972973
c132664_g1_i1	0.943446	c131717_g8_i2	0.724138
c132664_g2_i2	0.917235	c131735_g1_i2	0.691071
c132664_g3_i1	0.937734	c131740_g3_i1	0.672304
c132664_g5_i1	0.933963	c131748_g2_i1	0.771429
c132669_g1_i2	0.778816	c131759_g1_i1	0.792324
c132673_g1_i1	0.630137	c131763_g3_i1	0.667656
c132683_g1_i1	0.865754	c131771_g2_i1	0.727797
c132683_g2_i1	0.87154	c131771_g4_i2	0.789346
c132685_g3_i5	0.751269	c131790_g2_i6	0.642857
c132686_g1_i3	0.667886	c131794_g1_i1	0.727138
c132688_g1_i1	0.659785	c131811_g1_i3	0.797468
c132711_g1_i1	0.721311	c131811_g2_i1	0.76383
c132715_g1_i1	0.7168	c131814_g1_i1	0.672811
c132723_g1_i2	0.642857	c131826_g1_i3	0.642265
c132723_g2_i1	0.72854	c131830_g2_i2	0.753165
c132723_g4_i1	0.657025	c131837_g1_i2	0.797468
c132725_g1_i1	0.781202	c131841_g1_i1	0.783133
c132727_g4_i1	0.708333	c131842_g2_i2	0.636204
c132737_g2_i2	0.777143	c131860_g2_i4	0.712551
c132741_g3_i4	0.782353	c131860_g3_i1	0.746324
c132742_g2_i1	0.42246	c131866_g2_i1	0.444975
c132742_g3_i1	0.452632	c131866_g4_i1	0.497954
c132751_g2_i4	0.715596	c131877_g3_i1	0.810435
c132775_g1_i1	0.684211	c131914_g3_i1	0.764606
c132777_g3_i1	0.951613	c131932_g1_i1	0.742857
c132777_g4_i2	0.972222	c131932_g2_i1	0.774908
c132819_g2_i1	0.644599	c131938_g1_i1	0.884615
c132824_g1_i1	0.84466	c131966_g1_i1	0.91215
c132827_g4_i1	0.783377	c131986_g1_i2	0.654545
c132877_g1_i2	0.681115	c131988_g1_i1	0.809753
c132900_g3_i1	0.763636	c131988_g2_i1	0.826455
c132900_g7_i1	0.650556	c132002_g1_i2	0.872486
c132900_g9_i1	0.67836	c132015_g1_i1	0.688
c132910_g2_i1	0.858846	c132027_g3_i2	0.889447
c132924_g3_i1	0.801887	c132030_g1_i2	0.703252
c132924_g5_i3	0.801079	c132080_g1_i1	0.714968
c132933_g1_i1	0.786372	c132102_g3_i1	0.68525
c132941_g1_i1	0.698795	c132130_g4_i1	0.726889
c132945_g7_i1	0.747312	c132141_g4_i1	0.765786
c132946_g1_i2	0.579839	c132145_g3_i1	0.71583
c132947_g1_i2	0.744426	c132150_g3_i1	0.658478
c132962_g1_i2	0.732558	c132177_g3_i1	0.730769
c132969_g1_i4	0.710059	c132181_g1_i3	0.851852
c132987_g5_i1	0.71024	c132184_g1_i1	0.898627
c132987_g6_i1	0.763591	c132191_g7_i1	0.828571
c132987_g7_i1	0.666667	c132216_g1_i1	0.731293
c133004_g1_i1	0.854962	c132216_g2_i3	0.783641
c133012_g1_i1	0.6875	c132227_g1_i1	0.784483
c133025_g1_i2	0.916667	c132229_g1_i2	0.757576
c133028_g3_i1	0.72093	c132229_g2_i1	0.72449
c133033_g1_i2	0.837226	c132229_g3_i1	0.743142
c133033_g3_i1	0.904762	c132246_g1_i2	0.730912
c133035_g1_i1	0.736672	c132253_g1_i1	0.638298
c133036_g1_i1	0.634445	c132262_g2_i1	0.598278
c133068_g1_i3	0.945652	c132271_g1_i1	0.816193
c133104_g1_i1	0.706767	c132276_g1_i2	0.682555
c133116_g1_i1	0.74	c132277_g2_i2	0.870968
c133122_g6_i1	0.911765	c132284_g2_i1	0.837912
c133131_g2_i1	0.517467	c132288_g4_i1	0.735395
c133149_g1_i2	0.767857	c132291_g1_i5	0.732038
c133151_g2_i1	0.559361	c132291_g2_i1	0.745704
c133159_g1_i1	0.850554	c132296_g3_i2	0.758368
c133159_g3_i1	0.864407	c132296_g6_i1	0.81879
c133160_g1_i1	0.854167	c132308_g1_i1	0.851695
c133166_g1_i1	0.945455	c132318_g4_i4	0.706719
c133195_g1_i1	0.668127	c132325_g3_i1	0.796296
c133209_g1_i1	0.888889	c132326_g1_i1	0.741972
c133209_g3_i2	0.902439	c132349_g1_i1	0.854167
c133219_g2_i1	0.773333	c132355_g2_i1	0.643478
c133227_g1_i1	0.730135	c132359_g3_i1	0.818605
c133239_g1_i1	0.787097	c132361_g2_i1	0.694611
c133242_g2_i1	0.144025	c132362_g2_i1	0.759346
c133245_g4_i1	0.812081	c132375_g2_i1	0.679389
c133247_g6_i2	0.772242	c132384_g1_i3	0.881319
c133260_g2_i7	0.769231	c132392_g2_i1	0.81793
c133260_g4_i1	0.720588	c132397_g2_i1	0.90184
c133261_g2_i4	0.777778	c132397_g3_i1	0.894737
c133267_g2_i1	0.64693	c132407_g2_i2	0.693146
c133272_g1_i1	0.754476	c132420_g4_i3	0.724138
c133294_g1_i2	0.879479	c132438_g1_i1	0.638152
c133309_g2_i1	0.913793	c132449_g1_i1	0.615809
c133309_g3_i3	0.826979	c132467_g3_i1	0.600297
c133309_g4_i1	0.707692	c132484_g2_i1	0.718663
c133351_g1_i3	0.83928	c132522_g1_i2	0.633621
c133354_g2_i1	0.811024	c132522_g2_i1	0.709486
c133358_g1_i1	0.797814	c132523_g3_i2	0.115724
c133383_g7_i3	0.93133	c132523_g4_i1	0.103973
c133383_g8_i1	0.913907	c132523_g7_i1	0.0940537
c133384_g1_i1	0.777293	c132532_g1_i1	0.769355
c133384_g2_i1	0.848012	c132532_g2_i2	0.805422
c133384_g3_i1	0.818043	c132535_g2_i2	0.849682
c133386_g2_i1	0.964286	c132544_g3_i1	0.595142
c133386_g3_i2	0.85082	c132573_g3_i1	0.590476
c133396_g1_i2	0.80035	c132573_g4_i1	0.822237
c133423_g1_i2	0.692308	c132575_g1_i1	0.467391
c133433_g2_i1	0.816901	c132578_g1_i1	0.739195
c133448_g1_i1	0.817961	c132578_g2_i1	0.742424
c133458_g2_i1	0.731707	c132589_g1_i1	0.742112
c133482_g1_i1	0.883472	c132605_g1_i4	0.688272
c133490_g1_i1	0.770833	c132622_g1_i2	0.703971
c133499_g8_i2	0.9375	c132624_g1_i1	0.738095
c133499_g9_i1	0.817175	c132626_g1_i2	0.635924
c133540_g2_i1	0.633333	c132630_g1_i1	0.720588
c133541_g2_i1	0.119942	c132630_g3_i1	0.780488
c133560_g4_i1	0.760563	c132631_g3_i1	0.808511
c133568_g2_i1	0.650655	c132631_g4_i1	0.786885
c133578_g1_i1	0.833078	c132633_g3_i1	0.667426
c133616_g1_i2	0.79878	c132635_g1_i1	0.806015
c133616_g2_i2	0.906977	c132635_g2_i1	0.83747
c133617_g6_i1	0.394096	c132651_g1_i1	0.813559
c133623_g5_i2	0.990654	c132664_g1_i1	0.763168
c133653_g4_i2	0.910345	c132664_g2_i2	0.705354
c133659_g1_i2	0.88855	c132664_g3_i1	0.70631
c133686_g2_i2	0.807927	c132664_g5_i1	0.748038
c133686_g3_i1	0.774139	c132669_g1_i2	0.747651
c133686_g4_i1	0.872468	c132672_g4_i2	0.871089
c133686_g5_i1	0.784251	c132673_g1_i1	0.691667
c133688_g1_i1	0.784512	c132683_g1_i1	0.72503
c133693_g1_i2	1	c132683_g2_i1	0.668752
c133711_g1_i2	0.691244	c132685_g3_i5	0.699594
c133714_g3_i2	0.868557	c132686_g1_i3	0.646575
c133728_g1_i1	0.799698	c132715_g1_i1	0.784946
c133733_g1_i3	0.726882	c132715_g2_i1	0.634615
c133738_g1_i2	0.661741	c132723_g2_i1	0.658787
c133747_g1_i4	0.852273	c132723_g4_i1	0.721649
c133753_g4_i1	0.911765	c132725_g1_i1	0.638462
c133761_g1_i1	0.773196	c132727_g4_i1	0.805054
c133773_g1_i1	0.923077	c132737_g2_i2	0.695187
c133779_g1_i1	0.744186	c132741_g4_i1	0.853625
c133784_g1_i1	0.909019	c132741_g5_i1	0.734076
c133796_g2_i2	0.960967	c132751_g2_i4	0.816667
c133810_g3_i1	0.855491	c132753_g1_i3	0.698647
c133841_g1_i1	0.982456	c132768_g1_i1	0.696682
c133843_g1_i1	0.571209	c132768_g6_i1	0.73297
c133851_g3_i1	0.688776	c132768_g7_i1	0.428571
c133880_g3_i1	0.725352	c132777_g2_i1	0.667568
c133887_g3_i1	0.864865	c132777_g3_i1	0.673077
c133887_g4_i3	0.912821	c132777_g4_i2	0.76
c133887_g5_i1	1	c132819_g2_i1	0.638225
c133887_g6_i1	0.857895	c132821_g1_i5	0.639775
c133887_g7_i1	0.669811	c132824_g1_i1	0.637584
c133895_g1_i1	0.74212	c132827_g4_i1	0.852267
c133928_g1_i1	0.848397	c132834_g2_i1	0.896552
c133928_g2_i1	0.853755	c132834_g3_i2	0.906428
c133953_g3_i1	0.821429	c132845_g1_i1	0.583435
c133989_g2_i2	0.782609	c132845_g2_i1	0.684932
c133992_g4_i2	0.737288	c132877_g1_i2	0.770575
c133992_g6_i1	0.888013	c132883_g3_i3	0.826613
c134010_g3_i1	0.69863	c132893_g3_i1	0.827208
c134015_g2_i2	0.790984	c132893_g4_i1	0.717949
c134015_g3_i2	0.736842	c132900_g7_i1	0.732535
c134021_g1_i2	0.640426	c132900_g9_i1	0.755385
c134025_g5_i1	0.91	c132904_g1_i1	0.711538
c134065_g2_i2	0.706468	c132904_g3_i1	0.658768
c134069_g1_i1	0.296896	c132910_g2_i1	0.670366
c134069_g2_i1	0.471074	c132924_g3_i1	0.711893
c134074_g1_i4	0.594203	c132924_g5_i3	0.706379
c134080_g1_i3	0.854586	c132933_g1_i1	0.78041
c134080_g3_i1	0.931507	c132941_g1_i1	0.581673
c134082_g2_i1	0.921053	c132941_g2_i1	0.667384
c134082_g3_i1	0.969697	c132944_g1_i1	0.659574
c134100_g1_i1	0.854508	c132945_g7_i1	0.691342
c134110_g2_i1	0.890927	c132946_g1_i2	0.715976
c134112_g2_i1	0.117733	c132947_g1_i2	0.787493
c134118_g1_i1	0.911779	c132954_g5_i1	0.844444
c134125_g1_i1	0.933333	c132967_g5_i1	0.75
c134132_g4_i2	0.979592	c132969_g1_i4	0.605119
c134144_g1_i1	0.736842	c132987_g5_i1	0.609047
c134145_g1_i1	0.779463	c132987_g6_i1	0.656174
c134151_g1_i1	0.863014	c133008_g1_i1	0.837338
c134167_g2_i1	0.683333	c133012_g1_i1	0.691327
c134173_g3_i1	0.775862	c133025_g2_i6	0.647482
c134179_g1_i1	0.885762	c133028_g3_i1	0.693333
c134187_g1_i1	0.753425	c133032_g1_i1	0.573643
c134192_g2_i1	0.729499	c133033_g1_i2	0.791125
c13420_g1_i1	0.644628	c133035_g1_i1	0.603388
c134218_g5_i2	0.655689	c133036_g1_i1	0.589055
c134223_g1_i1	0.791045	c133040_g1_i1	0.836066
c134223_g2_i1	0.849315	c133048_g1_i1	0.775312
c134223_g5_i1	0.926267	c133104_g1_i1	0.675732
c134234_g5_i1	0.980952	c133116_g1_i1	0.854839
c134244_g4_i1	0.946341	c133122_g6_i1	0.788698
c134257_g1_i2	0.874951	c133131_g2_i1	0.395184
c134258_g2_i2	0.587302	c133145_g1_i1	0.861789
c134268_g1_i1	0.846154	c133151_g2_i1	0.554979
c134274_g1_i1	0.733823	c133157_g2_i1	0.823529
c134280_g9_i1	0.853211	c133159_g1_i1	0.716889
c134282_g1_i1	0.910757	c133166_g1_i1	0.890625
c134284_g1_i3	0.916493	c133195_g1_i1	0.696241
c134289_g5_i1	0.730769	c133209_g1_i1	0.854875
c134298_g1_i2	0.90795	c133209_g3_i2	0.731915
c134313_g2_i1	0.767606	c133214_g1_i2	0.677778
c134339_g1_i1	0.435897	c133227_g1_i1	0.784749
c134341_g1_i1	0.922488	c133239_g1_i1	0.649194
c134342_g1_i2	0.956522	c133242_g2_i1	0.141048
c134352_g2_i2	0.822134	c133245_g2_i1	0.632353
c134356_g2_i2	0.548983	c133245_g4_i1	0.673307
c134357_g2_i1	0.919118	c133247_g6_i2	0.655749
c134359_g2_i1	0.88	c133257_g2_i1	0.79096
c134365_g1_i2	0.886598	c133260_g4_i1	0.6875
c134365_g4_i1	0.948454	c133267_g2_i1	0.621053
c134367_g4_i1	0.539254	c133272_g1_i1	0.789565
c134379_g1_i2	0.901268	c133287_g4_i1	0.808321
c134383_g3_i1	0.572016	c133287_g5_i1	0.835165
c134387_g1_i2	0.843537	c133294_g1_i2	0.72093
c134399_g2_i1	0.805556	c133298_g1_i1	0.729751
c134399_g4_i2	0.828244	c133309_g2_i1	0.885714
c134402_g1_i1	0.963134	c133309_g3_i3	0.701073
c134403_g2_i1	0.680556	c133309_g4_i1	0.688889
c134403_g3_i1	0.87	c133311_g1_i1	0.826389
c134403_g4_i2	0.779678	c133320_g1_i1	0.891743
c134411_g1_i3	0.561404	c133322_g2_i1	0.888889
c134422_g2_i2	0.78621	c133332_g4_i2	0.643972
c134422_g3_i1	0.754611	c133340_g2_i1	0.738235
c134432_g1_i1	0.885714	c133340_g5_i1	0.847059
c134441_g1_i1	0.835186	c133351_g1_i3	0.800477
c134448_g3_i2	0.890242	c133351_g2_i1	0.715044
c134448_g5_i3	0.765272	c133358_g1_i1	0.787419
c134454_g1_i3	0.863356	c133364_g1_i2	0.828436
c134460_g4_i1	0.85258	c133364_g3_i1	0.900135
c134464_g1_i1	0.830159	c133367_g1_i1	0.713208
c134465_g1_i1	0.936709	c133370_g3_i1	0.76699
c134465_g3_i2	0.958621	c133370_g4_i1	0.739634
c134469_g2_i2	0.925926	c133383_g7_i3	0.601818
c134475_g2_i1	0.950617	c133384_g1_i1	0.768786
c134489_g1_i1	0.621622	c133384_g2_i1	0.826007
c134491_g1_i1	0.851586	c133384_g3_i1	0.728957
c134499_g1_i1	0.945946	c133386_g2_i1	0.757576
c134501_g1_i2	0.836055	c133386_g3_i2	0.673966
c134507_g7_i1	0.50544	c133396_g1_i2	0.739763
c134508_g3_i1	0.846939	c133397_g3_i1	0.754875
c134511_g3_i1	0.887974	c133411_g1_i2	0.916667
c134511_g4_i4	0.793946	c133423_g1_i2	0.793651
c134511_g5_i1	0.827586	c133433_g2_i1	0.777778
c134514_g3_i1	0.828125	c133446_g2_i1	0.83908
c134518_g1_i5	0.893333	c133448_g1_i1	0.739816
c134526_g4_i1	0.81744	c133458_g2_i1	0.677852
c134528_g1_i4	0.955263	c133459_g1_i2	0.683331
c134547_g2_i1	0.865385	c133476_g1_i1	0.79665
c134551_g1_i1	0.823228	c133482_g1_i1	0.858101
c134551_g3_i1	0.690909	c133482_g3_i1	0.879775
c134554_g1_i1	0.767857	c133482_g4_i1	0.845878
c134567_g2_i2	0.835165	c133490_g1_i1	0.742857
c134581_g1_i2	0.912214	c133495_g4_i1	0.862069
c134581_g5_i1	0.9	c133499_g9_i1	0.743402
c134591_g1_i3	0.828741	c133528_g5_i1	0.843615
c134592_g1_i1	0.845316	c133540_g2_i1	0.429642
c134595_g3_i4	0.800613	c133541_g2_i1	0.0982308
c134624_g1_i2	0.799072	c133548_g2_i1	0.694236
c134628_g1_i3	0.856032	c133549_g1_i1	0.780075
c134652_g2_i3	0.808511	c133560_g4_i1	0.829787
c134678_g1_i1	0.757576	c133568_g2_i1	0.779817
c134683_g2_i1	0.787879	c133578_g1_i1	0.833715
c134688_g1_i1	0.747664	c133591_g1_i1	0.813559
c134688_g2_i1	0.959184	c133616_g1_i2	0.501931
c134691_g1_i2	0.736973	c133617_g2_i1	0.645156
c134697_g1_i1	0.783133	c133617_g6_i1	0.542319
c134702_g1_i2	0.887417	c133623_g5_i2	0.627451
c134708_g5_i3	0.696262	c133626_g1_i2	0.908461
c134709_g1_i2	0.669291	c133659_g1_i2	0.604712
c134721_g1_i3	0.864679	c133660_g1_i1	0.721739
c134730_g1_i2	0.859296	c133665_g2_i1	0.693252
c134747_g3_i1	0.666667	c133686_g2_i2	0.700443
c134747_g4_i2	0.725352	c133686_g3_i1	0.601536
c134758_g4_i3	0.69697	c133686_g4_i1	0.727577
c134779_g1_i1	0.801471	c133686_g5_i1	0.772919
c134779_g2_i2	0.798519	c133688_g1_i1	0.71028
c134786_g1_i2	0.83715	c133703_g2_i1	0.735808
c134798_g5_i1	0.712766	c133703_g4_i1	0.738148
c134802_g3_i1	0.924963	c133708_g1_i5	0.650718
c134807_g1_i4	0.732143	c133714_g3_i2	0.714286
c134813_g2_i1	0.832215	c133727_g1_i5	0.970588
c134821_g3_i1	0.910448	c133727_g3_i1	0.834356
c134821_g4_i1	0.850494	c133728_g1_i1	0.71194
c134823_g1_i1	0.876543	c133733_g1_i3	0.712177
c134833_g1_i2	0.789121	c133738_g1_i2	0.64
c134836_g1_i1	0.818182	c133744_g1_i2	0.853063
c134837_g3_i3	0.941176	c133747_g1_i4	0.72467
c134850_g3_i1	0.734317	c133756_g1_i6	0.739837
c134865_g2_i1	0.862763	c133761_g1_i1	0.626928
c134872_g2_i1	0.833599	c133779_g1_i1	0.72238
c134890_g2_i1	0.684564	c133784_g1_i1	0.842644
c134890_g4_i1	0.740385	c133791_g1_i1	0.842088
c134896_g1_i2	0.63587	c133796_g2_i2	0.802534
c134899_g3_i1	0.856	c133810_g3_i1	0.689922
c134899_g4_i1	0.759115	c133843_g1_i1	0.534752
c134901_g1_i2	0.927572	c133880_g1_i1	0.772549
c134912_g1_i2	0.88961	c133880_g3_i1	0.572816
c134920_g5_i2	0.926829	c133882_g3_i1	0.930233
c134940_g1_i1	0.77907	c133887_g4_i3	0.7
c134941_g2_i1	0.758427	c133887_g6_i1	0.741546
c134953_g2_i1	0.787019	c133887_g7_i1	0.7713
c134969_g2_i1	0.788732	c133895_g1_i1	0.690075
c134976_g3_i1	0.864322	c133933_g1_i1	0.727733
c134976_g5_i2	0.866626	c133966_g1_i1	0.759766
c134976_g6_i1	0.871287	c133992_g4_i2	0.704261
c134982_g4_i4	0.83432	c133992_g6_i1	0.797461
c134989_g1_i1	0.8125	c133995_g2_i3	0.855422
c134989_g3_i1	0.799691	c134014_g1_i2	0.811531
c135000_g1_i1	0.757906	c134015_g2_i2	0.714818
c135003_g1_i1	1	c134015_g3_i2	0.619495
c135021_g1_i2	0.778846	c134015_g4_i1	0.670876
c135032_g1_i1	0.826087	c134025_g5_i1	0.835616
c135034_g2_i1	0.75	c134027_g2_i1	0.637015
c135041_g1_i1	0.771242	c134039_g1_i1	0.687758
c135042_g4_i1	0.975	c134041_g3_i1	0.78542
c135052_g1_i1	0.660051	c134053_g4_i2	0.716907
c135063_g2_i3	0.645833	c134065_g1_i1	0.706366
c135065_g4_i2	0.801471	c134065_g2_i2	0.727612
c135085_g1_i3	0.703158	c134074_g1_i4	0.710448
c135086_g2_i3	0.721429	c134080_g3_i1	0.757062
c135104_g1_i4	0.804941	c134089_g1_i1	0.873362
c135107_g2_i1	0.553846	c134100_g1_i1	0.602787
c135108_g1_i2	0.736264	c134110_g2_i1	0.823823
c135108_g3_i3	0.681818	c134112_g2_i1	0.10906
c135115_g1_i4	0.961194	c134118_g1_i1	0.729378
c135119_g1_i5	0.97619	c134132_g4_i2	0.876812
c135127_g2_i1	0.976744	c134144_g1_i1	0.755696
c135132_g2_i1	0.915493	c134145_g1_i1	0.783229
c135141_g1_i2	0.944324	c134167_g2_i1	0.699495
c135142_g3_i1	0.796935	c134171_g1_i6	0.506369
c135145_g1_i1	0.782609	c134179_g1_i1	0.742346
c135162_g2_i2	0.754005	c134187_g1_i1	0.75188
c135168_g1_i1	0.847953	c134192_g2_i1	0.740483
c135169_g1_i2	0.896552	c134216_g2_i2	0.72
c135204_g2_i1	0.965241	c134218_g5_i2	0.596115
c135204_g4_i2	0.756098	c134223_g1_i1	0.798165
c135205_g1_i2	0.666667	c134223_g2_i1	0.702703
c135207_g1_i3	0.797468	c134223_g5_i1	0.867568
c135207_g2_i2	0.633333	c134234_g3_i1	0.721569
c135226_g1_i1	0.840426	c134244_g4_i1	0.715926
c135227_g1_i1	0.92132	c134250_g1_i2	0.478738
c135241_g1_i1	0.871795	c134257_g1_i2	0.597947
c135245_g1_i2	0.884615	c134268_g1_i1	0.731801
c135247_g5_i1	0.837838	c134274_g1_i1	0.689552
c135261_g2_i1	0.739606	c134280_g9_i1	0.75
c135281_g1_i1	0.461619	c134282_g1_i1	0.797827
c135281_g2_i2	0.812275	c134284_g1_i3	0.692683
c135283_g1_i2	0.857724	c134288_g1_i1	0.837209
c135292_g3_i2	0.908163	c134289_g5_i1	0.714744
c135296_g3_i2	0.619116	c134298_g1_i2	0.859948
c135300_g2_i1	0.888889	c134313_g2_i1	0.743939
c135303_g3_i1	0.666161	c134317_g1_i2	0.67033
c135315_g1_i2	0.63014	c134320_g2_i1	0.604167
c135323_g4_i1	0.947368	c134338_g1_i3	0.814064
c135323_g6_i1	0.953488	c134341_g1_i1	0.810453
c135323_g7_i1	0.993865	c134342_g1_i2	0.726115
c135343_g3_i1	0.886364	c134352_g2_i2	0.735926
c135356_g2_i2	0.704126	c134356_g2_i2	0.504708
c135356_g3_i1	0.611111	c134357_g2_i1	0.871375
c135357_g1_i1	0.866667	c134359_g2_i1	0.802326
c135369_g1_i1	0.825	c134365_g1_i2	0.794118
c135369_g2_i2	0.817037	c134365_g2_i2	0.796334
c135369_g4_i1	0.800676	c134365_g3_i1	0.772727
c135369_g5_i1	0.868132	c134365_g4_i1	0.778523
c135380_g3_i1	0.864535	c134367_g1_i1	0.798152
c135386_g1_i4	0.745104	c134367_g2_i2	0.758
c135392_g1_i3	0.650548	c134367_g4_i1	0.675729
c135395_g1_i1	0.884895	c134376_g1_i1	0.732794
c135395_g2_i1	0.590437	c134376_g2_i1	0.666667
c135395_g3_i1	0.86241	c134379_g1_i2	0.866772
c135404_g2_i2	0.940226	c134383_g3_i1	0.598101
c135404_g4_i1	0.874468	c134387_g1_i2	0.728905
c135405_g1_i2	0.681497	c134393_g1_i1	0.891892
c135432_g3_i3	0.81457	c134395_g6_i1	0.816794
c135436_g2_i1	0.816803	c134399_g4_i2	0.791225
c135444_g1_i1	0.703185	c134400_g4_i1	0.803647
c135444_g2_i4	0.772926	c134402_g1_i1	0.783394
c135446_g4_i1	0.87218	c134403_g3_i1	0.767857
c135455_g2_i2	0.775551	c134403_g4_i2	0.709364
c135467_g1_i3	0.927592	c134404_g2_i2	0.821705
c135482_g2_i1	0.817391	c134422_g2_i2	0.581518
c135483_g3_i1	0.90184	c134422_g3_i1	0.73921
c135483_g5_i4	0.778409	c134432_g1_i1	0.650485
c135496_g4_i1	0.742268	c134441_g1_i1	0.813074
c135500_g2_i1	0.752892	c134448_g3_i2	0.777405
c135504_g2_i1	0.740441	c134448_g5_i3	0.6491
c135506_g1_i1	0.913643	c134454_g1_i3	0.825263
c135506_g2_i1	0.911031	c134455_g3_i1	0.772444
c135518_g2_i1	0.740741	c134460_g4_i1	0.831837
c135520_g1_i1	0.0831678	c134464_g1_i1	0.730957
c135520_g3_i1	0.0947776	c134465_g1_i1	0.74569
c135534_g1_i1	0.595238	c134465_g3_i2	0.697692
c135535_g1_i1	0.89454	c134468_g3_i1	0.738197
c135551_g1_i3	0.851275	c134475_g2_i1	0.616883
c135559_g2_i1	0.909091	c134480_g1_i2	0.837398
c135574_g1_i4	0.85	c134480_g4_i1	0.806306
c135585_g1_i1	0.916667	c134491_g1_i1	0.735375
c135590_g1_i1	0.774436	c134499_g1_i1	0.773196
c135593_g4_i2	0.905263	c134501_g1_i2	0.800452
c135602_g3_i1	0.917293	c134508_g3_i1	0.807309
c135604_g7_i1	0.946492	c134510_g1_i1	0.732826
c135612_g1_i1	0.856219	c134511_g3_i1	0.758621
c135613_g1_i3	0.760518	c134511_g4_i4	0.619529
c135619_g1_i1	0.914791	c134511_g5_i1	0.869141
c135623_g2_i1	0.898876	c134517_g1_i1	0.680556
c135624_g3_i1	0.945946	c134518_g1_i5	0.819895
c135624_g5_i1	0.863636	c134526_g1_i1	0.830815
c135625_g7_i1	0.790323	c134526_g2_i1	0.702128
c135628_g1_i4	0.806061	c134526_g3_i3	0.641577
c135629_g1_i2	0.766667	c134526_g4_i1	0.765474
c135646_g3_i1	0.801587	c134528_g1_i4	0.703661
c135646_g4_i4	0.709212	c134532_g3_i1	0.620053
c135649_g2_i2	0.585859	c134533_g1_i1	0.759434
c135653_g2_i1	0.897209	c134537_g1_i1	0.831776
c135658_g1_i4	0.674033	c134544_g1_i1	0.81749
c135662_g2_i1	0.728732	c134551_g1_i1	0.443929
c135664_g1_i3	0.937349	c134551_g2_i2	0.713755
c135690_g2_i1	0.68608	c134553_g1_i1	0.71521
c135696_g1_i1	0.917647	c134555_g4_i1	0.772727
c135696_g2_i1	0.966667	c134555_g6_i1	0.826087
c135698_g1_i1	0.872999	c134568_g1_i1	0.567407
c135702_g1_i1	0.772894	c134581_g1_i2	0.87234
c135706_g2_i2	0.768782	c134592_g1_i1	0.770376
c135706_g3_i1	0.898361	c134595_g3_i4	0.711429
c135710_g3_i1	0.771054	c134600_g8_i1	0.769912
c135723_g1_i1	0.668329	c134622_g1_i1	0.713115
c135723_g2_i2	0.725275	c134624_g1_i2	0.832428
c135726_g1_i1	0.860577	c134628_g1_i3	0.764262
c135729_g3_i1	0.784689	c134635_g1_i2	0.965217
c135735_g2_i1	0.601485	c134678_g1_i1	0.549855
c135738_g3_i1	0.744898	c134688_g2_i1	0.709091
c135760_g1_i2	0.768551	c134697_g1_i1	0.661972
c135782_g1_i2	0.728983	c134703_g2_i2	0.830472
c135784_g2_i1	0.711628	c134708_g5_i3	0.686314
c135794_g5_i1	0.931624	c134708_g6_i1	0.696429
c135816_g1_i3	0.871287	c134709_g1_i2	0.710526
c135820_g1_i1	0.714674	c134709_g2_i1	0.580357
c135855_g1_i1	0.886461	c134715_g1_i1	0.805732
c135857_g1_i1	0.751269	c134721_g1_i3	0.851485
c135863_g1_i1	0.806452	c134730_g1_i2	0.748756
c135864_g1_i1	0.9	c134736_g1_i2	0.755556
c135873_g2_i1	0.751497	c134737_g2_i1	0.680203
c135884_g1_i1	0.788538	c134747_g3_i1	0.685714
c135895_g2_i1	0.821549	c134758_g2_i1	0.650777
c135897_g2_i1	0.797521	c134758_g4_i3	0.756914
c135914_g2_i1	0.870079	c134779_g1_i1	0.724684
c135920_g3_i1	0.888664	c134779_g2_i2	0.722651
c135935_g3_i1	0.89899	c134786_g2_i8	0.720339
c135935_g4_i2	0.809713	c134796_g5_i2	0.658491
c135938_g3_i1	0.86747	c134798_g5_i1	0.695695
c135947_g1_i1	0.813586	c134802_g3_i1	0.771822
c135959_g7_i1	0.974026	c134803_g1_i1	0.700616
c135972_g2_i1	0.830249	c134807_g1_i4	0.710534
c135979_g1_i2	0.790437	c134813_g2_i1	0.758157
c135982_g3_i1	0.787879	c134813_g3_i1	0.752688
c135983_g2_i5	0.94	c134813_g4_i1	0.821111
c135983_g3_i2	1	c134821_g3_i1	0.731343
c135984_g2_i2	0.679803	c134821_g4_i1	0.807022
c135991_g2_i2	0.631922	c134830_g5_i2	0.722741
c136015_g1_i2	0.84	c134830_g6_i2	0.916667
c136016_g2_i2	0.445783	c134833_g1_i2	0.707616
c136018_g2_i1	0.856796	c134836_g1_i1	0.730061
c136022_g2_i2	0.566667	c134842_g8_i2	0.657895
c136025_g2_i10	0.82906	c134865_g1_i1	0.793852
c136032_g2_i2	0.7276	c134865_g2_i1	0.896163
c136038_g1_i1	0.758242	c134872_g2_i1	0.682657
c136040_g1_i1	0.901251	c134890_g2_i1	0.602459
c136042_g1_i1	0.776786	c134893_g1_i1	0.557377
c136044_g1_i1	0.7036	c134898_g1_i3	0.666667
c136044_g2_i1	0.846143	c134899_g1_i1	0.75977
c136069_g1_i1	0.835596	c134899_g3_i1	0.712082
c136073_g2_i1	0.776877	c134899_g4_i1	0.810535
c136075_g4_i2	0.113918	c134901_g1_i2	0.729014
c136090_g1_i3	0.935484	c134936_g1_i1	0.743421
c136091_g3_i1	0.910108	c134941_g2_i1	0.794045
c136109_g3_i1	0.79697	c134953_g1_i3	0.686634
c136111_g2_i2	0.713996	c134953_g2_i1	0.755051
c136131_g1_i3	0.917647	c134976_g3_i1	0.811518
c136132_g4_i1	0.724409	c134976_g5_i2	0.793622
c136133_g4_i1	0.844037	c134976_g6_i1	0.857143
c136141_g1_i1	0.752066	c134982_g4_i4	0.754864
c136149_g4_i1	0.95122	c134989_g3_i1	0.674532
c136159_g1_i1	0.97561	c135000_g1_i1	0.566924
c136164_g3_i1	0.85567	c135021_g1_i2	0.722892
c136169_g6_i1	0.742744	c135032_g1_i1	0.725632
c136171_g3_i2	0.619444	c135041_g1_i1	0.731683
c136172_g2_i1	0.844595	c135042_g2_i1	0.745536
c136173_g1_i1	0.754166	c135042_g4_i1	0.905882
c136176_g1_i4	0.720524	c135048_g1_i1	0.737738
c136178_g2_i1	0.828185	c135051_g4_i1	0.688852
c136180_g4_i2	0.861702	c135052_g1_i1	0.687721
c136183_g1_i1	0.674033	c135053_g2_i1	0.77591
c136187_g2_i1	0.620381	c135060_g1_i1	0.602041
c136194_g2_i1	0.947368	c135062_g6_i1	0.864486
c136200_g11_i1	0.722304	c135065_g4_i2	0.54755
c136209_g1_i1	0.812677	c135073_g1_i3	0.881215
c136215_g1_i1	0.767483	c135077_g8_i1	0.783784
c136215_g2_i2	0.866279	c135085_g1_i3	0.661863
c136223_g1_i2	0.826087	c135104_g1_i4	0.758613
c136228_g1_i1	0.741337	c135107_g1_i3	0.8201
c136233_g2_i2	0.721357	c135108_g1_i2	0.574561
c136235_g1_i1	0.906164	c135108_g3_i3	0.825146
c136235_g2_i1	0.910798	c135115_g1_i4	0.847007
c136249_g1_i1	0.801932	c135125_g2_i1	0.69697
c136249_g2_i1	0.772895	c135125_g3_i1	0.748344
c136254_g2_i1	0.639769	c135141_g1_i2	0.828288
c136259_g1_i1	0.941463	c135142_g3_i1	0.70683
c136259_g2_i1	0.811594	c135145_g1_i1	0.709631
c136260_g1_i2	0.755884	c135162_g2_i2	0.67766
c136262_g3_i3	0.787767	c135168_g1_i1	0.809474
c136267_g1_i3	0.736979	c135169_g1_i2	0.747114
c136268_g2_i6	0.658084	c135187_g1_i1	0.881583
c136273_g3_i2	0.775684	c135198_g3_i2	0.753452
c136273_g5_i1	0.763676	c135202_g2_i2	0.7
c136279_g2_i1	0.288921	c135204_g2_i1	0.827792
c136283_g1_i1	0.850529	c135205_g1_i2	0.666667
c136288_g1_i1	0.333052	c135205_g2_i2	0.772549
c136291_g1_i2	0.91086	c135207_g1_i3	0.786408
c136301_g1_i1	0.713846	c135207_g2_i2	0.703196
c136310_g3_i1	0.97561	c135211_g1_i1	0.916667
c136312_g1_i1	0.866667	c135220_g1_i1	0.727749
c136312_g2_i1	0.774194	c135226_g1_i1	0.773554
c136314_g1_i2	0.741176	c135227_g1_i1	0.794416
c136319_g4_i1	0.822551	c135234_g5_i4	0.746032
c136321_g1_i1	0.818182	c135240_g1_i1	0.734998
c136326_g1_i1	0.921464	c135241_g1_i1	0.906977
c136329_g1_i1	0.585834	c135245_g1_i2	0.807692
c136332_g1_i2	0.884434	c135247_g5_i1	0.774105
c136337_g1_i1	0.860078	c135255_g1_i1	0.691634
c136337_g2_i2	0.884896	c135255_g2_i1	0.695455
c136340_g3_i2	0.585878	c135261_g2_i1	0.625571
c136343_g1_i2	0.746357	c135275_g1_i2	0.788136
c136344_g1_i1	0.746316	c135275_g2_i1	0.856459
c136348_g1_i2	0.706751	c135275_g3_i1	0.794486
c136350_g1_i2	0.678773	c135281_g1_i1	0.402725
c136351_g1_i1	0.761406	c135281_g2_i2	0.736091
c136352_g1_i4	0.822626	c135283_g1_i2	0.827839
c136354_g1_i6	0.918839	c135296_g1_i1	0.702128
c136357_g2_i5	0.705455	c135296_g3_i2	0.56175
c136368_g2_i1	0.764236	c135303_g1_i1	0.615187
c136375_g1_i1	0.758071	c135303_g3_i1	0.625969
c136381_g1_i1	0.774194	c135315_g1_i2	0.743358
c136382_g1_i1	0.647866	c135315_g2_i1	0.770833
c136385_g1_i1	0.705069	c135323_g4_i1	0.852273
c136387_g1_i1	0.850267	c135323_g6_i1	0.779487
c136391_g1_i1	0.714784	c135323_g7_i1	0.593886
c136404_g2_i1	0.908847	c135343_g3_i1	0.816514
c136407_g2_i1	0.722838	c135356_g1_i1	0.797386
c136411_g1_i1	0.775491	c135356_g2_i2	0.662034
c136429_g1_i1	0.776224	c135357_g1_i1	0.828467
c136431_g1_i4	0.918587	c135369_g2_i2	0.627859
c136432_g2_i3	0.912477	c135369_g4_i1	0.752918
c136433_g1_i1	0.865082	c135369_g5_i1	0.856115
c136435_g1_i1	0.580756	c135380_g3_i1	0.778389
c136438_g3_i1	0.890244	c135386_g1_i4	0.707999
c136441_g2_i1	0.846263	c135392_g1_i3	0.728652
c136444_g4_i1	0.684286	c135395_g1_i1	0.696502
c136447_g1_i1	0.805896	c135395_g2_i1	0.754258
c136453_g2_i1	0.797757	c135395_g3_i1	0.756037
c136467_g2_i1	0.941176	c135396_g1_i2	0.899543
c136473_g2_i2	0.787521	c135404_g2_i2	0.813337
c136487_g3_i3	0.916883	c135404_g3_i2	0.926004
c136494_g1_i1	0.157688	c135404_g4_i1	0.770686
c136494_g2_i1	0.451467	c135405_g1_i2	0.769409
c136495_g3_i1	0.636674	c135405_g3_i1	0.772122
c136502_g1_i2	0.704359	c135408_g2_i1	0.64977
c136506_g1_i2	0.721519	c135426_g4_i1	0.740741
c136506_g2_i3	0.702199	c135431_g1_i1	0.597402
c136510_g1_i4	0.844775	c135431_g2_i2	0.793651
c136516_g3_i1	0.910714	c135436_g2_i1	0.782744
c136516_g4_i2	0.948571	c135444_g1_i1	0.745484
c136517_g1_i4	0.793814	c135444_g2_i4	0.702229
c136518_g2_i1	0.881188	c135455_g2_i2	0.80083
c136518_g3_i1	0.844251	c135466_g1_i1	0.755814
c136523_g2_i2	0.710839	c135467_g1_i3	0.92696
c136523_g3_i1	0.573367	c135482_g1_i1	0.862069
c136524_g2_i1	0.772682	c135482_g2_i1	0.650655
c136526_g1_i1	0.129971	c135483_g3_i1	0.771363
c136530_g1_i7	0.711268	c135483_g5_i4	0.685714
c136530_g2_i1	0.854839	c135496_g4_i1	0.711712
c136531_g3_i1	0.806084	c135500_g2_i1	0.788074
c136536_g3_i1	0.617284	c135502_g9_i1	0.747664
c136538_g1_i1	0.972477	c135504_g2_i1	0.746389
c136552_g1_i2	0.868852	c135506_g1_i1	0.537623
c136560_g2_i1	0.874552	c135506_g2_i1	0.72765
c136571_g1_i1	0.618026	c135520_g1_i1	0.0814382
c136580_g1_i6	0.75	c135520_g3_i1	0.0856651
c136586_g1_i2	0.781553	c135531_g1_i1	0.782178
c136588_g2_i2	0.73913	c135534_g1_i1	0.526316
c136589_g1_i2	0.901471	c135535_g1_i1	0.761397
c136594_g1_i1	0.850467	c135544_g3_i1	0.396752
c136607_g1_i1	0.72688	c135547_g2_i1	0.787879
c136609_g1_i1	0.597206	c135551_g1_i3	0.80521
c136609_g2_i1	0.551637	c135556_g1_i1	0.635179
c136611_g2_i2	0.873016	c135587_g1_i1	0.760201
c136612_g2_i1	0.913179	c135587_g2_i1	0.786763
c136613_g2_i3	0.710526	c135587_g3_i1	0.675818
c136616_g1_i1	0.732718	c135590_g1_i1	0.688703
c136616_g2_i1	0.87123	c135593_g4_i2	0.837838
c136616_g3_i1	0.747525	c135602_g1_i1	0.74537
c136616_g4_i1	0.826087	c135604_g7_i1	0.619822
c136616_g6_i1	0.92	c135612_g1_i1	0.751162
c136617_g1_i4	0.752294	c135613_g1_i3	0.70749
c136618_g1_i2	0.755325	c135613_g2_i1	0.793939
c136619_g1_i1	0.747766	c135613_g3_i1	0.713017
c136633_g1_i2	0.916581	c135615_g1_i1	0.71164
c136637_g1_i2	0.87162	c135619_g1_i1	0.792404
c136637_g2_i1	0.680705	c135623_g2_i1	0.721925
c136643_g1_i7	0.210624	c135624_g3_i1	0.731707
c136644_g1_i4	0.589561	c135625_g4_i1	0.738991
c136647_g1_i1	0.867768	c135625_g7_i1	0.761194
c136649_g1_i1	0.639175	c135635_g7_i2	0.691358
c136649_g2_i1	0.623301	c135642_g2_i6	0.688389
c136654_g1_i4	0.908773	c135644_g1_i3	0.746851
c136657_g2_i2	0.911653	c135646_g3_i1	0.799087
c136659_g2_i3	0.885597	c135646_g4_i4	0.76598
c136661_g2_i2	0.0999748	c135649_g2_i2	0.751004
c136664_g1_i3	0.897787	c135649_g3_i1	0.641509
c136671_g1_i3	0.767684	c135649_g4_i1	0.776316
c136674_g2_i1	0.629381	c135653_g2_i1	0.720773
c136677_g1_i2	0.711538	c135655_g3_i1	0.736434
c136679_g3_i1	0.692046	c135661_g1_i1	0.918429
c136681_g1_i3	0.886792	c135661_g2_i1	0.888233
c136684_g3_i1	0.689526	c135664_g1_i3	0.740541
c136686_g1_i1	0.660244	c135665_g2_i1	0.652893
c136696_g1_i4	0.639221	c135665_g4_i1	0.587413
c136697_g1_i1	0.756757	c135696_g1_i1	0.847059
c136702_g1_i7	0.790323	c135696_g3_i1	0.703297
c136707_g2_i2	0.891648	c135698_g1_i1	0.765018
c136716_g3_i2	0.774194	c135700_g1_i2	0.711712
c136717_g1_i1	0.821222	c135706_g2_i2	0.808063
c136718_g1_i4	0.952381	c135706_g3_i1	0.818577
c136721_g1_i1	0.928962	c135710_g3_i1	0.780943
c136726_g1_i3	0.839988	c135723_g1_i1	0.52815
c136726_g2_i1	0.845435	c135726_g1_i1	0.856842
c136727_g1_i2	0.72233	c135729_g3_i1	0.785388
c136730_g2_i1	0.900082	c135738_g2_i3	0.731844
c136733_g1_i1	0.872491	c135738_g3_i1	0.890411
c136735_g1_i1	0.811955	c135760_g1_i2	0.403226
c136735_g2_i1	0.859565	c135761_g1_i2	0.853659
c136742_g1_i1	0.928536	c135782_g1_i2	0.664652
c136743_g1_i2	0.59633	c135794_g5_i1	0.871186
c136748_g1_i1	0.850829	c135808_g6_i1	0.552941
c136749_g2_i1	0.748271	c135816_g1_i3	0.814691
c136753_g3_i1	0.79822	c135820_g1_i1	0.683103
c136753_g4_i1	0.325187	c135839_g3_i1	0.719856
c136754_g1_i2	0.741535	c135848_g1_i1	0.828571
c136754_g2_i1	0.896907	c135849_g1_i1	0.625498
c136755_g1_i1	0.874872	c135851_g1_i1	0.607955
c136757_g1_i4	0.857944	c135855_g1_i1	0.75452
c136760_g2_i3	0.703593	c135857_g3_i1	0.847059
c136765_g1_i1	0.561798	c135870_g3_i2	0.691824
c136765_g2_i1	0.710938	c135873_g2_i1	0.712409
c136769_g2_i1	0.718486	c135882_g4_i1	0.647085
c136773_g1_i1	0.818182	c135884_g1_i1	0.702502
c136773_g2_i1	0.746729	c135888_g1_i1	0.654118
c136773_g3_i1	0.822581	c135888_g4_i1	0.583333
c136773_g4_i1	0.74141	c135897_g2_i1	0.801333
c136775_g2_i1	0.782177	c135904_g2_i2	0.787086
c136779_g1_i1	0.878224	c135914_g1_i1	0.8
c136779_g2_i1	0.897168	c135914_g2_i1	0.815177
c136783_g1_i1	0.904659	c135920_g3_i1	0.810458
c136784_g1_i1	0.912346	c135935_g1_i1	0.807692
c136786_g2_i2	0.925234	c135935_g3_i1	0.735786
c136791_g1_i1	0.93122	c135935_g4_i2	0.816848
c136792_g2_i2	0.781609	c135935_g5_i1	0.783448
c136796_g1_i3	0.915888	c135936_g1_i1	0.680108
c136799_g1_i5	0.735272	c135936_g2_i1	0.688742
c136801_g2_i2	0.643739	c135938_g3_i1	0.620209
c136810_g1_i5	0.902905	c135938_g5_i1	0.677673
c136812_g1_i2	0.844038	c135939_g2_i1	0.82659
c136813_g1_i1	0.767558	c135947_g1_i1	0.705345
c136814_g1_i1	0.828086	c135959_g4_i1	0.908
c136818_g2_i2	0.896667	c135959_g7_i1	0.852273
c136821_g1_i3	0.622857	c135959_g9_i1	0.834646
c136821_g2_i1	0.583012	c135972_g2_i1	0.708912
c136822_g1_i2	0.653285	c135979_g1_i2	0.799297
c136826_g1_i1	0.770395	c135982_g3_i1	0.70516
c136827_g1_i1	0.704933	c135983_g2_i5	0.768116
c136827_g2_i2	0.815599	c135984_g1_i1	0.718695
c136827_g3_i1	0.840632	c135984_g2_i2	0.641834
c136828_g2_i1	0.785627	c135984_g3_i1	0.665693
c136831_g2_i1	0.88775	c135991_g1_i2	0.685206
c136835_g1_i4	0.697297	c135991_g2_i2	0.700883
c136835_g3_i1	0.73494	c136009_g2_i2	0.640264
c136837_g1_i1	0.765662	c136015_g2_i2	0.881385
c136838_g1_i2	0.702013	c136018_g2_i1	0.83204
c136840_g1_i1	0.689743	c136022_g2_i2	0.435065
c136844_g1_i2	0.69008	c136023_g1_i1	0.693735
c136846_g3_i1	0.632334	c136025_g2_i10	0.71191
c136847_g1_i2	0.725691	c136032_g2_i2	0.773287
c136848_g1_i1	0.746406	c136033_g1_i2	0.70148
c136849_g1_i1	0.658035	c136040_g1_i1	0.710098
c136851_g1_i4	0.51203	c136044_g1_i1	0.662623
c136852_g1_i2	0.898768	c136044_g2_i1	0.778798
c136853_g4_i1	0.981308	c136046_g4_i1	0.606383
c136854_g1_i1	0.693797	c136057_g3_i1	0.759423
c136858_g1_i2	0.845628	c136069_g1_i1	0.74747
c136858_g2_i1	0.796938	c136073_g2_i1	0.829499
c136860_g1_i1	0.701897	c136075_g4_i2	0.0993474
c136860_g2_i1	0.942417	c136109_g3_i1	0.678788
c136861_g1_i1	0.719139	c136111_g2_i2	0.671819
c136861_g3_i2	0.791327	c136114_g1_i1	0.770938
c136863_g1_i2	0.848293	c136114_g3_i1	1
c136866_g1_i2	0.72611	c136123_g1_i1	0.649543
c136866_g2_i1	0.659191	c136131_g1_i3	0.901311
c136866_g3_i2	0.8025	c136131_g2_i1	0.852308
c136869_g1_i1	0.688022	c136132_g4_i1	0.634518
c136871_g1_i1	0.741127	c136133_g1_i1	0.661538
c136874_g2_i1	0.688034	c136133_g2_i2	0.737764
c136875_g1_i1	0.945428	c136133_g3_i1	0.715121
c136877_g1_i1	0.799435	c136133_g4_i1	0.821319
c136877_g2_i1	0.853937	c136141_g1_i1	0.693966
c136878_g2_i2	0.678974	c136152_g2_i5	0.673144
c136879_g1_i1	0.866476	c136153_g1_i3	0.821349
c136880_g1_i3	0.697321	c136162_g1_i2	0.729167
c136881_g1_i1	0.690898	c136162_g4_i1	0.843564
c136882_g1_i1	0.621075	c136164_g2_i1	0.707147
c136884_g1_i6	0.726467	c136164_g3_i1	0.643123
c136885_g1_i2	0.646643	c136173_g1_i1	0.790861
c136886_g1_i1	0.81384	c136178_g1_i1	0.714932
c136889_g1_i5	0.872091	c136178_g2_i1	0.88012
c136890_g1_i1	0.593269	c136180_g4_i2	0.75
c136891_g2_i1	0.820353	c136183_g1_i1	0.761429
c136892_g1_i1	0.712329	c136187_g2_i1	0.599274
c136893_g2_i2	0.774482	c136187_g3_i1	0.677485
c136894_g1_i1	0.824083	c136194_g2_i1	0.945205
c136895_g1_i1	0.535061	c136200_g11_i1	0.254967
c136895_g2_i1	0.670996	c136209_g1_i1	0.798577
c136896_g1_i1	0.728187	c136215_g1_i1	0.744681
c136897_g1_i3	0.847239	c136215_g2_i2	0.800648
c136898_g1_i4	0.853839	c136228_g1_i1	0.661084
c136900_g1_i1	0.789423	c136233_g2_i2	0.655191
c136902_g1_i1	0.910678	c136235_g1_i1	0.882909
c136903_g2_i1	0.638049	c136235_g2_i1	0.823713
c136904_g3_i2	0.697168	c136249_g1_i1	0.772334
c136906_g2_i1	0.890957	c136249_g2_i1	0.7512
c136907_g1_i1	0.869711	c136254_g2_i1	0.61
c136909_g1_i2	0.716418	c136259_g1_i1	0.855814
c136912_g1_i1	0.812006	c136259_g2_i1	0.730159
c136913_g1_i2	0.885235	c136260_g1_i2	0.699954
c136914_g3_i1	0.796478	c136262_g3_i3	0.84267
c136916_g1_i1	0.830417	c136265_g2_i1	0.683677
c136917_g1_i1	0.793615	c136268_g2_i6	0.67
c136918_g1_i4	0.805973	c136273_g1_i2	0.705882
c136919_g1_i3	0.700313	c136273_g2_i1	0.850467
c136920_g2_i1	0.692813	c136273_g3_i2	0.746254
c136920_g4_i1	0.679537	c136273_g5_i1	0.662404
c136922_g1_i4	0.75205	c136276_g1_i3	0.762911
c136923_g1_i1	0.728261	c136276_g2_i1	0.897059
c136925_g1_i1	0.835588	c136279_g2_i1	0.264606
c136927_g2_i1	0.714864	c136281_g1_i4	0.719536
c136928_g2_i1	0.664601	c136283_g1_i1	0.719849
c136929_g2_i1	0.687273	c136288_g1_i1	0.286745
c136931_g1_i1	0.716418	c136290_g3_i1	0.550201
c136931_g3_i1	0.763058	c136291_g1_i2	0.806609
c136932_g1_i1	0.729842	c136314_g1_i2	0.668508
c136933_g1_i1	0.692308	c136319_g4_i1	0.618715
c136935_g1_i2	0.899098	c136321_g1_i1	0.864262
c136935_g2_i1	0.79323	c136326_g1_i1	0.890603
c136937_g2_i1	0.840295	c136329_g1_i1	0.626856
c136938_g2_i2	0.7783	c136332_g1_i2	0.845614
c136939_g1_i2	0.721908	c136337_g1_i1	0.666974
c136942_g1_i1	0.840069	c136337_g2_i2	0.690439
c136942_g2_i2	0.790203	c136340_g3_i2	0.613678
c136943_g1_i2	0.825752	c136343_g1_i2	0.690928
c136945_g1_i1	0.724138	c136344_g1_i1	0.750827
c136946_g1_i1	0.76981	c136348_g1_i2	0.62465
c136946_g2_i3	0.815973	c136350_g1_i2	0.699093
c136946_g3_i1	0.781242	c136351_g1_i1	0.736489
c136947_g1_i1	0.638532	c136352_g1_i4	0.689815
c136948_g1_i1	0.866667	c136354_g1_i6	0.862636
c136948_g2_i1	0.767774	c136357_g2_i5	0.628179
c136948_g3_i1	0.907249	c136368_g2_i1	0.720607
c136950_g1_i1	0.770969	c136375_g1_i1	0.678443
c136951_g1_i1	0.803256	c136382_g1_i1	0.599919
c136952_g1_i1	0.340157	c136383_g1_i2	0.8375
c136952_g2_i1	0.886948	c136385_g1_i1	0.64978
c136954_g6_i1	0.925234	c136387_g1_i1	0.564374
c136956_g1_i1	0.564504	c136391_g1_i1	0.762393
c136957_g1_i1	0.814834	c136402_g1_i2	0.696335
c136958_g1_i1	0.840341	c136404_g2_i1	0.820024
c136960_g1_i1	0.798466	c136407_g2_i1	0.783332
c136961_g1_i1	0.889668	c136411_g1_i1	0.707768
c136962_g2_i2	0.748614	c136412_g4_i1	0.293103
c136964_g1_i1	0.913876	c136420_g2_i1	0.686848
c136964_g2_i1	0.865382	c136425_g1_i1	0.647059
c136965_g2_i2	0.834069	c136427_g1_i2	0.680297
c136966_g1_i2	0.613463	c136429_g1_i1	0.641509
c136966_g2_i1	0.618255	c136431_g1_i4	0.764011
c136966_g3_i1	0.662675	c136432_g1_i1	0.879044
c136967_g1_i1	0.769962	c136432_g2_i3	0.878568
c136968_g1_i1	0.733924	c136433_g1_i1	0.770871
c136969_g1_i1	0.679232	c136434_g1_i1	0.741497
c136970_g1_i1	0.873565	c136435_g1_i1	0.65142
c136972_g1_i3	0.828391	c136438_g3_i1	0.823529
c136973_g1_i2	0.914442	c136441_g1_i1	0.716793
c136974_g1_i1	0.881083	c136441_g2_i1	0.796737
c136974_g2_i1	0.781387	c136444_g4_i1	0.605263
c136975_g1_i1	0.68662	c136447_g1_i1	0.743722
c136976_g1_i1	0.794922	c136453_g2_i1	0.746152
c136976_g2_i1	0.761848	c136471_g1_i1	0.702041
c136977_g4_i1	0.881311	c136471_g2_i2	0.806585
c136979_g1_i2	0.867483	c136473_g2_i2	0.744815
c136980_g1_i1	0.701096	c136487_g3_i3	0.863877
c136980_g2_i2	0.742535	c136488_g1_i1	0.864395
c136981_g1_i3	0.686831	c136495_g3_i1	0.722793
c136982_g1_i1	0.876498	c136502_g1_i2	0.787219
c136982_g2_i2	0.824668	c136506_g1_i2	0.697917
c136983_g3_i1	0.797162	c136506_g2_i3	0.701734
c136983_g4_i1	0.925112	c136510_g1_i4	0.781669
c136984_g1_i1	0.776546	c136516_g3_i1	0.451822
c136986_g2_i1	0.79512	c136516_g4_i2	0.687692
c136987_g1_i1	0.866582	c136517_g1_i4	0.691843
c136987_g2_i1	0.735557	c136518_g1_i2	0.876797
c136989_g1_i2	0.828125	c136518_g2_i1	0.767241
c136989_g3_i1	0.881319	c136518_g3_i1	0.739766
c136990_g1_i1	0.753076	c136520_g2_i2	0.707483
c136990_g2_i2	0.81567	c136521_g4_i1	0.812903
c136991_g1_i1	0.743908	c136523_g2_i2	0.787756
c136992_g1_i1	0.847095	c136523_g3_i1	0.720903
c136992_g3_i2	0.865607	c136524_g2_i1	0.806536
c136993_g1_i2	0.849379	c136526_g1_i1	0.121643
c136993_g2_i1	0.836034	c136530_g1_i7	0.680628
c136993_g3_i1	0.889169	c136530_g2_i1	0.77969
c136994_g2_i1	0.849057	c136531_g3_i1	0.718365
c136995_g1_i1	0.681085	c136536_g3_i1	0.683526
c136995_g2_i1	0.74182	c136552_g1_i2	0.804299
c136996_g1_i3	0.661648	c136560_g2_i1	0.766366
c137005_g1_i1	1	c136566_g1_i2	0.849236
c137036_g1_i1	0.80117	c136569_g2_i1	0.681319
c137168_g1_i1	0.78341	c136571_g1_i1	0.618014
c137416_g1_i1	0.947368	c136580_g1_i6	0.725258
c137426_g1_i1	0.657343	c136584_g1_i1	0.906977
c137435_g1_i1	0.972973	c136588_g2_i2	0.56383
c137715_g1_i1	1	c136589_g1_i2	0.69529
c137716_g1_i1	0.108495	c136590_g1_i1	0.588349
c137751_g1_i1	1	c136594_g1_i1	0.85697
c137877_g1_i1	1	c136607_g1_i1	0.797843
c137932_g1_i1	0.891304	c136612_g2_i1	0.838855
c137982_g1_i1	0.797927	c136613_g1_i1	0.703704
c138007_g1_i1	0.894737	c136616_g1_i1	0.776481
c138019_g1_i1	0.0814786	c136616_g2_i1	0.783197
c138188_g1_i1	1	c136616_g3_i1	0.705584
c138394_g1_i1	0.830189	c136616_g6_i1	0.754098
c138406_g1_i1	0.869767	c136617_g1_i4	0.714382
c139026_g1_i1	0.931818	c136618_g1_i2	0.836194
c139246_g1_i1	1	c136619_g1_i1	0.699191
c139412_g1_i1	0.819242	c136619_g2_i1	0.765306
c139828_g1_i1	1	c136633_g1_i2	0.924528
c139922_g1_i1	0.785714	c136636_g1_i2	0.69254
c139972_g1_i1	0.72471	c136637_g1_i2	0.690111
c140226_g1_i1	0.627907	c136637_g2_i1	0.748412
c140447_g1_i1	0.884615	c136644_g1_i4	0.570909
c140542_g1_i1	0.859155	c136644_g2_i1	0.549744
c140587_g1_i1	0.903084	c136647_g1_i1	0.753291
c140742_g1_i1	1	c136649_g2_i1	0.659321
c140962_g1_i1	0.922141	c136657_g2_i2	0.695359
c141274_g1_i1	0.979167	c136658_g1_i3	0.643098
c142304_g1_i1	0.642857	c136658_g2_i1	0.706215
c142359_g1_i1	0.671875	c136658_g3_i1	0.888889
c142697_g1_i1	1	c136659_g2_i3	0.745465
c142733_g1_i1	0.920863	c136661_g2_i2	0.0913295
c142898_g1_i1	0.857143	c136664_g1_i3	0.75
c143281_g1_i1	0.992288	c136666_g1_i1	0.857455
c143479_g1_i1	1	c136667_g2_i4	0.625899
c143929_g1_i1	0.715447	c136671_g1_i3	0.721763
c143933_g1_i1	0.963636	c136674_g2_i1	0.765211
c144108_g1_i1	0.976744	c136677_g1_i2	0.733607
c144387_g1_i1	1	c136679_g2_i4	0.73747
c144494_g1_i1	1	c136679_g3_i1	0.68933
c14479_g1_i1	0.914286	c136681_g1_i3	0.75969
c144880_g1_i1	0.85	c136683_g2_i1	0.7397
c145453_g1_i1	0.850575	c136684_g3_i1	0.693776
c146304_g1_i1	1	c136685_g2_i2	0.65727
c146397_g1_i1	0.793103	c136686_g1_i1	0.602622
c147216_g1_i1	0.945946	c136695_g1_i1	0.855513
c147793_g1_i1	0.957895	c136696_g1_i4	0.562595
c148200_g1_i1	0.921053	c136697_g1_i1	0.803279
[truncated: 966 more rows]

## Sheet: Supplementary Data 3
CG		CHG		CHH
Gene_name	Methylation level	Gene_name	Methylation level	Gene_name	Methylation level
c100019_g1_i1	0.383562	c100004_g2_i1	0.719072	c1003_g1_i1	1
c100030_g1_i1	0.893805	c100030_g1_i1	0.840278	c101073_g1_i1	0.0271178
c100083_g3_i1	0.962963	c100187_g2_i1	0.986842	c101343_g1_i1	0.0670961
c100088_g1_i1	0.961538	c1003_g1_i1	0.994382	c101379_g1_i1	0.0346442
c100174_g1_i1	0.878788	c100486_g1_i1	0.691667	c101544_g1_i1	0.0249464
c100187_g2_i1	0.9375	c100540_g1_i3	0.807692	c102040_g1_i1	0.0355399
c1003_g1_i1	1	c100703_g1_i2	0.762887	c102447_g1_i1	0.0271114
c100416_g1_i1	0.71223	c101073_g1_i1	0.911519	c102447_g2_i1	0.0256132
c100423_g1_i1	0.736842	c101135_g1_i1	0.819328	c103501_g1_i1	0.0366546
c100486_g1_i1	0.601562	c101207_g1_i1	0.754137	c103519_g1_i1	0.0725875
c100645_g1_i1	0.933333	c101220_g1_i1	0.689655	c103818_g2_i1	0.0252492
c100714_g1_i1	0.883721	c101259_g1_i1	0.834951	c104024_g1_i1	0.0256727
c101073_g1_i1	0.963636	c101259_g2_i1	0.755952	c104127_g1_i1	0.129032
c101135_g1_i1	0.911111	c101343_g1_i1	0.799959	c104273_g1_i1	0.0398946
c101207_g1_i1	0.97619	c101379_g1_i1	0.802597	c104425_g1_i1	0.0338362
c101220_g1_i1	0.597786	c101431_g1_i1	0.788387	c106058_g1_i1	0.0224969
c101285_g1_i1	0.783069	c101449_g1_i1	0.765823	c106220_g2_i1	0.0241767
c101384_g1_i1	0.956522	c101458_g1_i1	0.692893	c106220_g3_i1	0.0243081
c101431_g1_i1	0.885305	c101541_g1_i1	0.762963	c10628_g1_i1	1
c101449_g1_i1	0.940299	c101544_g1_i1	0.713515	c106715_g1_i1	0.021876
c101458_g1_i1	0.834483	c101575_g1_i2	0.909091	c106805_g1_i2	0.999436
c101541_g1_i1	0.844444	c101683_g1_i1	0.66318	c107059_g1_i1	0.996485
c101544_g1_i1	0.822639	c101901_g1_i1	1	c107349_g1_i1	1
c101566_g2_i1	0.971014	c101916_g2_i1	0.58	c107565_g2_i1	0.036924
c101575_g1_i2	0.857143	c101964_g1_i1	0.852525	c107896_g1_i1	1
c101683_g1_i1	0.742424	c102040_g1_i1	0.709748	c108151_g1_i1	0.0404455
c101797_g1_i1	0.956522	c102165_g1_i1	0.926471	c108231_g1_i1	0.0216068
c101839_g1_i1	0.877419	c102165_g2_i1	0.935484	c108976_g1_i1	0.0521542
c101901_g1_i1	0.935897	c102204_g1_i1	0.744681	c109032_g3_i1	0.111111
c101964_g1_i1	0.944134	c102239_g1_i2	0.725738	c109421_g1_i2	0.0472983
c102173_g1_i1	0.975	c102247_g1_i1	0.884066	c109940_g1_i1	0.058089
c102185_g1_i1	0.49635	c102295_g1_i1	0.774704	c109980_g2_i1	0.0262133
c102239_g1_i2	0.716981	c102298_g1_i1	0.666667	c111367_g1_i1	0.999046
c102247_g1_i1	0.874294	c102329_g1_i1	0.786466	c111390_g1_i1	0.0634146
c102295_g1_i1	0.724528	c102388_g1_i1	0.661972	c111471_g1_i3	0.0827465
c102298_g1_i1	0.801205	c102422_g1_i1	0.927835	c111792_g1_i1	0.0286458
c102328_g2_i1	0.744186	c102447_g1_i1	0.765823	c111813_g1_i1	0.0305839
c102374_g2_i1	0.943396	c102447_g2_i1	0.846936	c111987_g2_i1	0.063652
c102388_g1_i1	0.627737	c102496_g1_i1	0.848485	c112301_g1_i1	0.0272579
c102389_g1_i1	0.62069	c10250_g1_i1	0.829268	c112421_g1_i3	0.0886076
c102401_g1_i1	0.866667	c102699_g2_i1	0.860759	c112606_g1_i2	0.0341159
c102422_g1_i1	0.972222	c102741_g1_i1	0.790123	c11260_g1_i1	1
c102447_g1_i1	0.918721	c102822_g1_i1	0.480226	c113000_g1_i2	0.0583138
c102447_g2_i1	0.851233	c102833_g1_i2	0.843911	c113012_g1_i2	0.104882
c102496_g1_i1	0.929134	c102923_g1_i1	0.715309	c113743_g2_i1	0.0558157
c10250_g1_i1	0.8	c102937_g1_i1	0.792453	c113972_g2_i1	0.0169358
c102575_g2_i1	0.961538	c102937_g2_i1	0.661654	c113972_g3_i1	0.025997
c102598_g1_i2	0.785235	c103017_g1_i1	0.884021	c114420_g1_i1	0.0291616
c102699_g2_i1	0.76087	c10301_g1_i1	0.854701	c114549_g1_i1	0.0237608
c102711_g1_i1	0.911765	c103031_g1_i2	0.863158	c114802_g1_i3	0.967213
c102817_g1_i1	1	c103103_g1_i1	0.863946	c114898_g2_i1	0.0395257
c102833_g1_i2	0.896175	c103134_g1_i1	0.74375	c115522_g1_i1	0.0503174
c102923_g1_i1	0.761404	c103240_g1_i2	0.809859	c115681_g1_i1	0.0240905
c102932_g1_i1	0.576923	c103246_g1_i1	0.828571	c115732_g1_i2	0.035199
c102937_g2_i1	0.768092	c103282_g1_i1	0.585366	c115785_g1_i1	0.0401391
c103009_g1_i1	0.903226	c103375_g1_i1	0.672515	c116075_g1_i2	0.0290828
c10301_g1_i1	0.905405	c103393_g1_i1	0.87069	c116407_g1_i2	0.0195283
c103031_g1_i2	0.935897	c103393_g2_i1	0.723684	c116577_g1_i2	1
c103103_g1_i1	0.902439	c103501_g1_i1	0.879017	c116592_g1_i1	0.0194299
c103134_g1_i1	0.778116	c103562_g1_i1	0.680672	c116827_g1_i1	0.280645
c103193_g1_i1	0.807692	c103601_g1_i1	1	c116844_g2_i1	0.0254223
c103240_g1_i2	0.886792	c103602_g1_i2	0.87234	c116844_g4_i1	0.0219547
c103246_g1_i1	0.939394	c103626_g2_i2	0.7151	c116870_g1_i1	0.0164242
c103393_g1_i1	0.942308	c103688_g1_i1	0.682709	c117047_g1_i1	0.043759
c103393_g2_i1	0.84	c103689_g1_i2	0.802691	c117527_g2_i1	0.0610583
c103501_g1_i1	0.938815	c103748_g1_i1	0.75	c118405_g1_i1	0.0241683
c103562_g1_i1	0.730469	c103769_g1_i1	0.75	c118405_g2_i1	0.022586
c103563_g1_i1	0.882353	c103818_g2_i1	0.717358	c118466_g1_i2	0.0246459
c103602_g1_i2	0.956522	c103913_g1_i1	0.559633	c118577_g1_i1	0.998691
c103626_g2_i2	0.7806	c104005_g2_i1	0.895833	c118581_g1_i1	0.0414776
c103670_g1_i1	1	c104022_g1_i1	0.840764	c118595_g1_i1	0.0156716
c103676_g2_i1	0.944444	c104044_g1_i1	0.826667	c118656_g1_i1	0.0617696
c103680_g1_i1	0.923077	c104050_g2_i1	0.895349	c118764_g1_i4	0.0271057
c103688_g1_i1	0.649007	c104141_g1_i1	0.752161	c118907_g1_i2	0.0221268
c103689_g1_i2	0.939597	c104221_g1_i1	0.852941	c119055_g1_i1	0.028169
c103727_g1_i1	0.652482	c104273_g1_i1	0.780089	c119070_g2_i1	0.0307386
c103849_g1_i1	0.926829	c104425_g1_i1	0.844225	c119171_g1_i1	0.0373509
c103881_g1_i1	0.785714	c104535_g1_i2	0.781609	c119212_g3_i1	0.0212796
c103883_g1_i2	0.57931	c104685_g1_i1	0.812183	c119335_g1_i1	0.060992
c103910_g1_i1	0.767442	c104726_g1_i1	0.608392	c119487_g1_i1	0.0290847
c103973_g1_i1	0.818182	c104772_g1_i1	0.766542	c119894_g1_i1	0.060177
c104001_g1_i2	0.52	c104815_g1_i2	1	c119951_g2_i1	0.0451866
c104005_g2_i1	0.952381	c105216_g1_i1	0.844444	c119958_g1_i1	0.0265856
c104022_g1_i1	0.973196	c105223_g1_i1	0.906863	c120243_g2_i1	0.0346687
c104044_g1_i1	0.802083	c105256_g1_i1	0.8	c120286_g1_i1	0.0255174
c104050_g2_i1	0.928571	c105292_g1_i1	0.742857	c120343_g2_i1	0.0328889
c104141_g1_i1	0.961199	c105392_g1_i1	0.639594	c120420_g2_i1	0.0411833
c104219_g1_i1	0.706422	c105450_g1_i1	0.865672	c121107_g1_i6	0.0262071
c104314_g1_i1	0.788462	c105491_g1_i1	0.5	c121110_g1_i3	0.146341
c104416_g1_i1	0.875	c105493_g1_i1	0.777778	c121337_g1_i1	0.992878
c104425_g1_i1	0.87211	c105545_g1_i1	0.796117	c121644_g1_i1	0.023866
c104437_g1_i1	0.95	c105573_g1_i1	0.822785	c121862_g1_i1	0.972222
c104487_g2_i1	0.823529	c105672_g1_i1	0.873702	c121880_g1_i1	0.0468554
c104535_g1_i2	0.782609	c105672_g2_i1	0.928315	c122002_g2_i1	0.0467168
c104615_g1_i2	1	c105732_g1_i1	0.837321	c122097_g1_i1	0.0308478
c104685_g1_i1	0.848943	c105738_g1_i2	0.739377	c122233_g1_i1	0.022882
c104726_g1_i1	0.61039	c105928_g1_i1	0.752244	c122314_g2_i1	0.0472717
c104772_g1_i1	0.841163	c106058_g1_i1	0.742373	c122451_g2_i1	0.0287356
c104815_g1_i2	0.935484	c106126_g1_i1	0.840426	c122520_g2_i1	0.0232714
c105223_g1_i1	0.933333	c106191_g1_i1	0.882883	c122525_g4_i1	0.0339746
c105242_g1_i1	0.904762	c106220_g2_i1	0.716858	c122765_g1_i1	0.0233849
c105256_g1_i1	0.819672	c106220_g3_i1	0.809593	c122994_g2_i1	0.0318755
c105277_g1_i1	0.875	c106247_g1_i1	0.726891	c122994_g3_i1	0.0311334
c105392_g1_i1	0.792829	c106268_g1_i1	0.972222	c12346_g1_i1	0.0609231
c105491_g1_i1	0.577922	c106271_g1_i1	0.676871	c123523_g2_i1	0.0485209
c105660_g2_i1	0.888889	c10628_g1_i1	1	c123640_g1_i2	0.0245555
c105665_g1_i2	0.967213	c106304_g1_i1	0.823129	c123689_g1_i1	0.0240064
c105665_g2_i1	0.926829	c106313_g1_i1	0.911392	c123848_g1_i2	0.48062
c105892_g1_i1	1	c106515_g1_i1	0.82	c123917_g1_i1	0.0504803
c105918_g1_i2	0.757333	c106564_g1_i1	0.93356	c123918_g1_i1	0.0153577
c105920_g1_i2	0.880597	c106578_g1_i1	0.681818	c123955_g1_i1	0.0373009
c105927_g1_i1	0.909091	c106604_g1_i1	0.769704	c123955_g2_i1	0.0477508
c105928_g1_i1	0.817949	c106626_g1_i1	0.740933	c124080_g2_i1	0.0333866
c105933_g1_i1	0.874016	c106635_g1_i1	0.877907	c124146_g1_i1	0.0354514
c106067_g2_i2	0.666667	c106658_g1_i1	0.769231	c124249_g1_i1	0.0272873
c106126_g1_i1	0.954128	c106691_g1_i1	0.840336	c124276_g2_i1	0.0209255
c106191_g1_i1	0.836735	c106715_g1_i1	0.805402	c124663_g1_i1	0.0279264
c106220_g2_i1	0.798387	c106737_g1_i1	0.843137	c124760_g2_i1	0.0407899
c106220_g3_i1	0.819649	c106785_g1_i1	0.734463	c124812_g1_i1	0.0217707
c106260_g1_i4	0.832168	c106805_g1_i2	1	c124985_g2_i1	0.020762
c106271_g1_i1	0.858824	c106844_g2_i1	0.896907	c125041_g2_i2	0.0545183
c106313_g1_i1	0.925	c106869_g1_i1	0.77454	c125104_g1_i1	0.0153279
c106425_g2_i1	0.869565	c106897_g1_i1	0.880952	c125225_g1_i2	0.0286668
c106437_g1_i1	0.923077	c106948_g1_i1	0.831683	c125281_g1_i1	0.0335148
c106515_g1_i1	0.974026	c106999_g1_i2	0.60221	c125580_g1_i1	0.0208627
c106564_g1_i1	0.958457	c107059_g1_i1	1	c125582_g1_i1	0.0274194
c106578_g1_i1	0.557377	c107121_g2_i2	0.733333	c125592_g3_i1	0.0227973
c106604_g1_i1	0.683417	c107136_g1_i1	0.718593	c125995_g1_i1	0.0236455
c106626_g1_i1	0.872881	c107159_g1_i1	0.589888	c126003_g2_i4	0.0426792
c106635_g1_i1	0.927461	c107188_g1_i1	0.926471	c126102_g1_i2	0.0345001
c106658_g1_i1	0.934426	c107270_g1_i2	0.98	c126102_g2_i1	0.0397727
c106672_g1_i1	0.909091	c107349_g1_i1	1	c126118_g1_i1	0.0255404
c106715_g1_i1	0.78069	c107395_g1_i1	0.725275	c126244_g2_i1	0.0497585
c106785_g1_i1	0.647059	c107408_g1_i1	0.591065	c126309_g1_i2	0.0291735
c106805_g1_i2	1	c107447_g1_i2	0.758065	c126309_g2_i2	0.0208362
c106878_g1_i1	1	c107469_g1_i1	0.638298	c126336_g1_i1	0.0337337
c106888_g1_i1	1	c107512_g1_i2	0.650943	c126637_g2_i1	0.0482324
c106999_g1_i2	0.923913	c107529_g3_i1	0.648649	c126712_g1_i1	0.0186019
c107059_g1_i1	0.981735	c107552_g1_i1	0.834146	c126747_g1_i1	0.0304445
c107159_g1_i1	0.873832	c107560_g1_i1	0.80695	c126764_g4_i1	0.0432698
c107201_g1_i2	0.952381	c107565_g2_i1	0.797832	c126789_g2_i2	0.0353921
c107270_g1_i2	0.964286	c107568_g1_i1	0.859375	c126825_g3_i1	0.0292292
c107349_g1_i1	1	c107639_g1_i1	0.8	c126869_g1_i1	0.0716767
c107360_g1_i2	0.807692	c107639_g2_i1	0.712329	c126948_g3_i1	0.0543992
c107395_g1_i1	0.916667	c10766_g1_i1	0.864865	c127062_g1_i1	0.0216418
c107395_g2_i1	0.965517	c107693_g1_i1	0.660777	c127075_g1_i2	0.0230302
c107408_g1_i1	0.626113	c107760_g2_i2	0.795053	c127126_g1_i1	0.0209785
c107512_g1_i2	0.548387	c107774_g1_i1	0.947368	c127209_g2_i2	0.0285888
c107529_g3_i1	0.676923	c107832_g1_i1	0.91358	c127279_g1_i1	0.0235912
c107552_g1_i1	0.916667	c107899_g1_i1	0.911765	c127357_g1_i1	0.0268758
c107560_g1_i1	0.916667	c107912_g1_i1	0.772727	c127378_g1_i1	0.017853
c107565_g2_i1	0.77666	c107926_g1_i1	0.737705	c127657_g1_i2	0.0374584
c107568_g1_i1	0.797101	c107993_g1_i1	0.871795	c127750_g1_i1	0.0332871
c107639_g1_i1	0.96875	c108004_g1_i1	0.76943	c127894_g2_i2	0.0224367
c107693_g1_i1	0.581081	c108007_g1_i1	0.8	c127916_g2_i1	0.0287686
c107760_g2_i2	0.787097	c108009_g1_i1	0.758865	c128023_g1_i1	0.0515464
c107774_g1_i1	1	c108074_g1_i1	0.904762	c128080_g1_i1	0.0343188
c107832_g1_i1	0.740741	c108135_g2_i1	0.694712	c128097_g1_i1	0.0271341
c107871_g1_i1	0.677165	c108151_g1_i1	0.62099	c128108_g2_i1	0.0833333
c107896_g1_i1	1	c108156_g1_i1	0.809917	c128287_g3_i1	0.0380429
c107899_g1_i1	0.833333	c108231_g1_i1	0.82082	c128396_g1_i2	0.0276533
c107993_g1_i1	0.925	c108274_g1_i1	0.733333	c128464_g3_i1	0.0406886
c108004_g1_i1	0.804196	c108280_g1_i2	0.784314	c128478_g1_i3	0.0368994
c108009_g1_i1	0.954545	c108285_g2_i1	0.886364	c128557_g2_i1	0.0236875
c108078_g1_i1	0.556818	c108330_g2_i2	0.760606	c128572_g2_i1	0.0259936
c108089_g1_i2	0.0802761	c108353_g1_i1	0.519931	c128620_g1_i2	0.0176851
c108135_g2_i1	0.734807	c108358_g2_i1	0.882353	c128691_g1_i1	0.0306238
c108156_g1_i1	0.870968	c108370_g1_i1	0.842105	c128984_g1_i1	0.0249107
c108176_g3_i1	1	c108402_g1_i1	0.768152	c129009_g1_i1	0.0531609
c108231_g1_i1	0.84301	c108492_g2_i1	0.875	c129009_g4_i1	0.067659
c108232_g1_i1	0.962963	c108522_g1_i1	0.870748	c129049_g2_i2	0.0344683
c108274_g1_i1	0.721519	c108529_g1_i1	0.6	c129256_g1_i2	0.0298273
c108280_g1_i2	0.787234	c108534_g2_i2	0.72459	c129279_g1_i3	0.385965
c108285_g2_i1	0.89899	c108574_g1_i1	0.696296	c129369_g1_i1	0.77037
c108330_g2_i2	0.74359	c108574_g2_i1	0.791667	c129459_g1_i1	0.0306383
c108353_g1_i1	0.721154	c108753_g1_i1	0.746888	c129476_g2_i1	0.0275294
c108370_g1_i1	0.928177	c108826_g1_i1	0.805461	c129507_g1_i1	0.0731707
c108402_g1_i1	0.857335	c108892_g1_i1	0.700599	c129557_g2_i2	0.0418109
c108460_g1_i2	0.648649	c108892_g2_i1	0.669725	c129655_g1_i1	0.0253024
c108469_g1_i1	0.794118	c108952_g1_i1	0.710145	c129674_g3_i1	0.0506706
c108492_g2_i1	0.90625	c108955_g1_i1	0.828571	c129697_g3_i1	0.0457912
c108534_g2_i2	0.633929	c108976_g1_i1	0.782374	c129833_g2_i1	0.045677
c108698_g1_i3	0.643411	c109020_g1_i1	0.648936	c129889_g1_i1	0.0703938
c108731_g2_i1	0.8	c109041_g2_i1	0.617021	c12994_g1_i1	0.998413
c108753_g1_i1	0.804511	c109047_g2_i1	0.8	c129988_g3_i1	0.037299
c108774_g1_i2	0.738095	c109048_g1_i1	0.794118	c130053_g2_i1	0.0226445
c108892_g1_i1	0.885321	c109099_g1_i1	0.826667	c130083_g5_i1	0.0191468
c108892_g2_i1	0.891667	c109104_g1_i1	0.786885	c130119_g6_i1	0.0326212
c108952_g1_i1	0.785714	c109140_g1_i1	0.814721	c130235_g1_i3	0.0221371
c108976_g1_i1	0.614379	c109223_g1_i1	0.942779	c130250_g1_i2	0.0235536
c108977_g2_i1	0.869565	c109223_g2_i1	0.908475	c130254_g3_i1	0.0390098
c109032_g3_i1	0.777778	c109239_g1_i1	0.728489	c130321_g1_i1	0.0260571
c109047_g2_i1	0.918367	c109298_g1_i2	0.595238	c130420_g1_i1	0.0556931
c109140_g1_i1	0.839879	c109406_g1_i2	0.840376	c130422_g2_i1	0.0715768
c109223_g1_i1	0.772727	c109421_g1_i2	0.811385	c130494_g10_i1	0.0646766
c109223_g2_i1	0.867925	c109447_g2_i1	0.770115	c130507_g2_i3	0.0392802
c109239_g1_i1	0.663664	c109506_g1_i1	0.709677	c130514_g1_i3	0.0636504
c109298_g1_i2	0.686869	c109542_g1_i1	0.76259	c130592_g1_i1	0.0328641
c109378_g1_i1	0.935484	c109592_g2_i1	0.509615	c130608_g2_i1	0.0284091
c109406_g1_i2	0.849057	c109623_g1_i1	0.59292	c130741_g1_i2	0.026764
c109421_g1_i2	0.886126	c109677_g1_i1	0.858491	c130747_g1_i1	0.0301188
c109542_g1_i1	0.856	c109709_g1_i1	0.762195	c130797_g2_i1	0.0200319
c109663_g1_i2	0.714286	c109709_g2_i1	0.791139	c130817_g2_i1	0.02215
c109677_g1_i1	0.869565	c109728_g1_i1	0.614613	c130828_g1_i2	0.063543
c109709_g1_i1	0.684211	c109754_g1_i1	0.747899	c130936_g2_i1	0.0198095
c109728_g1_i1	0.782748	c109766_g2_i2	0.687661	c130968_g1_i2	0.0833653
c109754_g1_i1	0.834197	c109869_g1_i2	0.463043	c130982_g2_i2	0.0575628
c109766_g2_i2	0.725989	c109940_g1_i1	0.783668	c131021_g2_i1	0.0234688
c109780_g1_i2	0.826087	c109980_g2_i1	0.789724	c131052_g1_i1	0.0556117
c109869_g1_i2	0.567407	c110004_g3_i1	0.717391	c131090_g1_i2	0.0241586
c109990_g1_i1	0.804688	c110008_g1_i1	0.842105	c131093_g2_i4	0.0168307
c109993_g1_i1	0.847826	c110027_g1_i2	0.796875	c131127_g1_i1	0.0271459
c110008_g1_i1	0.844828	c110196_g1_i2	0.894737	c131160_g1_i1	0.0244054
c110202_g1_i1	0.844007	c110385_g1_i1	0.515152	c131168_g6_i1	0.0291217
c110247_g1_i1	0.638889	c110390_g1_i1	0.668831	c131245_g1_i1	0.0288652
c110249_g1_i2	0.962963	c110500_g1_i1	0.755102	c131280_g3_i1	0.0349903
c110278_g1_i2	0.787356	c110568_g1_i1	0.715232	c131283_g1_i1	0.0385903
c110340_g1_i1	0.533333	c110575_g1_i1	0.777778	c131299_g7_i1	0.0376734
c110349_g1_i1	0.978723	c110664_g1_i1	0.761589	c131303_g3_i1	0.0331786
c110390_g1_i1	0.634146	c111092_g1_i1	0.885714	c131304_g4_i2	0.0515464
c11050_g1_i1	0.916667	c111105_g1_i1	0.71935	c131316_g1_i2	0.0519797
c110568_g1_i1	0.653846	c111196_g2_i1	0.638554	c131342_g1_i1	0.0250332
c110571_g1_i1	0.883333	c111212_g1_i1	0.869565	c131403_g1_i1	0.0269157
c110575_g1_i1	0.8	c111212_g2_i1	0.706767	c131449_g2_i1	0.0200147
c110664_g1_i1	0.849057	c111212_g3_i1	0.681319	c131486_g2_i1	0.0265629
c110686_g1_i1	0.8	c111242_g1_i1	0.65	c131490_g4_i2	0.0227533
c110701_g3_i1	1	c111250_g3_i1	1	c131490_g5_i1	0.0176896
c110747_g1_i1	0.86	c111254_g1_i1	0.830769	c131545_g1_i1	0.0252492
c110802_g1_i2	0.935484	c111316_g1_i1	0.79375	c131545_g2_i1	0.0215712
c110869_g1_i1	0.684932	c111316_g2_i1	0.730769	c131602_g1_i1	0.0250238
c110885_g1_i1	0.640351	c111328_g1_i1	0.730159	c131627_g2_i1	0.032909
c110903_g1_i1	0.108181	c111330_g1_i1	0.781955	c131694_g1_i1	0.0285139
c110927_g1_i1	1	c111351_g1_i1	0.658703	c131759_g1_i1	0.0297092
c110961_g2_i1	0.904762	c111367_g1_i1	1	c131776_g1_i2	0.0466667
c111060_g1_i1	0.695652	c111395_g2_i1	0.794055	c131794_g1_i1	0.0239142
c111092_g1_i1	0.8	c111432_g1_i1	0.909091	c131914_g3_i1	0.0264002
c111105_g1_i1	0.690236	c111471_g1_i3	0.849515	c131940_g1_i1	0.0260349
c111130_g1_i1	0.684211	c111517_g1_i1	0.766667	c131988_g1_i1	0.0293071
c111196_g2_i1	0.707692	c111589_g1_i1	0.0473791	c131988_g2_i1	0.0460892
c111212_g1_i1	0.875	c111593_g1_i1	0.600985	c132080_g1_i1	0.0247098
c111212_g2_i1	0.769231	c111594_g1_i1	0.75	c132095_g3_i2	0.051901
c111212_g3_i1	0.649254	c111792_g1_i1	0.749415	c132108_g1_i2	0.0498774
c111215_g1_i1	0.745455	c111797_g1_i2	0.713178	c132141_g4_i1	0.0501066
c111250_g3_i1	0.979167	c111813_g1_i1	0.849409	c132150_g3_i1	0.0229869
c111254_g1_i1	0.704663	c111932_g2_i1	0.84472	c132154_g1_i1	0.0321024
c111257_g1_i1	0.771084	c111934_g1_i1	0.76699	c132181_g3_i1	0.0654545
c111316_g2_i1	0.875	c111952_g1_i1	0.708075	c132184_g1_i1	0.037037
c111330_g1_i1	0.803922	c111984_g1_i1	0.811189	c132227_g1_i1	0.0420962
c111351_g1_i1	0.697802	c111987_g2_i1	0.805568	c132271_g1_i1	0.0202871
c111352_g1_i1	1	c112080_g1_i1	0.820122	c132291_g1_i5	0.0191895
c111367_g1_i1	1	c112105_g1_i3	0.691781	c132296_g3_i2	0.0440643
c111390_g1_i1	0.881356	c112301_g1_i1	0.820598	c132296_g6_i1	0.0272096
c111395_g2_i1	0.904605	c112379_g2_i1	0.643902	c132356_g11_i1	0.0249433
c111432_g1_i1	0.892617	c112421_g1_i3	0.840184	c132392_g2_i1	0.0275114
c111517_g1_i1	0.853147	c112456_g1_i1	0.656	c132397_g2_i1	0.030776
c111550_g1_i1	0.790698	c112499_g1_i1	0.894231	c132407_g2_i2	0.0327782
c111589_g1_i1	0.0494293	c112499_g2_i1	0.654412	c132438_g1_i1	0.0281996
c111593_g1_i1	0.581699	c112499_g3_i1	0.754967	c132532_g2_i2	0.0261772
c111594_g1_i1	0.888889	c112509_g1_i1	0.803738	c132589_g1_i1	0.0274056
c111667_g2_i1	0.690722	c112534_g1_i1	0.942308	c132626_g1_i2	0.0411446
c111694_g1_i1	0.948052	c112538_g1_i1	0.661654	c132631_g4_i1	0.0319429
c111706_g2_i1	0.513353	c112543_g2_i1	0.729452	c132633_g3_i1	0.0310189
c111733_g2_i1	0.931034	c112561_g2_i1	0.382261	c132635_g2_i1	0.0238726
c111751_g1_i1	0.754386	c112597_g1_i1	0.736364	c132664_g1_i1	0.0105969
c111762_g1_i1	0.916667	c112606_g1_i2	0.66474	c132664_g2_i2	0.0313676
c111792_g1_i1	0.654696	c11260_g1_i1	1	c132664_g3_i1	0.0217097
c111797_g1_i2	0.677419	c112621_g1_i1	0.632287	c132664_g5_i1	0.0238763
c111813_g1_i1	0.803059	c112694_g1_i1	0.728938	c132669_g1_i2	0.0489703
c111851_g1_i1	0.944444	c112760_g1_i1	0.686747	c132672_g4_i2	0.0224617
c111857_g2_i1	0.901961	c112777_g1_i2	0.65493	c132683_g1_i1	0.0218771
c111927_g1_i1	0.603865	c112797_g1_i1	0.783505	c132683_g2_i1	0.0206101
c111932_g2_i1	0.864865	c112909_g1_i1	0.933333	c132715_g1_i1	0.0543478
c111934_g1_i1	0.898438	c112926_g1_i1	0.805732	c132723_g2_i1	0.0246607
c111975_g1_i2	0.884615	c112947_g1_i1	0.804071	c132723_g4_i1	0.0320157
c111987_g2_i1	0.878425	c112949_g1_i1	0.669565	c132751_g1_i2	0.0792741
c112007_g1_i1	0.666667	c112989_g1_i1	0.927632	c132827_g4_i1	0.0186816
c112039_g1_i1	0.925926	c11298_g1_i1	0.706422	c132845_g1_i1	0.0607761
c112082_g2_i1	0.588652	c113000_g1_i2	0.751179	c132845_g2_i1	0.0396842
c112105_g1_i3	0.569231	c113012_g1_i2	0.654676	c132877_g1_i2	0.0284791
c112224_g1_i1	0.9375	c113032_g1_i1	0.721271	c132893_g3_i1	0.0261866
c112353_g1_i1	0.8	c113033_g1_i1	0.735065	c132900_g7_i1	0.0382338
c112379_g2_i1	0.8	c113117_g1_i2	0.768392	c132900_g9_i1	0.0185704
c112405_g3_i1	0.941176	c113137_g1_i1	0.83871	c132946_g1_i2	0.0234683
c112414_g1_i1	0.921053	c113159_g1_i1	0.788889	c132947_g1_i2	0.0234491
c112421_g1_i3	0.769231	c113197_g1_i1	0.661458	c132987_g5_i1	0.0538869
c112456_g1_i1	0.788889	c11322_g1_i1	0.727273	c132987_g6_i1	0.0439932
c112499_g1_i1	0.847134	c113274_g1_i1	0.607595	c133008_g1_i1	0.0240211
c112499_g2_i1	0.704433	c113334_g1_i3	0.920513	c133012_g1_i1	0.0363956
c112499_g3_i1	0.946602	c113338_g2_i1	0.730769	c133028_g3_i1	0.0662879
c112509_g1_i1	0.670157	c113624_g1_i1	0.617647	c133033_g1_i2	0.0331353
c112515_g1_i4	0.96063	c113632_g1_i1	0.650064	c133048_g1_i1	0.0369584
c112534_g1_i1	0.88	c113691_g1_i2	0.784314	c133159_g1_i1	0.0289076
c112543_g2_i1	0.793103	c113743_g1_i1	0.590062	c133195_g1_i1	0.0238188
c112561_g2_i1	0.639769	c113743_g2_i1	0.716464	c133247_g6_i2	0.0370441
c112597_g1_i1	0.827586	c113752_g1_i2	0.622432	c133260_g2_i7	0.0579268
c112611_g1_i1	0.958333	c113761_g1_i3	0.837468	c133298_g1_i1	0.0383765
c112694_g1_i1	0.803109	c113773_g1_i1	0.711268	c133309_g3_i3	0.0508732
c112747_g1_i1	1	c11384_g1_i1	0.884615	c133351_g1_i3	0.0247794
c112756_g1_i1	0.581662	c113875_g1_i2	0.713287	c133351_g2_i1	0.0282227
c112761_g1_i1	0.917431	c113909_g1_i1	0.784195	c133360_g1_i1	0.145833
c112777_g1_i2	0.932806	c113914_g1_i1	0.759302	c133364_g3_i1	0.0197482
c112797_g1_i1	0.933824	c113947_g2_i1	0.691781	c133384_g2_i1	0.0288062
c112908_g1_i1	0.697761	c113972_g2_i1	0.865218	c133384_g3_i1	0.0232264
c112926_g1_i1	0.873563	c113972_g3_i1	0.857797	c133396_g1_i2	0.0326353
c112949_g1_i1	0.612245	c114112_g5_i2	0.767296	c133397_g3_i1	0.0858086
c112989_g1_i1	0.918919	c114126_g1_i2	0.782245	c133411_g1_i2	0.0255004
c113000_g1_i2	0.909958	c114142_g1_i2	0.865385	c133459_g1_i2	0.0238844
c113012_g1_i2	0.782946	c114227_g1_i1	0.833333	c133476_g1_i1	0.0711382
c113032_g1_i1	0.699422	c114245_g1_i1	0.755814	c133482_g1_i1	0.0297934
c113033_g1_i1	0.906844	c114264_g1_i1	0.888889	c133482_g3_i1	0.0369352
c113079_g1_i1	0.691489	c114273_g4_i2	0.698675	c133578_g1_i1	0.0495892
c113137_g1_i1	0.913043	c114329_g1_i1	0.9	c133595_g1_i1	0.0335038
c113159_g1_i1	0.809524	c114408_g1_i1	0.855422	c133615_g7_i1	0.0329909
c113197_g1_i1	0.6125	c114420_g1_i1	0.810688	c133617_g2_i1	0.0167681
c113211_g1_i6	0.75	c114421_g1_i2	0.798165	c133617_g6_i1	0.015805
c113271_g1_i1	0.887906	c114439_g2_i1	0.625	c133665_g2_i1	0.0416667
c113300_g1_i1	0.84	c114474_g1_i1	0.721127	c133686_g2_i2	0.0167898
c113334_g1_i3	0.867257	c114474_g2_i1	0.694581	c133686_g3_i1	0.0345457
c113528_g1_i1	0.763158	c114549_g1_i1	0.650353	c133686_g4_i1	0.0258527
c113622_g1_i1	0.809524	c114581_g1_i2	0.9375	c133686_g5_i1	0.037455
c113624_g1_i1	0.605505	c114644_g1_i1	0.74	c133703_g2_i1	0.0240069
c113663_g1_i1	0.813187	c114725_g2_i1	0.584507	c133703_g4_i1	0.0224945
c113747_g1_i1	0.928571	c114725_g3_i1	0.708738	c133728_g1_i1	0.0209808
c113752_g1_i2	0.722054	c114740_g1_i2	0.504886	c133744_g1_i2	0.0261363
c113761_g1_i3	0.884259	c114802_g1_i3	1	c133784_g1_i1	0.0235368
c113773_g1_i1	0.644737	c114809_g2_i1	0.789823	c133791_g1_i1	0.0247561
c113909_g1_i1	0.888889	c114841_g1_i1	0.698795	c133810_g4_i1	0.0206295
c113914_g1_i1	0.630769	c114888_g1_i1	0.766667	c133895_g1_i1	0.0318009
c113972_g2_i1	0.896244	c114898_g1_i1	0.792453	c133933_g1_i1	0.0244383
c113972_g3_i1	0.9146	c114898_g2_i1	0.736842	c134014_g1_i2	0.0187166
c114038_g1_i1	0.882353	c114901_g1_i1	0.636986	c134015_g2_i2	0.0186297
c114086_g1_i1	0.929134	c114901_g2_i1	0.958333	c134027_g2_i1	0.0368572
c114112_g2_i2	0.921053	c114943_g2_i1	0.719697	c134110_g2_i1	0.0221046
c114112_g5_i2	0.854545	c114976_g2_i1	0.757143	c134118_g1_i1	0.0278897
c114126_g1_i2	0.847154	c115021_g1_i1	0.694789	c134145_g1_i1	0.0332155
c114176_g1_i1	0.839416	c115028_g2_i1	0.807692	c134179_g1_i1	0.0284141
c114224_g1_i1	1	c115028_g4_i1	0.688415	c134192_g2_i1	0.032154
c114227_g1_i1	0.925926	c115037_g1_i1	0.767347	c134199_g1_i1	0.0398089
c114245_g1_i1	0.835681	c115050_g1_i2	0.700461	c134223_g5_i1	0.0778589
c114271_g3_i3	0.848485	c115055_g1_i1	0.771429	c134257_g1_i2	0.0368664
c114273_g4_i2	0.742574	c115060_g1_i2	0.822368	c134274_g1_i1	0.0184758
c114326_g1_i1	0.930233	c115061_g1_i1	0.90566	c134282_g1_i1	0.018795
c114329_g1_i1	0.926829	c115091_g1_i1	0.688946	c134299_g5_i1	0.291339
c114408_g1_i1	0.809524	c115109_g2_i2	0.770903	c134338_g1_i3	0.0985282
c114420_g1_i1	0.854305	c115245_g1_i1	0.693548	c134341_g1_i1	0.0374552
c114421_g1_i2	0.939394	c115288_g1_i1	0.933333	c134352_g2_i2	0.0240029
c114431_g1_i2	0.736364	c115340_g1_i1	0.938776	c134367_g1_i1	0.0148077
c114445_g2_i1	0.894737	c115349_g1_i1	0.879828	c134367_g2_i2	0.0411263
c114474_g1_i1	0.619632	c115393_g2_i2	0.793103	c134367_g4_i1	0.0257168
c114474_g2_i1	0.55102	c115438_g1_i1	0.694444	c134387_g1_i2	0.0529412
c114482_g1_i2	0.955556	c115440_g1_i1	0.784884	c134395_g6_i1	0.0406616
c114549_g1_i1	0.751592	c115522_g1_i1	0.833721	c134403_g4_i2	0.0185787
c114551_g1_i1	0.77193	c115522_g2_i1	0.833333	c134404_g1_i1	0.031219
c114581_g1_i2	0.974684	c115623_g1_i1	0.850575	c134404_g2_i2	0.0276074
c114725_g2_i1	0.862069	c115674_g1_i2	0.777778	c134422_g2_i2	0.0449724
c114725_g3_i1	0.650794	c115681_g1_i1	0.704577	c134422_g3_i1	0.0202621
c114740_g1_i2	0.528169	c115681_g2_i1	0.642857	c134441_g1_i1	0.0313165
c114762_g1_i1	0.886792	c115710_g1_i1	0.768421	c134448_g3_i2	0.0268334
c114809_g2_i1	0.862069	c115726_g1_i1	0.882353	c134448_g5_i3	0.0258245
c114828_g1_i1	1	c115732_g1_i2	0.73704	c134464_g1_i1	0.0168361
c114841_g1_i1	0.78125	c115737_g1_i1	0.660839	c134480_g4_i1	0.0508069
c114888_g1_i1	0.8	c115739_g1_i2	1	c134501_g1_i2	0.032642
c114898_g1_i1	0.830508	c115745_g1_i2	0.78125	c134510_g1_i1	0.0286728
c114898_g2_i1	0.844394	c115751_g1_i1	0.774336	c134511_g4_i4	0.0232023
c114901_g1_i1	0.68932	c115755_g1_i2	0.809524	c134526_g4_i1	0.0306171
c114901_g2_i1	1	c115769_g1_i1	0.829412	c134528_g1_i4	0.0346979
c115021_g1_i1	0.788845	c115785_g1_i1	0.680174	c134591_g1_i3	0.0310244
c115028_g4_i1	0.846847	c115907_g1_i1	0.640449	c134600_g8_i1	0.0998279
c115037_g1_i1	0.626667	c115958_g1_i1	0.809045	c134624_g1_i2	0.0218133
c115046_g1_i1	0.0511934	c116006_g1_i1	0.659942	c134628_g1_i3	0.0250752
c115055_g1_i1	0.676806	c116062_g1_i1	0.882353	c134721_g1_i3	0.0290618
c115060_g1_i2	0.757009	c116075_g1_i2	0.699894	c134730_g1_i2	0.0380715
c115061_g1_i1	0.902174	c116119_g1_i1	0.666667	c134758_g2_i1	0.0307915
c115091_g1_i1	0.871102	c116152_g1_i2	0.777778	c134798_g5_i1	0.0388047
c115109_g2_i2	0.886562	c116152_g2_i1	0.772152	c134807_g1_i4	0.0263958
c115205_g1_i1	0.944444	c116292_g2_i1	0.987805	c134813_g2_i1	0.0181306
c115273_g1_i1	0.875	c116294_g1_i2	0.636256	c134813_g4_i1	0.0233225
c115288_g1_i1	1	c116300_g1_i1	0.743396	c134821_g4_i1	0.0330405
c115297_g1_i1	0.8125	c116316_g1_i2	0.0408832	c134833_g1_i2	0.0281103
c115340_g1_i1	0.978723	c116360_g1_i2	0.863971	c134872_g2_i1	0.0191771
c115393_g2_i2	0.914894	c116365_g1_i1	0.830508	c134890_g2_i1	0.0389972
c115428_g1_i1	0.847953	c116407_g1_i2	0.704553	c134899_g4_i1	0.0319917
c115440_g1_i1	0.923286	c116423_g1_i1	0.690821	c134901_g1_i2	0.022073
c115513_g1_i1	0.877193	c116431_g1_i3	0.815315	c134953_g1_i3	0.0215748
c115522_g1_i1	0.790795	c116539_g1_i1	0.711462	c134953_g2_i1	0.0254977
c115623_g1_i1	0.711268	c116577_g1_i2	1	c134976_g5_i2	0.0390786
c115661_g2_i1	0.714286	c116579_g1_i1	0.863636	c134983_g1_i1	0.0188336
c115674_g1_i2	0.810345	c116594_g1_i1	0.793814	c134989_g3_i1	0.023076
c115681_g1_i1	0.901452	c116639_g1_i1	0.656085	c135000_g1_i1	0.0293691
c115681_g2_i1	0.73494	c116723_g1_i1	0.8125	c135041_g1_i1	0.0223208
c115682_g1_i1	0.860465	c116785_g1_i1	0.808824	c135051_g4_i1	0.0268957
c115728_g1_i1	1	c116796_g1_i1	0.68932	c135052_g1_i1	0.0173795
c115732_g1_i2	0.670782	c116833_g1_i1	0.79717	c135062_g6_i1	0.0195353
c115745_g1_i2	0.777778	c116837_g3_i1	0.825	c135085_g1_i3	0.0245185
c115751_g1_i1	0.714286	c116844_g2_i1	0.754781	c135104_g1_i4	0.0381268
c115755_g1_i2	0.95	c116844_g4_i1	0.743858	c135107_g1_i3	0.0198761
c115769_g1_i1	0.851485	c116854_g1_i2	0.706685	c135108_g3_i3	0.025227
c115785_g1_i1	0.823529	c116870_g1_i1	0.773282	c135187_g1_i1	0.0250997
c115790_g1_i1	0.929825	c116890_g1_i1	0.657005	c135205_g2_i2	0.0285714
c115907_g1_i1	0.666667	c116943_g2_i1	0.647059	c135207_g2_i2	0.0662526
c115922_g2_i1	0.754902	c116975_g1_i1	0.776471	c135240_g1_i1	0.0589824
c116006_g1_i1	0.601351	c117013_g1_i1	0.81203	c135255_g1_i1	0.0286614
c116023_g1_i1	0.68	c117038_g1_i1	0.731343	c135281_g1_i1	0.0207648
c116062_g1_i1	0.986486	c117047_g1_i1	0.712065	c135315_g1_i2	0.0312029
c116075_g1_i2	0.619648	c117086_g1_i2	0.828221	c135356_g2_i2	0.0298046
c116119_g1_i1	0.887097	c117192_g1_i1	0.731801	c135380_g3_i1	0.0439901
c116152_g2_i1	0.835443	c117204_g1_i1	0.708642	c135386_g1_i4	0.0290504
c116260_g1_i2	0.96	c117221_g2_i1	0.581731	c135392_g1_i3	0.0239367
c116294_g1_i2	0.681356	c117296_g1_i2	0.771014	c135395_g1_i1	0.0206693
c116316_g1_i2	0.0481222	c117318_g1_i1	0.886179	c135395_g2_i1	0.0195669
c116321_g1_i1	0.811052	c117322_g1_i1	0.764479	c135404_g2_i2	0.0225764
c116360_g1_i2	0.934959	c117350_g1_i2	0.634218	c135405_g1_i2	0.019248
c116407_g1_i2	0.854539	c117352_g1_i1	0.832595	c135405_g3_i1	0.0290045
c116423_g1_i1	0.803977	c117387_g2_i1	0.867925	c135431_g1_i1	0.019247
c116431_g1_i3	0.995215	c117493_g1_i1	0.514019	c135444_g1_i1	0.0319122
c116532_g1_i3	1	c117508_g1_i1	0.760905	c135446_g4_i1	0.0296479
c116539_g1_i1	0.810127	c117527_g2_i1	0.841849	c135467_g1_i3	0.0286697
c116673_g1_i1	0.617284	c117538_g1_i1	0.74184	c135504_g2_i1	0.0203366
c116723_g1_i1	0.898876	c117548_g1_i1	0.646018	c135506_g2_i1	0.0190437
c116737_g1_i1	1	c117561_g1_i2	0.556818	c135534_g3_i2	0.0508021
c116755_g2_i1	0.647059	c117561_g3_i1	0.796253	c135535_g1_i1	0.0247893
c116756_g1_i1	0.743304	c117681_g1_i1	0.663793	c135537_g1_i2	0.0384857
c116781_g2_i1	0.892857	c117690_g1_i1	0.843882	c135544_g3_i1	0.0237716
c116785_g1_i1	0.806452	c117695_g1_i1	0.739726	c135587_g1_i1	0.0178708
c116796_g1_i1	0.649351	c117695_g4_i1	0.677778	c135587_g2_i1	0.07499
c116812_g2_i1	0.805755	c117707_g1_i2	0.687356	c135604_g7_i1	0.0229069
c116833_g1_i1	0.848485	c117743_g1_i1	0.717131	c135612_g1_i1	0.0312138
c116844_g2_i1	0.54232	c117805_g1_i1	0.981481	c135613_g1_i3	0.0538979
c116844_g4_i1	0.83278	c117814_g2_i1	0.827913	c135613_g3_i1	0.0476028
c116849_g1_i1	0.888889	c117819_g1_i1	0.806531	c135619_g1_i1	0.0298569
c116854_g1_i2	0.820513	c117887_g1_i1	0.752489	c135642_g2_i6	0.0269773
c116870_g1_i1	0.68242	c117928_g2_i1	0.759162	c135644_g1_i3	0.0202242
c116890_g1_i1	0.738462	c117931_g1_i1	0.853448	c135646_g4_i4	0.0256021
c116943_g2_i1	0.893805	c117947_g1_i1	0.587879	c135653_g2_i1	0.0284754
c116975_g1_i1	0.857143	c117972_g1_i1	0.806122	c135661_g2_i1	0.0244596
c117013_g1_i1	0.837838	c117987_g1_i1	0.767956	c135665_g2_i1	0.0202669
c117022_g1_i1	0.609375	c118016_g1_i1	0.891473	c135698_g1_i1	0.0479717
c117047_g1_i1	0.889822	c11801_g1_i1	0.789474	c135706_g2_i2	0.0258385
c117086_g1_i2	0.88172	c118094_g1_i1	0.798722	c135710_g3_i1	0.0260458
c117192_g1_i1	0.647887	c118123_g1_i2	0.652893	c135726_g1_i1	0.0251234
c117204_g1_i1	0.770115	c118126_g2_i1	0.763514	c135760_g1_i2	0.0348824
c117221_g2_i1	0.708075	c118127_g1_i1	0.752577	c135760_g2_i1	0.0792707
c117228_g1_i2	0.842105	c118140_g1_i1	0.74477	c135782_g1_i2	0.0203325
c117291_g1_i1	0.884615	c118140_g2_i1	0.686486	c135849_g1_i1	0.0449704
c117296_g1_i2	0.848361	c118143_g1_i1	0.836022	c135855_g1_i1	0.033641
c117318_g1_i1	0.954955	c118162_g1_i1	0.857143	c135857_g2_i2	0.0757649
c117322_g1_i1	0.733333	c118216_g2_i1	0.884615	c135857_g3_i1	0.0614363
c117350_g1_i2	0.86747	c118225_g2_i1	0.853868	c135882_g4_i1	0.0368578
c117352_g1_i1	0.853914	c118252_g1_i1	0.606557	c135935_g4_i2	0.0295269
c117382_g1_i3	0.392562	c118405_g1_i1	0.813679	c135935_g5_i1	0.0327061
c117429_g1_i3	0.962963	c118405_g2_i1	0.868869	c135947_g1_i1	0.0363128
c117488_g1_i1	0.87234	c118409_g1_i2	0.846667	c135979_g1_i2	0.020601
c117527_g2_i1	0.81405	c118445_g1_i2	0.710112	c135991_g2_i2	0.0341143
c117538_g1_i1	0.637363	c118453_g2_i1	0.839623	c136009_g2_i2	0.0220333
c117548_g1_i1	0.639053	c118466_g1_i2	0.711379	c136018_g2_i1	0.0228905
c117561_g3_i1	0.771429	c118508_g1_i1	0.637143	c136023_g1_i1	0.0210611
c117681_g1_i1	0.787879	c118525_g1_i6	0.682927	c136032_g2_i2	0.0363288
c117690_g1_i1	0.890995	c118563_g1_i1	0.828794	c136033_g1_i2	0.0180261
c117707_g1_i2	0.818391	c118566_g2_i1	0.710526	c136040_g1_i1	0.0229214
c117716_g1_i2	0.543568	c118577_g1_i1	1	c136044_g1_i1	0.0316944
c117726_g1_i1	0.847826	c118581_g1_i1	0.765247	c136044_g2_i1	0.0284461
c117743_g1_i1	0.853147	c118595_g1_i1	0.771818	c136073_g2_i1	0.0232466
c117747_g1_i1	0.92	c11861_g1_i1	0.891892	c136091_g3_i1	0.0394014
c117814_g2_i1	0.796748	c118623_g1_i1	0.805556	c136109_g3_i1	0.0400855
c117819_g1_i1	0.792271	c118675_g2_i1	0.646934	c136111_g2_i2	0.0301591
c117887_g1_i1	0.758025	c118764_g1_i4	0.773018	c136123_g1_i1	0.0266667
c117928_g2_i1	0.772414	c118810_g1_i1	0.875	c136133_g1_i1	0.0281012
c117931_g1_i1	0.903118	c118818_g2_i6	0.722404	c136133_g2_i2	0.0534404
c117943_g1_i1	0.8	c118824_g1_i1	0.79	c136133_g3_i1	0.0295909
c117972_g1_i1	0.70339	c118824_g2_i1	0.757143	c136133_g4_i1	0.0615335
c117993_g1_i1	0.695652	c118852_g1_i1	0.695652	c136152_g2_i5	0.0389139
c118016_g1_i1	0.917647	c118906_g1_i1	0.842857	c136153_g1_i3	0.0153869
c11801_g1_i1	0.705882	c118907_g1_i2	0.752564	c136164_g2_i1	0.0251866
c118038_g2_i1	0.714286	c118997_g1_i1	0.690909	c136173_g1_i1	0.024285
c118060_g1_i3	0.711111	c119013_g2_i1	0.93617	c136187_g4_i1	0.0208121
c118074_g1_i2	0.0446974	c119055_g1_i1	0.78309	c136209_g1_i1	0.0184016
c118104_g1_i2	0.846154	c119058_g1_i1	0.736842	c136228_g1_i1	0.023348
c118126_g2_i1	0.92517	c119070_g2_i1	0.580275	c136235_g1_i1	0.0319033
c118127_g1_i1	0.895197	c119101_g2_i1	0.673945	c136249_g2_i1	0.0286517
c118140_g1_i1	0.64486	c119126_g2_i1	0.84	c136262_g3_i3	0.0279067
c118143_g1_i1	0.966184	c119143_g1_i2	0.817073	c136265_g2_i1	0.0223812
c118145_g1_i1	0.584821	c119162_g1_i1	0.848276	c136273_g3_i2	0.031777
c118216_g2_i1	1	c119171_g1_i1	0.688841	c136281_g1_i4	0.0306313
c118225_g2_i1	0.894097	c119180_g2_i1	0.605941	c136283_g1_i1	0.0251614
c118258_g1_i1	0.964286	c119212_g3_i1	0.776634	c136291_g1_i2	0.0202714
c118284_g1_i1	0.942857	c119223_g1_i1	0.76541	c136301_g1_i1	0.024373
c118341_g2_i2	0.88	c119247_g1_i1	0.96	c136326_g1_i1	0.0191717
c118405_g1_i1	0.920062	c119259_g2_i1	0.637131	c136329_g1_i1	0.0246169
c118405_g2_i1	0.874853	c119263_g1_i1	0.559322	c136332_g1_i2	0.0220771
c118409_g1_i2	0.769231	c119275_g1_i1	0.854028	c136337_g1_i1	0.0266464
c118445_g1_i2	0.814313	c119283_g5_i1	0.717345	c136337_g2_i2	0.0291359
c118466_g1_i2	0.812439	c119308_g1_i1	0.675425	c136340_g3_i2	0.0579151
c118468_g1_i1	0.952381	c119335_g1_i1	0.882911	c136343_g1_i2	0.0319481
c118508_g1_i1	0.809524	c119372_g1_i1	0.545667	c136344_g1_i1	0.0171601
c118563_g1_i1	0.908197	c119413_g3_i3	0.527586	c136348_g1_i2	0.0202365
c118566_g2_i1	0.75	c119487_g1_i1	0.589808	c136350_g1_i2	0.0296788
c118577_g1_i1	1	c119488_g1_i2	0.867647	c136351_g1_i1	0.0306065
c118581_g1_i1	0.772809	c119552_g1_i1	0.810585	c136352_g1_i4	0.0207012
c118595_g1_i1	0.87027	c119562_g1_i1	0.890909	c136354_g1_i6	0.0267064
c118623_g1_i1	0.793103	c119598_g1_i1	0.846154	c136355_g4_i3	0.0169994
c118660_g1_i1	0.75	c119605_g1_i1	0.752841	c136357_g2_i5	0.0256045
c118675_g2_i1	0.640719	c119629_g1_i1	0.764228	c136375_g1_i1	0.0263395
c118740_g1_i1	0.74	c119635_g1_i1	0.678832	c136382_g1_i1	0.0226516
c118764_g1_i4	0.728022	c119683_g2_i1	0.970588	c136391_g1_i1	0.0230833
c118810_g1_i1	0.915094	c119698_g1_i1	0.691525	c136404_g2_i1	0.0389155
c118818_g2_i6	0.785219	c119710_g1_i1	0.887892	c136407_g2_i1	0.0363785
c118823_g1_i1	0.935484	c119736_g1_i1	0.746753	c136411_g1_i1	0.0204777
c118824_g1_i1	0.74359	c119798_g1_i1	0.611399	c136420_g2_i1	0.0382997
c118824_g2_i1	0.797753	c119812_g1_i1	0.95283	c136427_g1_i2	0.0289835
c118907_g1_i2	0.860759	c119816_g1_i1	0.958333	c136431_g1_i4	0.0203123
c119055_g1_i1	0.79788	c119821_g1_i1	0.815789	c136433_g1_i1	0.0168944
c119058_g1_i1	0.890909	c119821_g3_i1	0.784173	c136441_g1_i1	0.02241
c119065_g2_i1	0.661538	c119846_g1_i1	0.672414	c136441_g2_i1	0.0278845
c119101_g2_i1	0.739437	c119885_g2_i1	0.75	c136447_g1_i1	0.0232997
c119162_g1_i1	0.743243	c119919_g1_i1	0.728281	c136453_g2_i1	0.0330691
c119171_g1_i1	0.681529	c119958_g1_i1	0.799768	c136471_g2_i2	0.0205743
c119180_g2_i1	0.693548	c120003_g1_i1	0.75	c136473_g2_i2	0.0261594
c119190_g1_i1	0.786802	c120040_g1_i1	0.948276	c136487_g3_i3	0.0172296
c119212_g3_i1	0.856354	c120059_g1_i1	0.666667	c136488_g1_i1	0.0197761
c119223_g1_i1	0.757962	c120070_g1_i1	0.668712	c136502_g1_i2	0.040747
c119259_g2_i1	0.786325	c120086_g3_i1	0.896907	c136505_g1_i3	0.0271729
c119275_g1_i1	0.892784	c120086_g5_i1	0.884615	c136506_g2_i3	0.025188
c119283_g5_i1	0.87931	c120092_g2_i1	0.861111	c136510_g1_i4	0.0480473
c119308_g1_i1	0.660031	c120135_g1_i1	0.797357	c136518_g3_i1	0.0344533
c119317_g1_i1	0.816993	c120163_g3_i1	0.683706	c136523_g2_i2	0.0734088
c119350_g1_i1	0.635762	c120210_g2_i1	0.772973	c136523_g3_i1	0.0372181
c119372_g1_i1	0.598425	c120243_g2_i1	0.848778	c136524_g2_i1	0.0260421
c119487_g1_i1	0.714645	c120273_g1_i1	0.640351	c136531_g3_i1	0.0308781
c119488_g1_i2	0.890411	c120286_g1_i1	0.709594	c136566_g1_i2	0.0254592
c119509_g1_i1	0.372133	c120288_g2_i1	0.676157	c136590_g1_i1	0.0235592
c119549_g1_i1	0.785276	c120300_g1_i1	0.649819	c136607_g1_i1	0.030769
c119552_g1_i1	0.792829	c120300_g2_i1	0.9	c136612_g2_i1	0.0154207
c119562_g1_i1	0.895238	c120328_g1_i1	0.837719	c136616_g1_i1	0.0202545
c119568_g1_i1	1	c120343_g1_i1	0.653439	c136616_g2_i1	0.0274211
c119598_g1_i1	0.869565	c120343_g3_i1	0.553797	c136618_g1_i2	0.0310236
c119605_g1_i1	0.655949	c120373_g1_i1	0.594406	c136619_g1_i1	0.0299084
c119624_g1_i1	0.914286	c120420_g2_i1	0.577957	c136633_g1_i2	0.0282191
c119629_g1_i1	0.74359	c120454_g2_i1	0.831606	c136637_g1_i2	0.0320095
c119635_g1_i1	0.829268	c120456_g2_i2	0.753304	c136637_g2_i1	0.0387974
c119652_g1_i1	0.783133	c120467_g1_i3	0.870968	c136644_g1_i4	0.0275033
c119664_g1_i1	0.820513	c120528_g1_i1	0.771875	c136644_g2_i1	0.0309464
c119670_g1_i5	0.791209	c120539_g1_i1	0.911765	c136647_g1_i1	0.0219522
c119698_g1_i1	0.808554	c120549_g1_i1	0.637097	c136649_g2_i1	0.0268939
c119735_g1_i1	0.773913	c120558_g1_i1	0.753715	c136657_g2_i2	0.0192015
c119736_g1_i1	0.85567	c120566_g1_i1	0.764045	c136659_g2_i3	0.025327
c119798_g1_i1	0.672727	c120728_g1_i1	0.550459	c136664_g1_i3	0.0188192
c119821_g1_i1	0.966667	c120818_g1_i1	0.802469	c136666_g1_i1	0.0336953
c119846_g1_i1	0.714286	c120848_g1_i2	0.841121	c136671_g1_i3	0.0244486
c119850_g1_i1	0.842697	c120848_g2_i1	0.834821	c136679_g3_i1	0.0179227
c119885_g2_i1	0.736842	c120920_g2_i3	0.560976	c136684_g3_i1	0.0306979
c119894_g1_i1	0.788462	c120932_g1_i2	0.849515	c136685_g2_i2	0.0255067
c119919_g1_i1	0.699387	c120957_g1_i1	0.877193	c136686_g1_i1	0.0247969
c119958_g1_i1	0.867805	c120957_g3_i1	0.867347	c136717_g1_i1	0.0171801
c120003_g1_i1	0.834375	c121081_g3_i1	0.168057	c136726_g1_i3	0.0204033
c120070_g1_i1	0.720721	c121088_g1_i1	0.63522	c136726_g2_i1	0.0304887
c120092_g1_i1	0.787149	c121103_g1_i2	0.740496	c136730_g2_i1	0.0256374
c120135_g2_i1	0.744681	c121107_g1_i6	0.912905	c136733_g1_i1	0.0217824
c120152_g2_i1	0.809524	c121110_g1_i3	0.769231	c136735_g1_i1	0.0179483
c120163_g3_i1	0.694215	c121117_g1_i2	0.874844	c136735_g2_i1	0.0428357
c120196_g1_i1	0.648649	c121119_g1_i1	0.746805	c136742_g1_i1	0.0241211
c120210_g2_i1	0.760563	c121157_g1_i1	0.841735	c136748_g1_i1	0.0209493
c120243_g1_i1	0.921348	c121157_g2_i1	0.733591	c136749_g2_i1	0.0300612
c120243_g2_i1	0.894614	c121158_g1_i1	0.622172	c136753_g4_i1	0.0121242
c120273_g1_i1	0.661538	c121166_g1_i1	0.753247	c136754_g1_i2	0.0278599
c120286_g1_i1	0.778383	c121170_g1_i1	0.808511	c136755_g1_i1	0.0218894
c120288_g2_i1	0.809322	c121173_g1_i1	0.809524	c136763_g1_i1	0.0252525
c120300_g1_i1	0.819742	c121234_g1_i1	0.5	c136768_g2_i1	0.0354121
c120300_g2_i1	0.95	c121235_g1_i1	0.820225	c136769_g2_i1	0.0232687
c120328_g1_i1	0.911504	c121249_g1_i1	0.880832	c136771_g1_i2	0.216169
c120343_g1_i1	0.757576	c121259_g1_i2	0.967213	c136773_g2_i1	0.038607
c120343_g3_i1	0.469194	c121275_g1_i1	0.838032	c136773_g4_i1	0.0594059
c120373_g1_i1	0.65493	c121320_g2_i1	0.796296	c136775_g2_i1	0.0370961
c120387_g1_i1	0.964286	c121337_g1_i1	0.998489	c136783_g1_i1	0.0289281
c120420_g2_i1	0.68	c121342_g1_i1	0.699176	c136784_g1_i1	0.0163713
c120450_g1_i1	0.85	c121359_g1_i2	0.747036	c136791_g1_i1	0.0346293
c120454_g2_i1	0.907459	c121380_g1_i1	0.853659	c136796_g1_i3	0.029129
c120467_g1_i3	1	c121380_g2_i2	0.855204	c136801_g2_i2	0.026913
c120507_g1_i1	0.784	c121418_g1_i1	0.831224	c136810_g1_i5	0.0272888
c120528_g1_i1	0.873239	c121454_g1_i1	0.676093	c136812_g1_i2	0.0218025
c120535_g1_i1	0.744444	c121466_g1_i1	0.777778	c136813_g1_i1	0.0220901
c120558_g1_i1	0.673575	c121495_g1_i1	0.707317	c136814_g1_i1	0.0208339
c120728_g1_i1	0.56044	c121509_g1_i2	0.858434	c136819_g3_i1	0.0206595
c120738_g1_i1	0.79661	c121542_g1_i1	0.824561	c136825_g3_i2	0.0203917
c120818_g1_i1	0.942029	c121554_g1_i2	0.628571	c136826_g1_i1	0.0257546
c120903_g4_i2	0.875	c12156_g1_i1	0.755208	c136827_g1_i1	0.0186974
c120920_g2_i3	0.699301	c121589_g2_i1	0.862275	c136827_g2_i2	0.0286379
c120932_g1_i2	0.911392	c121625_g1_i2	0.928571	c136827_g3_i1	0.0194209
c120942_g1_i1	0.923077	c121644_g1_i1	0.826625	c136828_g1_i2	0.0325581
c120957_g3_i1	0.931034	c121675_g1_i1	0.583658	c136828_g2_i1	0.0244946
c121054_g1_i2	0.76506	c121732_g1_i1	0.867816	c136831_g2_i1	0.0427729
c121081_g3_i1	0.211488	c121774_g1_i1	0.757732	c136835_g3_i1	0.0379198
c121088_g1_i1	0.787234	c121774_g2_i1	0.803922	c136837_g1_i1	0.0284686
c121103_g1_i2	0.761194	c121833_g1_i1	0.69281	c136838_g1_i2	0.038032
c121110_g1_i3	0.966667	c121846_g1_i1	0.818608	c136840_g1_i1	0.0292689
c121117_g1_i2	0.939502	c121862_g1_i1	1	c136844_g1_i2	0.0254198
c121119_g1_i1	0.740406	c121880_g1_i1	0.828804	c136847_g1_i2	0.0246595
c121157_g1_i1	0.806213	c121913_g1_i1	0.554054	c136848_g1_i1	0.0293232
c121157_g2_i1	0.857724	c121964_g2_i1	0.869792	c136849_g1_i1	0.0303124
c121158_g1_i1	0.933908	c122002_g2_i1	0.715187	c136852_g1_i2	0.0177622
c121166_g1_i1	0.764331	c122011_g1_i3	0.871795	c136854_g1_i1	0.0158301
c121170_g1_i1	0.95	c122068_g1_i2	0.825581	c136858_g1_i2	0.0395319
c121173_g1_i1	0.793651	c122069_g2_i1	0.726087	c136858_g2_i1	0.0551459
c121234_g1_i1	0.743719	c122070_g2_i1	0.838462	c136860_g1_i1	0.0242667
c121249_g1_i1	0.892913	c122074_g2_i1	0.901408	c136860_g2_i1	0.0240095
c121254_g1_i2	0.0331041	c122164_g1_i1	0.847826	c136861_g1_i1	0.021207
c121275_g1_i1	0.909091	c122176_g2_i1	0.724915	c136861_g3_i2	0.0202073
c121286_g3_i1	0.876923	c122233_g1_i1	0.833538	c136863_g1_i2	0.0188607
c121320_g2_i1	0.957447	c122278_g1_i2	0.745763	c136865_g1_i5	0.0366643
c121337_g1_i1	0.971306	c122288_g1_i1	0.692308	c136866_g1_i2	0.0441868
c121342_g1_i1	0.703571	c122314_g1_i2	0.775281	c136866_g2_i1	0.0379506
c121359_g1_i2	0.831858	c122314_g2_i1	0.839612	c136866_g3_i2	0.0234253
c121380_g2_i2	0.96124	c122386_g1_i1	0.904762	c136868_g1_i4	0.0188398
c121418_g1_i1	0.925373	c122421_g1_i2	0.605063	c136871_g1_i1	0.0224448
c121454_g1_i1	0.716667	c122440_g1_i1	0.890511	c136876_g1_i2	0.150115
c121495_g1_i1	0.964286	c122451_g2_i1	0.692998	c136877_g1_i1	0.0225029
c121509_g1_i2	0.945455	c122520_g2_i1	0.684181	c136877_g2_i1	0.0228088
c121563_g1_i1	0.614545	c122525_g4_i1	0.849537	c136878_g2_i2	0.0341748
c12156_g1_i1	0.648148	c122540_g1_i1	0.843003	c136879_g1_i1	0.026958
c121642_g1_i2	0.863636	c122585_g1_i1	0.655172	c136880_g1_i3	0.0236743
c121644_g1_i1	0.964001	c122590_g1_i1	0.782051	c136881_g1_i1	0.0244149
c121675_g1_i1	0.726316	c122635_g1_i1	0.727057	c136882_g1_i1	0.0304829
c121693_g1_i1	0.852941	c122636_g2_i1	0.774648	c136884_g1_i6	0.036846
c121706_g1_i1	0.626263	c122663_g1_i2	0.867647	c136885_g1_i2	0.0220805
c121724_g1_i2	0.766234	c122678_g2_i1	0.841867	c136886_g1_i1	0.0214155
c121732_g1_i1	0.790909	c122688_g1_i1	0.72549	c136889_g1_i5	0.0254749
c121737_g1_i1	0.512821	c122691_g1_i2	0.868966	c136891_g2_i1	0.024493
c121768_g2_i1	0.747126	c122725_g1_i1	0.95	c136893_g2_i2	0.0291359
c121774_g1_i1	0.701031	c122728_g1_i2	0.809524	c136894_g1_i1	0.0238028
c121809_g1_i1	0.836735	c122758_g3_i1	0.818548	c136895_g1_i1	0.0305837
c121827_g1_i1	0.666667	c122758_g4_i1	0.818807	c136895_g2_i1	0.0355688
c121833_g1_i1	0.844961	c122758_g7_i1	0.721311	c136896_g1_i1	0.0333215
c121846_g1_i1	0.821124	c122765_g1_i1	0.689655	c136897_g1_i3	0.0262391
c121878_g2_i1	0.870968	c122771_g1_i1	0.785185	c136898_g1_i4	0.0233131
c121880_g1_i1	0.815534	c122796_g1_i1	0.815789	c136900_g1_i1	0.0303639
c121894_g1_i3	0.747573	c122822_g1_i2	0.790998	c136902_g1_i1	0.0226149
c121904_g1_i1	0.888889	c122870_g1_i1	0.710714	c136903_g1_i1	0.0222541
c121987_g1_i2	0.944444	c122937_g1_i2	0.751479	c136903_g2_i1	0.0318354
c122002_g2_i1	0.675736	c122967_g1_i2	0.764706	c136903_g3_i1	0.0247417
c122032_g2_i1	0.956522	c122967_g2_i1	0.767881	c136904_g3_i2	0.0235819
c122061_g3_i1	1	c122993_g2_i2	0.675	c136906_g2_i1	0.0278632
c122068_g1_i2	0.8125	c122993_g4_i1	0.924051	c136907_g1_i1	0.0258767
c122069_g2_i1	0.780822	c122994_g2_i1	0.764767	c136909_g1_i2	0.0211992
c122070_g2_i1	0.877551	c122994_g3_i1	0.663174	c136912_g1_i1	0.0241134
c122074_g2_i1	0.851852	c123005_g1_i3	0.830508	c136913_g1_i2	0.0258615
c122102_g1_i1	0.905405	c123009_g1_i1	0.608	c136914_g3_i1	0.0293808
c122176_g2_i1	0.773234	c123086_g3_i1	0.682464	c136916_g1_i1	0.020645
c122226_g1_i1	0.651685	c123113_g3_i1	0.758528	c136917_g1_i1	0.0297371
c122233_g1_i1	0.803158	c123121_g4_i1	0.903226	c136918_g1_i4	0.0224714
c122288_g1_i1	0.944444	c123137_g2_i2	0.731183	c136920_g2_i1	0.0212044
c122314_g1_i2	0.859375	c123155_g1_i1	0.638607	c136922_g1_i4	0.0250146
c122314_g2_i1	0.732299	c123158_g1_i1	0.780488	c136923_g1_i1	0.0251331
c122333_g3_i1	0.925926	c123165_g1_i1	0.746377	c136925_g1_i1	0.0250642
c122421_g1_i2	0.87234	c123237_g4_i1	0.684982	c136927_g2_i1	0.0468841
c122440_g1_i1	0.904472	c123265_g1_i4	0.821483	c136928_g1_i3	0.0315925
c122451_g2_i1	0.84	c123366_g1_i1	0.839858	c136928_g2_i1	0.0416136
c122520_g1_i1	0.904762	c123371_g1_i2	0.853968	c136931_g1_i1	0.0271634
c122520_g2_i1	0.824285	c123384_g2_i1	0.75	c136931_g3_i1	0.0321397
c122521_g2_i1	0.780822	c123461_g2_i1	0.867647	c136932_g1_i1	0.0283246
c122525_g4_i1	0.831763	c12346_g1_i1	0.746888	c136935_g1_i2	0.0216854
c122540_g1_i1	0.859292	c123484_g1_i1	0.74026	c136935_g2_i1	0.0250114
c122567_g1_i1	0.972973	c123502_g2_i1	0.8125	c136937_g2_i1	0.0261364
c122585_g1_i1	0.709091	c123505_g1_i1	0.805825	c136938_g2_i2	0.0297986
c122590_g1_i1	0.91954	c123523_g1_i1	0.675926	c136939_g1_i2	0.0328912
c122611_g1_i1	0.288168	c123523_g2_i1	0.76891	c136942_g1_i1	0.0250622
c122619_g1_i2	0.85	c123538_g1_i1	0.561753	c136942_g2_i2	0.0246636
c122635_g1_i1	0.698724	c123560_g1_i1	0.868421	c136943_g1_i2	0.0273621
c122678_g1_i1	0.973684	c123594_g1_i2	0.742275	c136946_g1_i1	0.0376745
c122678_g2_i1	0.928641	c123595_g1_i2	0.709091	c136946_g2_i3	0.028736
c122687_g1_i1	0.736842	c123614_g3_i1	0.851064	c136946_g3_i1	0.0252718
c122688_g1_i1	0.805825	c123632_g1_i1	0.779412	c136947_g1_i1	0.0428166
c122691_g1_i2	0.977376	c123640_g1_i2	0.773568	c136948_g1_i1	0.0199917
c122703_g1_i1	0.725191	c123689_g1_i1	0.638261	c136948_g2_i1	0.0301527
c122758_g3_i1	0.78125	c123729_g1_i3	0.689038	c136948_g3_i1	0.0271693
c122758_g4_i1	0.861514	c123740_g1_i1	0.857895	c136949_g2_i4	0.0208486
c122758_g7_i1	0.716216	c123767_g2_i1	0.570766	c136950_g1_i1	0.0249938
c122771_g1_i1	0.939394	c123776_g4_i1	0.901961	c136951_g1_i1	0.0226658
c122796_g1_i1	0.927393	c123797_g2_i1	0.796296	c136952_g1_i1	0.0319278
c122822_g1_i2	0.87969	c123798_g2_i1	0.916667	c136952_g2_i1	0.0262902
c122870_g1_i1	0.6	c123818_g1_i1	0.802839	c136956_g1_i1	0.0178717
c122937_g1_i2	0.790476	c123828_g1_i1	0.813896	c136957_g1_i1	0.0320232
c122967_g2_i1	0.853249	c123848_g1_i2	1	c136958_g1_i1	0.0274395
c122993_g2_i2	0.926829	c123917_g1_i1	0.795658	c136960_g1_i1	0.0252458
c122994_g2_i1	0.846418	c123918_g1_i1	0.745129	c136961_g1_i1	0.021698
c123005_g1_i3	0.916667	c123955_g1_i1	0.804805	c136962_g2_i2	0.0390614
c123012_g1_i2	0.746032	c123955_g2_i1	0.805147	c136964_g1_i1	0.0267523
c123018_g4_i1	0.857143	c123968_g5_i1	0.744589	c136964_g2_i1	0.0241136
c123061_g1_i2	0.673759	c123973_g1_i1	0.722433	c136965_g2_i2	0.0220386
c123086_g3_i1	0.755365	c123998_g2_i1	0.854902	c136966_g1_i2	0.0215809
c123112_g1_i2	0.792208	c124007_g1_i1	0.886486	c136966_g2_i1	0.01989
c123113_g3_i1	0.754065	c124023_g1_i3	0.611111	c136966_g3_i1	0.0234863
c123121_g1_i1	0.966667	c124027_g1_i1	0.74	c136967_g1_i1	0.0228104
c123124_g1_i1	0.8	c124034_g1_i2	0.810811	c136968_g1_i1	0.0214932
c123158_g1_i1	0.85	c124040_g1_i1	0.81829	c136969_g1_i1	0.0303802
c123163_g2_i1	0.442029	c124057_g1_i1	0.767624	c136970_g1_i1	0.0227115
c123265_g1_i4	0.869231	c124080_g2_i1	0.659615	c136972_g1_i3	0.0357865
c123304_g1_i1	0.595745	c124086_g1_i1	0.916667	c136973_g1_i2	0.0283163
c123366_g1_i1	0.883212	c124102_g2_i1	0.845286	c136974_g1_i1	0.0236291
c123371_g1_i2	0.862595	c124102_g3_i1	0.892308	c136974_g2_i1	0.0207415
c123373_g3_i1	0.966292	c124127_g2_i1	0.735695	c136975_g1_i1	0.0231781
c123384_g2_i1	0.909091	c124129_g1_i2	0.712242	c136976_g1_i1	0.0294088
c123461_g2_i1	1	c124141_g1_i3	0.826433	c136976_g2_i1	0.026659
c123484_g1_i1	0.842697	c124146_g1_i1	0.820452	c136977_g4_i1	0.0166496
c123502_g2_i1	0.731707	c124249_g1_i1	0.668213	c136979_g1_i2	0.0248921
c123505_g1_i1	0.990196	c124267_g1_i1	0.8625	c136980_g1_i1	0.0272834
c123516_g2_i1	0.863636	c124276_g2_i1	0.851957	c136980_g2_i2	0.033313
c123523_g1_i1	0.866667	c124291_g1_i1	0.693939	c136981_g1_i3	0.022708
c123523_g2_i1	0.816129	c124302_g2_i1	0.642904	c136982_g1_i1	0.0173916
c123538_g1_i1	0.683258	c124316_g1_i1	0.827957	c136982_g2_i2	0.0280035
c123552_g1_i1	0.581121	c124333_g1_i3	0.904412	c136983_g2_i1	0.0460572
c123594_g1_i2	0.826725	c124335_g1_i1	0.767347	c136983_g3_i1	0.0274362
c123627_g1_i1	0.808696	c124337_g2_i1	0.87963	c136983_g4_i1	0.0291088
c123632_g1_i1	0.823129	c124373_g1_i1	0.674221	c136984_g1_i1	0.0248271
c123640_g1_i2	0.931706	c124380_g3_i1	0.705882	c136986_g2_i1	0.0257503
c123644_g4_i1	0.845455	c124397_g1_i1	0.822785	c136987_g1_i1	0.0337673
c123689_g1_i1	0.77286	c124399_g4_i1	0.836111	c136987_g2_i1	0.0266607
c123729_g1_i3	0.847973	c124401_g1_i1	0.848364	c136989_g1_i2	0.0238433
c123740_g1_i1	0.880435	c124401_g2_i1	0.844098	c136989_g3_i1	0.0259789
c123767_g2_i1	0.815287	c124429_g2_i1	0.778846	c136990_g1_i1	0.0300197
c123775_g3_i1	0.878049	c124429_g3_i2	0.809524	c136990_g2_i2	0.0209615
c123776_g4_i1	0.970588	c124429_g5_i1	0.784689	c136991_g1_i1	0.023014
c123797_g2_i1	0.967742	c124433_g4_i1	0.747368	c136992_g1_i1	0.0204342
c123798_g2_i1	0.963964	c124468_g1_i2	0.881459	c136992_g3_i2	0.0187355
c123818_g1_i1	0.7625	c124486_g1_i1	0.895105	c136993_g1_i2	0.0193418
c123828_g1_i1	0.813483	c124497_g1_i4	0.793427	c136993_g2_i1	0.0178287
c123868_g2_i1	0.839623	c124503_g1_i1	0.780619	c136993_g3_i1	0.0221683
c123876_g1_i2	0.696203	c124513_g2_i1	0.690304	c136994_g2_i1	0.0378821
c123884_g1_i1	0.543611	c124519_g4_i1	0.640449	c136995_g1_i1	0.0314932
c123917_g1_i1	0.84086	c124561_g1_i1	0.819002	c136995_g2_i1	0.0268602
c123918_g1_i1	0.763847	c124570_g1_i1	0.770115	c136996_g1_i3	0.0288985
c123942_g2_i1	1	c124611_g1_i2	0.964286	c137005_g1_i1	1
c123955_g1_i1	0.752727	c124614_g1_i2	0.907692	c137162_g1_i1	0.125
c123955_g2_i1	0.795941	c124657_g1_i1	0.757576	c137426_g1_i1	0.0350972
c123973_g1_i1	0.651163	c124659_g1_i2	0.692308	c137751_g1_i1	1
c123989_g1_i1	0.948718	c124663_g1_i1	0.780984	c138188_g1_i1	1
c123998_g2_i1	0.924658	c124694_g1_i1	0.90991	c139246_g1_i1	0.998866
c124007_g1_i1	0.929293	c124755_g1_i1	0.824176	c139396_g1_i1	1
c124023_g1_i3	0.681818	c124755_g4_i2	0.687885	c139783_g1_i1	1
c124027_g1_i1	0.738095	c124760_g2_i1	0.815685	c139828_g1_i1	1
c124047_g5_i3	0.724138	c124762_g4_i1	0.88806	c139972_g1_i1	0.0366972
c124057_g1_i1	0.789474	c124762_g6_i1	0.865546	c140530_g1_i1	1
c124080_g2_i1	0.569314	c124770_g2_i1	0.677184	c140742_g1_i1	1
c124086_g1_i1	0.840426	c124792_g1_i1	0.654297	c142359_g1_i1	0.303571
c124091_g3_i1	1	c1247_g1_i1	0.923077	c143281_g1_i1	1
c124102_g2_i1	0.891082	c124810_g1_i1	0.70613	c143297_g1_i1	1
c124102_g3_i1	0.810811	c124812_g1_i1	0.867925	c143356_g1_i1	1
c124114_g1_i2	0.716049	c124812_g2_i1	0.733945	c143417_g1_i1	1
c124127_g2_i1	0.52657	c124815_g1_i1	0.683544	c143479_g1_i1	1
c124146_g1_i1	0.897114	c124835_g1_i1	0.642173	c144037_g1_i1	0.0288903
c124167_g4_i1	0.914286	c124860_g1_i2	0.779264	c144387_g1_i1	1
c124176_g2_i1	0.755814	c124901_g1_i1	0.852632	c146304_g1_i1	1
c124227_g2_i1	0.777778	c124906_g2_i1	0.766816	c146970_g1_i1	0.992308
c124249_g1_i1	0.700855	c124906_g3_i2	0.816092	c148136_g1_i1	1
c124267_g1_i1	0.95082	c124945_g1_i1	0.627615	c149579_g1_i1	0.992424
c124276_g2_i1	0.813793	c124976_g2_i1	0.0552304	c149581_g1_i1	1
c124291_g1_i1	0.691781	c124985_g2_i1	0.662891	c150762_g1_i1	0.996094
c124302_g2_i1	0.866484	c125000_g1_i2	0.616505	c150981_g1_i1	0.997177
c124316_g1_i1	0.881579	c125041_g2_i2	0.887187	c15294_g1_i1	0.998145
c124335_g1_i1	0.907643	c125058_g1_i1	0.642458	c153094_g1_i1	0.0545073
c124337_g2_i1	0.714286	c125061_g1_i1	0.768421	c153394_g1_i1	0.0271707
c124373_g1_i1	0.670968	c125075_g1_i1	0.685039	c153638_g1_i1	1
c124397_g1_i1	0.903846	c125104_g1_i1	0.455384	c154164_g1_i1	1
c124399_g4_i1	0.962085	c125118_g2_i2	1	c154238_g1_i1	1
c124401_g1_i1	0.834302	c125149_g2_i1	0.788754	c154365_g1_i1	1
c124401_g2_i1	0.725572	c125151_g2_i1	0.78979	c154617_g1_i1	0.15625
c124429_g2_i1	0.72093	c125157_g1_i1	0.916667	c154800_g1_i1	1
c124429_g3_i2	0.731148	c125162_g1_i2	0.837275	c155503_g1_i1	1
c124429_g5_i1	0.689655	c125211_g1_i1	0.780561	c156047_g1_i1	1
c124433_g4_i1	0.952381	c125222_g1_i1	0.811881	c156194_g1_i1	0.996283
c124445_g1_i2	0.650602	c125225_g1_i2	0.758427	c156391_g1_i1	1
c124452_g1_i1	0.71831	c125226_g1_i3	0.638889	c156680_g1_i1	1
c124468_g1_i2	0.848297	c125239_g2_i2	0.627639	c157920_g1_i1	1
c124486_g1_i1	0.954545	c125281_g1_i1	0.67682	c157923_g1_i1	1
c124497_g1_i4	0.952941	c125288_g4_i1	0.702703	c166685_g1_i1	1
c124503_g1_i1	0.798246	c125347_g1_i1	0.792308	c167549_g1_i1	1
c124513_g2_i1	0.723301	c125372_g1_i1	0.923077	c167668_g1_i1	1
c124519_g3_i1	1	c125395_g2_i1	0.71831	c167888_g1_i1	1
c124531_g3_i1	0.833333	c125403_g1_i3	0.68932	c168008_g1_i1	1
c124533_g1_i1	0.757576	c125414_g1_i1	0.671053	c168717_g1_i1	1
c124561_g1_i1	0.862839	c125419_g1_i1	0.733813	c169001_g1_i1	1
c124601_g1_i3	0.521739	c125419_g2_i1	0.706897	c170883_g1_i1	1
c124603_g1_i1	0.826087	c125419_g3_i1	0.695187	c170914_g1_i1	1
c124657_g1_i1	0.75	c125432_g1_i2	0.68595	c171037_g1_i1	0.0293852
c124663_g1_i1	0.826855	c125442_g2_i1	0.684211	c174798_g1_i1	0.99803
c124683_g5_i1	0.9375	c125449_g1_i1	0.522599	c174823_g1_i1	1
c124694_g1_i1	0.860215	c125468_g1_i2	0.883721	c175275_g1_i1	0.0465426
c124737_g1_i1	0.768519	c125488_g1_i1	0.640967	c176025_g1_i1	0.998677
c124755_g1_i1	0.833333	c125516_g1_i1	0.700997	c177709_g1_i1	1
c124755_g4_i2	0.762846	c125563_g1_i1	0.786825	c17773_g1_i1	1
c124760_g2_i1	0.886048	c125564_g2_i1	0.790123	c178741_g1_i1	0.0443656
c124762_g4_i1	0.918699	c125580_g1_i1	0.75205	c182107_g1_i1	0.996014
c124762_g6_i1	0.942149	c125582_g1_i1	0.800505	c182328_g1_i1	1
c124762_g8_i1	0.878049	c125588_g2_i1	0.725118	c182611_g1_i1	1
c124770_g1_i2	0.859155	c125592_g3_i1	0.68652	c184539_g1_i1	0.998066
c124770_g2_i1	0.694915	c125601_g1_i1	0.674074	c18571_g1_i1	1
c124810_g1_i1	0.703318	c125617_g1_i1	0.661168	c186012_g1_i1	1
c124812_g1_i1	0.70354	c125617_g3_i1	0.84127	c186173_g1_i1	0.052901
c124815_g1_i1	0.628378	c125640_g1_i1	0.755	c187369_g1_i1	0.0192801
c124821_g4_i3	0.814815	c125658_g2_i1	0.821429	c187627_g1_i1	1
c124835_g1_i1	0.584158	c125696_g1_i1	0.847561	c187859_g1_i1	0.0333724
c124860_g1_i2	0.772467	c125705_g1_i1	0.724848	c190148_g1_i1	0.0315085
c124901_g1_i1	0.866667	c125796_g1_i1	0.787037	c192167_g1_i1	1
c124906_g3_i2	0.829268	c125820_g1_i1	0.822281	c192963_g1_i1	1
c124945_g1_i1	0.704348	c125823_g1_i1	0.731939	c22420_g1_i1	1
c124976_g2_i1	0.060632	c125867_g1_i1	0.615385	c23417_g1_i1	0.999229
c124985_g2_i1	0.786805	c125867_g7_i4	0.722973	c25421_g1_i1	1
c125000_g1_i2	0.662791	c125879_g1_i1	0.496923	c25925_g1_i1	0.0942029
c125041_g2_i2	0.867214	c125942_g1_i1	0.639123	c26490_g1_i1	1
c125061_g1_i1	0.893333	c125981_g3_i1	0.87931	c26544_g1_i1	0.0516794
c125104_g1_i1	0.545208	c125995_g1_i1	0.803785	c26682_g1_i1	0.0384006
c12513_g1_i1	0.958333	c125997_g1_i3	0.754717	c27136_g1_i1	1
c125149_g2_i1	0.905882	c126003_g2_i4	0.762836	c30007_g1_i1	1
c125151_g2_i1	0.749049	c126018_g2_i1	0.722892	c30678_g1_i1	0.999311
c125157_g1_i1	1	c126023_g1_i1	0.855238	c33885_g1_i1	1
c125162_g1_i2	0.733645	c126056_g1_i2	0.735119	c35052_g1_i1	0.0836653
c12516_g1_i1	0.9	c126068_g1_i1	0.872093	c35152_g1_i1	0.997579
c125211_g1_i1	0.803758	c126068_g2_i2	0.756637	c35333_g1_i1	0.997305
c125222_g1_i1	0.9	c126102_g1_i2	0.749497	c36500_g1_i1	0.0728643
c125224_g1_i1	0.793103	c126102_g2_i1	0.647059	c36524_g1_i1	1
c125225_g1_i2	0.800974	c126118_g1_i1	0.811556	c37164_g1_i1	0.996685
c125226_g1_i3	0.535714	c126123_g1_i1	0.943249	c40682_g1_i1	1
c125239_g2_i2	0.708333	c126123_g2_i2	0.957143	c49608_g1_i1	1
c125281_g1_i1	0.753394	c126132_g1_i1	0.518623	c49790_g1_i1	0.0268376
c125347_g1_i1	0.83871	c126184_g1_i1	0.615315	c49873_g1_i1	0.0348169
c125379_g1_i1	0.914894	c126209_g1_i1	0.663492	c52708_g1_i1	0.998947
c125395_g2_i1	0.634783	c126218_g1_i1	0.803922	c52726_g1_i1	0.998632
c125414_g1_i1	0.65	c126220_g1_i1	0.764033	c53547_g1_i2	0.994764
c125419_g1_i1	0.600858	c126236_g1_i1	0.0480662	c54488_g1_i1	0.999742
c125419_g2_i1	0.689394	c126244_g1_i2	0.709677	c56212_g1_i1	0.0693548
c125419_g3_i1	0.855263	c126244_g2_i1	0.875519	c5693_g1_i1	0.0418195
c125427_g1_i1	0.822222	c126264_g1_i2	0.87013	c57734_g1_i1	0.02164
c125442_g2_i1	0.96	c126269_g2_i1	0.403315	c57759_g1_i1	0.038835
c125449_g1_i1	0.804598	c126286_g3_i1	0.795918	c59043_g1_i1	0.955556
c125468_g1_i2	0.956522	c126294_g1_i2	0.783505	c59146_g1_i1	0.997895
c125488_g1_i1	0.737609	c126294_g3_i1	0.697575	c60213_g1_i1	0.0490172
c125512_g1_i1	0.95	c126294_g5_i1	0.736842	c60741_g1_i1	0.0392194
c125516_g1_i1	0.630058	c126295_g1_i1	0.788416	c64718_g1_i1	0.998946
c125534_g1_i1	0.809524	c126309_g1_i2	0.662722	c64977_g1_i2	1
c125563_g1_i1	0.88721	c126309_g2_i2	0.638655	c65385_g1_i1	0.0295291
c125580_g1_i1	0.792727	c126320_g1_i1	0.541844	c65975_g1_i1	0.0237062
c125592_g3_i1	0.850202	c126336_g1_i1	0.726685	c67397_g1_i1	0.0373732
c125601_g1_i1	0.791667	c126355_g1_i1	0.880533	c67940_g1_i1	0.990385
c125617_g1_i1	0.683973	c126358_g3_i1	0.933333	c68808_g1_i1	0.0344773
c125617_g3_i1	0.931818	c126381_g1_i1	0.725389	c70644_g1_i1	0.996904
c125640_g1_i1	0.913793	c126381_g3_i2	0.762397	c70745_g1_i1	0.0545455
c125658_g2_i1	0.824742	c126383_g1_i1	0.852713	c71516_g1_i1	1
c125688_g1_i4	0.871795	c126395_g1_i1	0.807407	c73430_g1_i1	0.016616
c125696_g1_i1	0.901235	c126395_g3_i1	0.680115	c75604_g1_i1	0.0402685
c125698_g2_i1	0.55	c126452_g1_i1	0.733397	c77261_g1_i1	0.055205
c125705_g1_i1	0.765176	c126516_g2_i1	0.620072	c78600_g1_i1	0.0168405
c125780_g1_i1	0.861111	c126527_g2_i2	0.728859	c79196_g1_i1	0.0215385
c125783_g1_i1	0.675847	c126533_g1_i1	0.903974	c80240_g1_i1	0.0215521
c125796_g1_i1	0.893939	c126549_g2_i1	0.605455	c81328_g1_i1	0.075647
c125823_g1_i1	0.81774	c126552_g1_i1	0.607843	c82272_g1_i1	0.0185461
c125846_g1_i2	0.741935	c126576_g1_i5	0.724138	c84422_g1_i1	0.0835913
c125867_g1_i1	0.990826	c126583_g1_i5	0.807143	c84867_g1_i1	0.995122
c125867_g5_i1	0.893617	c126601_g2_i1	0.0504361	c84939_g1_i1	0.0217171
c125867_g7_i4	0.725664	c126630_g2_i2	0.510345	c85213_g1_i1	1
c125879_g1_i1	0.57732	c126637_g2_i1	0.785925	c85509_g1_i1	0.998293
c125905_g1_i2	1	c126643_g1_i1	0.720721	c86147_g1_i1	0.0321716
c125915_g2_i1	0.792398	c126656_g2_i1	0.768328	c87015_g1_i1	0.0341135
c125921_g1_i2	0.703704	c126695_g1_i2	0.869159	c88376_g1_i1	0.10989
c125942_g1_i1	0.668919	c126712_g1_i1	0.832543	c88757_g1_i1	1
c125995_g1_i1	0.856108	c126737_g5_i1	0.774908	c89721_g1_i1	0.996292
c125997_g1_i3	0.851852	c126747_g1_i1	0.675333	c89952_g1_i1	0.0262269
c126000_g1_i1	0.965812	c126764_g4_i1	0.82088	c90452_g1_i1	1
c126003_g2_i4	0.881319	c126770_g1_i1	0.687783	c90554_g1_i1	0.0364107
c126018_g2_i1	0.608108	c126789_g1_i1	0.671053	c90712_g1_i1	0.045738
c126051_g2_i2	0.923077	c126797_g1_i1	0.727599	c92270_g1_i1	0.966854
c126056_g1_i2	0.72973	c126809_g4_i1	0.810811	c93411_g1_i1	0.994382
c126068_g1_i1	0.867925	c126825_g2_i1	0.917431	c93428_g1_i1	0.0412898
c126068_g2_i2	0.754717	c126825_g3_i1	0.898241	c93428_g2_i1	0.0456577
c126102_g1_i2	0.80592	c126825_g4_i1	0.946429	c93851_g1_i2	0.0311465
c126102_g2_i1	0.74	c126869_g1_i1	0.568075	c94234_g1_i1	0.0294971
c126122_g2_i1	0.695876	c126869_g2_i1	0.587339	c94259_g1_i1	0.031657
c126123_g1_i1	0.821494	c126882_g1_i1	0.798817	c94706_g1_i1	1
c126132_g1_i1	0.784452	c126908_g1_i1	0.679245	c95026_g1_i1	0.0205998
c126167_g2_i1	0.627273	c126911_g2_i1	0.663366	c95481_g2_i1	0.0205647
c126184_g1_i1	0.619565	c126932_g2_i1	0.923077	c95814_g1_i1	0.0461228
c126209_g1_i1	0.573171	c126948_g3_i1	0.670194	c95880_g1_i1	0.0359533
c126218_g1_i1	0.807018	c126978_g1_i1	0.725926	c95904_g1_i1	0.0662432
c126220_g1_i1	0.788121	c127019_g2_i2	0.739958	c96480_g2_i1	0.0376215
c126236_g1_i1	0.0471586	c127019_g5_i1	0.90625	c96535_g1_i1	0.0483811
c126236_g2_i2	0.0478562	c127019_g6_i1	0.755472	c97132_g1_i1	0.0572846
c126244_g1_i2	0.762712	c127062_g1_i1	0.668891	c97193_g1_i1	1
c126244_g2_i1	0.91481	c127075_g1_i2	0.876404	c97871_g1_i1	0.0366044
c126264_g1_i2	0.868687	c127095_g1_i5	0.733925	c99090_g1_i2	0.993299
c126273_g2_i1	0.981818	c127101_g1_i1	0.824451	c99325_g1_i1	0.971698
c126286_g3_i1	0.859504	c127126_g1_i1	0.605255
c126294_g1_i2	0.812569	c127127_g1_i2	0.824658
c126294_g3_i1	0.729358	c127150_g1_i1	0.702222
c126294_g4_i1	0.925926	c127150_g2_i1	0.889706
c126294_g5_i1	0.797546	c127171_g1_i1	0.735455
c126295_g1_i1	0.76648	c127171_g2_i1	0.835821
c126309_g1_i2	0.68408	c127180_g1_i2	0.966667
c126309_g2_i2	0.744493	c127209_g2_i2	0.767225
c126320_g1_i1	0.671459	c127209_g6_i1	0.695817
c126336_g1_i1	0.751331	c127219_g1_i1	0.851064
c126342_g2_i2	0.686275	c127237_g1_i2	0.74224
c126355_g1_i1	0.934783	c127254_g1_i1	0.816054
c126358_g3_i1	0.972973	c127254_g2_i2	0.870743
c126381_g1_i1	0.653333	c127317_g1_i2	0.577855
c126381_g3_i2	0.739777	c127357_g1_i1	0.710918
c126383_g1_i1	0.668919	c127445_g1_i1	0.886101
c126395_g1_i1	0.659259	c127445_g2_i1	0.818182
c126395_g3_i1	0.729323	c127456_g4_i1	0.672956
c126399_g1_i2	0.0473558	c127476_g1_i1	0.696721
c126452_g1_i1	0.79288	c127477_g1_i2	0.640288
c126488_g1_i3	0.891697	c127500_g4_i1	0.944444
c126503_g2_i2	0.829787	c127574_g6_i1	0.676768
c126507_g1_i1	0.517544	c127575_g3_i2	0.9
c126510_g2_i1	0.707006	c127581_g1_i2	0.706861
c126516_g2_i1	0.731707	c127614_g1_i1	0.843972
c126527_g2_i2	0.78	c127624_g3_i1	0.657214
c126533_g1_i1	0.971519	c127638_g1_i2	0.0493702
c126540_g3_i3	0.70073	c127651_g1_i1	0.748815
c126544_g1_i1	0.852399	c127657_g1_i2	0.791096
c126549_g2_i1	0.773134	c127657_g2_i1	0.896552
c126552_g1_i1	0.741379	c127684_g1_i1	0.6875
c126575_g1_i1	0.605882	c127691_g1_i4	0.735602
c126583_g1_i5	0.681416	c127700_g2_i1	0.591346
c126590_g1_i3	0.92	c127709_g3_i2	0.82
c126598_g13_i1	1	c127714_g1_i1	0.815104
c126601_g2_i1	0.0584349	c127715_g1_i1	0.84556
c126604_g1_i2	0.868687	c127721_g4_i1	0.952381
c126622_g3_i1	0.828571	c127750_g1_i1	0.755869
c126637_g2_i1	0.818792	c127760_g2_i1	0.71875
c126643_g1_i1	0.747748	c127823_g1_i1	0.833333
c126649_g4_i2	0.863636	c127823_g2_i1	0.813725
c126656_g2_i1	0.723881	c127823_g3_i3	0.873016
c126663_g2_i1	0.605691	c127831_g1_i1	0.817073
c126672_g6_i1	0.827586	c127834_g1_i1	0.638215
c126682_g2_i1	0.868421	c127852_g2_i1	0.75
c126712_g1_i1	0.955633	c127858_g1_i2	0.597015
c126721_g1_i1	0.75	c127858_g4_i2	0.527859
c126737_g5_i1	0.770492	c127858_g6_i1	0.608392
c126747_g1_i1	0.671704	c127859_g1_i2	0.641635
c126770_g1_i1	0.853448	c127895_g4_i1	0.821823
c126789_g1_i1	0.852761	c127916_g1_i1	0.775296
c126789_g2_i2	0.742574	c127916_g2_i1	0.779343
c126797_g1_i1	0.770701	c127940_g1_i1	0.637931
c126810_g1_i1	0.789809	c127957_g2_i1	0.655738
c126825_g3_i1	0.814534	c127959_g1_i2	0.831638
c126866_g4_i1	0.833333	c127993_g6_i1	0.894737
c126932_g1_i1	1	c128006_g1_i1	0.676471
c127003_g1_i1	0.839286	c128016_g3_i2	0.694915
c127019_g2_i2	0.897196	c128023_g1_i1	0.676768
c127019_g3_i1	0.83237	c128058_g1_i1	0.866667
c127019_g5_i1	0.875	c128063_g1_i2	0.85782
c127019_g6_i1	0.844948	c128066_g1_i1	0.839572
c127062_g1_i1	0.793179	c128080_g1_i1	0.760507
c127075_g1_i2	0.928771	c128080_g2_i1	0.75
c127091_g2_i1	0.96044	c128080_g3_i1	0.80137
c127095_g1_i5	0.900336	c128097_g1_i1	0.608974
c127117_g1_i2	0.741935	c128108_g2_i1	0.785714
c127127_g1_i2	0.792531	c128109_g1_i2	0.702381
c127150_g1_i1	0.887789	c128134_g2_i1	0.873563
c127150_g2_i1	0.818182	c128190_g2_i1	0.803523
c127171_g1_i1	0.957187	c128199_g2_i3	0.639423
c127171_g2_i1	0.961538	c128255_g1_i4	0.540404
c127209_g1_i4	0.716216	c128266_g2_i1	0.844749
c127209_g2_i2	0.758562	c128287_g3_i1	0.79386
c127209_g6_i1	0.67148	c128292_g1_i1	0.811321
c127237_g1_i2	0.700599	c128330_g1_i1	0.754902
c127254_g1_i1	0.867925	c128387_g1_i3	0.83908
c127268_g5_i1	0.697531	c128396_g1_i2	0.75755
c127300_g1_i2	0.94	c128407_g1_i1	0.740541
c127313_g1_i1	0.966667	c128427_g1_i4	0.95092
c127317_g1_i2	0.803519	c128441_g4_i1	0.891566
c127357_g1_i1	0.797626	c128455_g2_i1	0.661417
c127378_g1_i1	0.629024	c128464_g3_i1	0.782609
c127438_g7_i1	0.871795	c128464_g4_i1	0.757143
c127445_g1_i1	0.935458	c128478_g1_i3	0.76165
c127445_g2_i1	0.878049	c128522_g11_i1	0.57508
c127456_g4_i1	0.786096	c128557_g2_i1	0.786145
c127476_g1_i1	0.645503	c128557_g3_i1	0.787356
c127477_g1_i2	0.84375	c128557_g6_i1	0.878788
c127491_g1_i3	0.637681	c128569_g1_i2	0.698324
c127505_g1_i1	0.789474	c128572_g2_i1	0.819556
c127552_g3_i3	0.483333	c128615_g2_i1	0.823887
c127574_g6_i1	0.677966	c128620_g1_i2	0.67013
c127575_g3_i2	0.790698	c128620_g2_i1	0.83871
c127578_g1_i2	0.921053	c128663_g1_i1	0.724
c127581_g1_i2	0.70438	c128668_g1_i1	0.971429
c127614_g1_i1	0.888889	c128691_g1_i1	0.792477
c127614_g2_i1	1	c128702_g2_i1	0.778689
c127624_g3_i1	0.7575	c128702_g3_i1	0.751693
c127629_g4_i1	0.791667	c128702_g4_i1	0.64
c127638_g1_i2	0.0575361	c128707_g1_i2	0.947368
c127643_g1_i3	0.775862	c128714_g4_i1	0.754386
c127657_g1_i2	0.879668	c128750_g1_i1	0.822674
c127689_g1_i2	0.710744	c128750_g2_i1	0.757726
c127691_g1_i4	0.841121	c128778_g1_i2	0.767528
c127700_g2_i1	0.960784	c128786_g4_i1	0.954545
c127709_g1_i4	0.618812	c128799_g1_i1	0.891945
c127709_g3_i2	0.89701	c128806_g1_i1	0.601626
c127714_g1_i1	0.733129	c128806_g3_i1	0.764706
c127750_g1_i1	0.554422	c128837_g1_i1	0.697987
c127760_g2_i1	0.610738	c128898_g1_i1	0.703728
c127771_g1_i1	0.568	c128900_g1_i1	0.790323
c127823_g1_i1	0.95	c128907_g1_i2	0.87234
c127823_g2_i1	0.913333	c128907_g2_i1	0.904255
c127823_g3_i3	0.90099	c128944_g2_i1	0.709302
c127831_g1_i1	0.659574	c128963_g1_i1	0.430093
c127834_g1_i1	0.934945	c128984_g1_i1	0.70171
c127848_g1_i1	0.700893	c128984_g2_i1	0.617068
c127854_g2_i1	0.953488	c129009_g1_i1	0.797203
c127858_g1_i2	0.927536	c129009_g4_i1	0.776744
c127858_g4_i2	0.810811	c129011_g1_i1	0.529412
c127859_g1_i2	0.590551	c129013_g2_i1	0.76873
c127894_g2_i2	0.693298	c129019_g1_i1	0.739976
c127895_g4_i1	0.926957	c129027_g2_i1	0.745698
c127916_g2_i1	0.799731	c129029_g1_i1	0.854206
c127940_g1_i1	0.631016	c129031_g2_i2	0.775701
c127959_g1_i2	0.802395	c129044_g2_i1	0.914062
c127993_g3_i1	0.891304	c129049_g2_i2	0.844471
c127993_g6_i1	0.96	c129061_g3_i3	0.907514
c128006_g1_i1	0.789809	c129064_g1_i1	0.65745
c128016_g3_i2	0.633333	c129088_g4_i2	0.743119
c128017_g1_i2	0.971429	c129090_g1_i1	0.661818
c128023_g1_i1	0.732759	c129104_g1_i1	0.913636
c128058_g1_i1	0.857143	c129114_g1_i1	0.973333
c128063_g1_i2	0.808696	c129132_g4_i1	0.557377
c128066_g1_i1	0.833333	c129155_g1_i1	0.779349
c128080_g1_i1	0.613971	c129167_g2_i2	0.72973
c128084_g1_i1	0.723214	c129167_g3_i2	0.848866
c128091_g1_i1	0.610169	c129187_g1_i2	0.679612
c128097_g1_i1	0.639151	c129187_g2_i1	0.710843
c128099_g1_i2	0.856753	c129191_g3_i2	0.65367
c128108_g2_i1	0.893939	c129203_g1_i2	0.734406
c128109_g1_i2	0.789474	c129203_g5_i4	0.801636
c128134_g2_i1	0.937888	c129203_g6_i1	0.734082
c128190_g2_i1	0.904872	c129203_g7_i2	0.708861
c128199_g2_i3	0.658683	c129210_g1_i2	0.517677
c128202_g1_i1	0.9375	c129212_g10_i1	0.649805
c128249_g1_i2	0.0434963	c129212_g11_i1	0.709622
c128255_g1_i4	0.776316	c129212_g9_i1	0.548148
c128261_g1_i2	1	c129224_g2_i3	0.704467
c128266_g2_i1	0.72093	c129237_g1_i3	0.696629
c128287_g2_i1	0.84	c129242_g2_i1	0.701107
c128287_g3_i1	0.745455	c129256_g1_i2	0.79718
c128292_g1_i1	0.975309	c129262_g1_i2	0.765854
c128330_g1_i1	0.82377	c129266_g2_i1	0.811404
c128352_g2_i1	0.781818	c129275_g1_i1	0.708333
c128387_g1_i3	0.906977	c129279_g1_i3	1
c128396_g1_i2	0.341867	c129306_g2_i1	0.682424
c128407_g1_i1	0.757576	c129308_g1_i2	0.671233
c128417_g1_i1	0.711111	c129316_g1_i2	0.847826
c128427_g1_i4	0.943396	c129351_g1_i1	0.752371
c128441_g4_i1	0.885714	c129352_g1_i2	0.831126
c128444_g2_i2	0.958333	c129353_g1_i1	0.666667
c128460_g1_i1	0.77551	c129361_g1_i1	0.736842
c128478_g1_i3	0.880552	c129369_g1_i1	0.770833
c128522_g11_i1	0.566265	c129372_g2_i1	0.717514
c128557_g2_i1	0.760714	c129372_g3_i4	0.782609
c128557_g5_i1	0.944444	c129399_g11_i1	0.815126
c128557_g6_i1	0.914286	c129402_g2_i1	0.881579
c128569_g1_i2	0.75	c129402_g3_i1	0.868977
c128572_g2_i1	0.891329	c129402_g5_i1	0.870968
c128615_g2_i1	0.887147	c129402_g6_i2	0.875839
c128627_g2_i2	0.880952	c129404_g1_i1	0.514837
c128637_g5_i1	0.971429	c129404_g2_i1	0.497263
c128663_g1_i1	0.818864	c129410_g1_i1	0.589744
c128702_g2_i1	0.806452	c129452_g2_i1	0.797297
c128702_g4_i1	0.733333	c129459_g1_i1	0.822896
c128714_g4_i1	0.738462	c129459_g2_i1	0.933333
c128750_g2_i1	0.793255	c129459_g3_i1	0.763636
c128753_g7_i1	0.840426	c129467_g2_i1	0.613757
c128754_g1_i1	0.854167	c129476_g2_i1	0.832195
c128764_g2_i1	0.637405	c129495_g2_i1	0.870665
c128778_g1_i2	0.896907	c129517_g1_i4	0.729844
c128786_g2_i1	0.909091	c129519_g1_i2	0.704545
c128786_g4_i1	0.95	c129521_g1_i2	0.722581
c128799_g1_i1	0.938389	c129535_g1_i1	0.790076
c128806_g1_i1	0.81383	c129548_g2_i1	0.840164
c128806_g3_i1	0.836735	c129557_g1_i2	0.756522
c128837_g1_i1	0.921053	c129557_g2_i2	0.780164
c128898_g1_i1	0.760498	c129581_g6_i2	0.820985
c128900_g1_i1	1	c129607_g1_i3	0.744975
c128904_g1_i1	0.834395	c129609_g1_i1	0.827586
c128912_g2_i1	0.74359	c129609_g2_i1	0.75963
c128914_g1_i1	0.843478	c129615_g1_i1	0.911392
c128963_g1_i1	0.593886	c129633_g5_i1	0.913669
c128968_g1_i2	0.723077	c129647_g2_i1	0.900433
c128984_g1_i1	0.76673	c129655_g1_i1	0.682616
c128984_g2_i1	0.708333	c129673_g2_i2	0.548077
c129009_g1_i1	0.753086	c129673_g7_i1	0.670494
c129009_g4_i1	0.884211	c129674_g1_i1	0.773913
c129011_g1_i1	0.583777	c129674_g2_i1	0.831111
c129013_g1_i2	0.961538	c129674_g3_i1	0.845361
c129013_g2_i1	0.734908	c129680_g6_i1	1
c129019_g1_i1	0.610256	c129694_g2_i1	0.62069
c129027_g2_i1	0.780549	c129697_g3_i1	0.780804
c129029_g1_i1	0.907317	c129698_g1_i3	0.739224
c129054_g1_i1	0.8	c129723_g1_i1	0.844262
c129061_g3_i3	0.932584	c129723_g2_i1	0.844444
c129064_g1_i1	0.655914	c129773_g2_i1	0.784161
c129088_g3_i2	0.859649	c129785_g9_i3	0.745828
c129088_g4_i2	0.894737	c129806_g1_i1	0.566807
c129090_g1_i1	0.732919	c129821_g2_i1	0.698701
c129123_g2_i1	0.473684	c129833_g2_i1	0.678928
c129155_g1_i1	0.752187	c129835_g1_i1	0.794118
c129167_g2_i2	0.941176	c129866_g2_i1	0.776933
c129167_g3_i2	0.875	c129889_g1_i1	0.69697
c129187_g2_i1	0.75	c129893_g5_i1	0.70297
c129191_g3_i2	0.494949	c129936_g1_i1	0.579946
c129197_g2_i1	0.909091	c12994_g1_i1	1
c129203_g5_i4	0.776	c129958_g1_i11	0.731707
c129203_g6_i1	0.682927	c129978_g2_i1	0.809524
c129210_g1_i2	0.714286	c129988_g1_i2	0.735849
c129212_g10_i1	0.754808	c129988_g2_i1	0.769231
c129212_g9_i1	0.507463	c129988_g3_i1	0.817326
c129249_g4_i1	1	c129988_g5_i1	0.655005
c129256_g1_i2	0.857143	c129991_g2_i2	0.666667
c129262_g1_i2	0.75463	c130012_g1_i2	0.804598
c129266_g2_i1	0.889655	c130013_g3_i1	0.777198
c129280_g1_i1	0.790698	c130021_g1_i1	0.884615
c129306_g2_i1	0.69279	c130026_g1_i1	0.882353
c129349_g1_i1	0.696429	c130026_g2_i1	0.82716
c129351_g1_i1	0.814885	c130039_g1_i2	0.847656
c129353_g1_i1	0.881944	c130051_g1_i1	0.683544
c129361_g1_i1	0.845714	c130053_g2_i1	0.878914
c129372_g3_i4	0.894737	c130053_g8_i1	0.71467
c129402_g2_i1	0.820513	c130083_g5_i1	0.826562
c129402_g5_i1	0.805556	c13010_g1_i1	0.880952
c129404_g1_i1	0.928315	c130119_g5_i1	0.711538
c129404_g2_i1	0.85342	c130119_g6_i1	0.718109
c129433_g2_i1	0.962264	c130119_g7_i1	0.836066
c129442_g1_i4	0.652174	c130124_g5_i1	0.367606
c129452_g2_i1	0.848837	c130137_g1_i1	0.907895
c129459_g1_i1	0.859107	c130138_g1_i2	0.520725
c129476_g2_i1	0.907425	c130151_g2_i1	0.064277
c129492_g1_i1	0.626506	c130165_g2_i1	0.673913
c129495_g2_i1	0.872305	c130168_g5_i2	0.752823
c129503_g4_i2	0.871429	c130173_g3_i1	0.779141
c129517_g1_i4	0.722581	c130179_g2_i1	0.818391
c129521_g1_i2	0.805128	c130180_g1_i1	0.837969
c129535_g1_i1	0.755814	c130197_g5_i1	0.644628
c129548_g2_i1	0.836601	c130203_g2_i1	0.848837
c129557_g1_i2	0.792529	c130222_g2_i1	0.662651
c129557_g2_i2	0.572694	c130222_g3_i1	0.75
c129581_g6_i2	0.588663	c130230_g1_i1	0.800464
c129581_g9_i1	0.757576	c130235_g1_i3	0.702558
c129607_g1_i3	0.813492	c130238_g3_i1	0.857143
c129609_g1_i1	0.864865	c130249_g1_i2	0.928058
c129609_g2_i1	0.775726	c130250_g1_i2	0.675043
c129620_g1_i3	0.570248	c130254_g3_i1	0.744186
c129627_g1_i1	0.939394	c130262_g1_i1	0.75443
c129633_g5_i1	0.90566	c130269_g2_i5	0.735955
c129633_g6_i1	1	c130298_g1_i1	0.694444
c129641_g3_i1	0.833333	c130302_g1_i3	0.753521
c129647_g2_i1	0.902778	c130315_g1_i1	0.893333
c129655_g1_i1	0.712195	c130321_g1_i1	0.681913
c129673_g2_i2	0.79558	c130345_g2_i1	0.729904
c129673_g7_i1	0.803084	c130388_g1_i2	0.847222
c129674_g1_i1	0.911111	c130389_g2_i1	0.886179
c129674_g2_i1	0.909091	c130416_g2_i1	0.818182
c129683_g1_i1	0.823529	c130426_g2_i1	0.745455
c129683_g4_i2	0.82716	c130431_g3_i1	0.518822
c129694_g2_i1	0.73822	c130460_g2_i1	0.738095
c129694_g3_i3	0.596591	c130481_g4_i1	0.904762
c129697_g3_i1	0.814	c130493_g1_i1	0.806691
c129698_g1_i3	0.820084	c130494_g2_i1	0.777778
c129723_g1_i1	0.728682	c130507_g2_i3	0.82446
c129723_g4_i1	0.5	c130511_g1_i1	0.774834
c129727_g2_i2	0.766667	c130511_g2_i1	0.693431
c129751_g1_i1	1	c130511_g3_i1	0.796875
c129766_g1_i1	0.8125	c130514_g1_i3	0.701477
c129773_g2_i1	0.866525	c130539_g6_i1	0.791579
c129785_g2_i1	0.8	c130541_g1_i2	0.843137
c129785_g9_i3	0.746711	c130541_g3_i4	0.747967
c129788_g2_i1	1	c130565_g2_i1	0.762353
c129806_g1_i1	0.614108	c130592_g1_i1	0.680381
c129821_g2_i1	0.719298	c130608_g1_i1	0.890411
c129833_g1_i1	0.834586	c130608_g2_i1	0.891137
c129833_g2_i1	0.779568	c130621_g2_i1	0.759227
c129835_g1_i1	0.870968	c130623_g1_i1	0.934959
c129857_g4_i1	0.898305	c130640_g2_i1	0.638191
c129887_g1_i4	0.988764	c130712_g1_i1	0.920792
c129889_g1_i1	0.788013	c130729_g1_i1	0.732824
c129893_g5_i1	0.870192	c130741_g1_i2	0.817676
c129896_g1_i1	0.604651	c130741_g8_i1	0.69403
c129918_g1_i1	0.9	c130741_g9_i1	0.796296
c129929_g2_i2	0.875	c130742_g2_i2	0.375143
c129936_g1_i1	0.712766	c130747_g1_i1	0.890488
c12994_g1_i1	1	c130753_g4_i1	0.709497
c129958_g1_i11	0.870968	c130757_g3_i1	0.588235
c129988_g1_i2	0.760479	c130765_g2_i4	0.733813
c129988_g2_i1	0.638889	c130774_g1_i1	0.767677
c129988_g3_i1	0.720627	c130789_g1_i1	0.871375
c129988_g5_i1	0.59188	c130790_g1_i1	0.785714
c129991_g2_i2	0.745223	c130797_g2_i1	0.795168
c130012_g1_i2	0.901961	c130805_g1_i1	0.877358
c130013_g3_i1	0.825911	c130805_g2_i1	0.796512
c130039_g1_i2	0.900356	c130817_g1_i2	0.775568
c130051_g1_i1	0.653846	c130817_g2_i1	0.881671
c130053_g2_i1	0.936385	c130828_g1_i2	0.770751
c130053_g8_i1	0.686901	c130829_g1_i3	0.740654
c130069_g1_i1	0.909091	c130832_g1_i1	0.843808
c130070_g2_i1	0.9	c130832_g2_i1	0.90411
c130076_g1_i1	0.5	c130837_g1_i3	0.6
c130083_g2_i1	0.797101	c130842_g6_i1	0.690537
c130083_g5_i1	0.824923	c130848_g5_i1	0.770833
c130089_g3_i1	0.943662	c130932_g2_i1	0.717949
c130095_g2_i1	0.748299	c130936_g2_i1	0.821338
c130107_g3_i1	0.75	c130968_g1_i2	0.865402
c13010_g1_i1	0.908451	c130979_g1_i1	0.700201
c130119_g5_i1	0.875	c130982_g1_i1	0.752632
c130119_g6_i1	0.731707	c130982_g2_i2	0.74465
c130119_g7_i1	0.935484	c130985_g1_i1	0.897436
c130121_g1_i1	0.963303	c131003_g3_i1	0.694468
c130121_g4_i1	1	c131015_g1_i2	0.651917
c130121_g7_i1	0.833333	c131021_g2_i1	0.771018
c130124_g5_i1	0.368374	c131026_g1_i1	0.549645
c130137_g1_i1	0.88	c131041_g1_i1	0.699301
c130138_g1_i2	0.517241	c131052_g1_i1	0.80163
c130151_g2_i1	0.0674576	c131059_g1_i1	0.883117
c130154_g2_i1	1	c131076_g3_i1	0.606984
c130165_g2_i1	0.621495	c131078_g3_i1	0.69103
c130168_g5_i2	0.726688	c131090_g1_i2	0.815814
c130173_g3_i1	0.883562	c131093_g12_i1	0.851351
c130176_g1_i1	0.717647	c131093_g2_i4	0.883038
c130179_g2_i1	0.832402	c131093_g7_i1	0.823077
c130180_g1_i1	0.904494	c131093_g9_i1	0.804598
c130228_g2_i1	0.75	c131110_g1_i1	0.786517
c130230_g1_i1	0.867021	c131110_g2_i2	0.753086
c130235_g1_i3	0.692803	c131111_g2_i1	0.739777
c130238_g3_i1	0.95	c131127_g1_i1	0.604687
c130250_g1_i2	0.848865	c131134_g2_i2	0.669725
c130262_g1_i1	0.708333	c131137_g1_i2	0.844444
c130271_g4_i1	0.593548	c131137_g2_i2	0.8
c130321_g1_i1	0.721544	c131140_g1_i1	0.619962
c130340_g1_i1	0.846154	c131148_g2_i1	0.577246
c130340_g2_i1	0.88	c131160_g1_i1	0.820988
c130345_g2_i1	0.805556	c131165_g2_i1	0.798951
c130376_g1_i1	0.830189	c131168_g3_i1	0.728
c130377_g1_i1	0.925926	c131168_g6_i1	0.759398
c130389_g2_i1	0.809524	c131175_g1_i2	0.909091
c130422_g2_i1	0.681818	c131181_g1_i2	0.866812
c130426_g2_i1	1	c131206_g2_i2	0.851429
c130426_g3_i1	0.829268	c131212_g3_i1	0.689655
c130460_g2_i1	0.878571	c131220_g6_i1	0.716617
c130460_g7_i1	0.873016	c131225_g1_i2	0.646761
c130488_g1_i2	0.944	c131245_g1_i1	0.903751
c130492_g1_i1	0.678571	c131255_g1_i1	0.774319
c130494_g10_i1	0.792857	c131261_g1_i1	0.672598
c130494_g2_i1	0.928571	c131267_g1_i1	0.921569
c130507_g2_i3	0.942163	c131274_g4_i4	0.678744
c130511_g1_i1	0.747573	c131274_g5_i1	0.840659
c130511_g2_i1	0.85	c131283_g1_i1	0.871583
c130511_g3_i1	0.875	c131284_g5_i1	0.864407
c130514_g1_i3	0.885708	c131299_g2_i1	0.678689
c130541_g1_i2	0.619048	c131299_g7_i1	0.596298
c130541_g3_i4	0.896644	c131303_g3_i1	0.745037
c130548_g1_i3	0.0378055	c131304_g4_i2	0.739777
c130562_g3_i1	1	c131316_g1_i2	0.752541
c130565_g2_i1	0.798535	c131326_g1_i1	0.858333
c130589_g1_i1	0.611714	c131342_g1_i1	0.684148
c130592_g1_i1	0.776921	c131342_g3_i1	0.802667
c130608_g1_i1	0.897436	c131344_g1_i1	0.758065
c130608_g2_i1	0.750691	c131352_g1_i2	0.741259
c130619_g4_i1	0.583333	c131368_g3_i1	0.866667
c130621_g2_i1	0.652893	c131373_g1_i1	0.642857
c130623_g1_i1	1	c131395_g4_i1	0.795761
c130639_g1_i1	0.794872	c131442_g2_i1	0.719424
c130640_g2_i1	0.797101	c131445_g2_i1	0.844484
c130640_g6_i1	0.737113	c131449_g2_i1	0.750717
c130654_g2_i1	0.702703	c131467_g1_i2	0.789062
c130729_g1_i1	0.757895	c131471_g2_i1	0.803109
c130734_g1_i2	0.808511	c131471_g5_i1	0.595801
c130741_g1_i2	0.800915	c131477_g1_i1	0.730715
c130742_g2_i2	0.64259	c131486_g2_i1	0.797582
c130747_g1_i1	0.848665	c131486_g3_i1	0.813056
c130774_g1_i1	0.638889	c131490_g2_i1	0.406667
c130788_g3_i1	0.815686	c131490_g4_i2	0.405238
c130789_g1_i1	0.936923	c131490_g5_i1	0.689283
c130797_g2_i1	0.872123	c131494_g1_i2	0.678161
c130804_g2_i1	0.71831	c131498_g2_i1	0.760255
c130809_g1_i1	0.972569	c131545_g1_i1	0.718905
c130817_g1_i2	0.788382	c131545_g3_i2	0.764977
c130819_g4_i1	0.56	c131553_g4_i1	0.664706
c130824_g2_i1	0.940299	c131560_g1_i1	0.823529
c130828_g1_i2	0.787736	c131566_g1_i1	0.897059
c130829_g1_i3	0.793201	c131566_g2_i1	0.833333
c130832_g1_i1	0.793313	c131581_g1_i1	0.608268
c130832_g2_i1	0.791667	c131597_g1_i2	0.706522
c130837_g1_i3	0.840517	c131602_g1_i1	0.874522
c130842_g6_i1	0.723032	c131608_g9_i1	0.647482
c130922_g1_i1	0.68	c131620_g5_i1	0.754902
c130936_g2_i1	0.807753	c131627_g1_i2	0.857759
c130970_g1_i1	0.674797	c131627_g2_i1	0.876794
c130979_g1_i1	0.772727	c131646_g2_i1	0.833333
c130980_g1_i2	0.67	c131646_g4_i1	0.674603
c130982_g1_i1	0.853659	c131647_g1_i1	0.666667
c130982_g2_i2	0.765775	c131657_g3_i4	0.676647
c130989_g1_i1	0.898148	c131658_g1_i1	0.822121
c130996_g8_i1	0.904762	c131662_g1_i1	0.748031
c130999_g4_i1	1	c131662_g2_i1	0.80663
c131003_g3_i1	0.695971	c131669_g3_i1	0.720588
c131015_g1_i2	0.767442	c131672_g3_i2	0.826838
c131021_g2_i1	0.897436	c131684_g1_i1	0.932432
c131048_g2_i1	1	c131707_g1_i2	0.615776
c131052_g1_i1	0.765823	c131710_g4_i1	0.800935
c131059_g1_i1	0.94	c131713_g3_i1	0.626609
c131076_g3_i1	0.729412	c131713_g4_i1	0.846154
c131079_g3_i1	0.941935	c131717_g10_i1	0.765957
c131090_g1_i2	0.847075	c131717_g5_i1	0.836066
c131093_g12_i1	0.9625	c131717_g7_i1	0.888889
c131093_g2_i4	0.918009	c131732_g2_i1	0.841463
c131093_g7_i1	0.879433	c131735_g1_i2	0.687915
c131093_g9_i1	0.916667	c131736_g1_i3	0.947368
c131110_g1_i1	0.902439	c131740_g3_i1	0.698257
c131110_g2_i2	0.902913	c131741_g1_i1	0.776471
c131111_g2_i1	0.863636	c131752_g1_i1	0.761194
c131127_g1_i1	0.677763	c131759_g1_i1	0.818236
c131134_g2_i2	0.854839	c131763_g3_i1	0.785141
c131137_g1_i2	0.84375	c131771_g2_i1	0.751875
c131137_g2_i2	0.851351	c131771_g4_i2	0.753788
c131140_g1_i1	0.721311	c131776_g1_i2	0.5625
c131148_g2_i1	0.732416	c131779_g1_i2	0.545455
c131152_g1_i6	0.82069	c131789_g4_i1	0.824561
c131160_g1_i1	0.82996	c131790_g2_i6	0.688312
c131165_g2_i1	0.830156	c131794_g1_i1	0.769815
c131178_g5_i1	0.818182	c131811_g1_i3	0.854545
c131181_g1_i2	0.931217	c131811_g2_i1	0.801325
c131206_g2_i2	0.938776	c131814_g1_i1	0.626374
c131210_g2_i1	0.523962	c131826_g1_i3	0.728788
c131212_g3_i1	0.75	c131830_g2_i2	0.761317
c131220_g6_i1	0.727642	c131837_g1_i2	0.855072
c131223_g1_i1	0.775	c131841_g1_i1	0.825766
c131225_g1_i2	0.694767	c131842_g2_i2	0.638
c131239_g3_i1	0.544	c131860_g1_i1	0.86
c131245_g1_i1	0.928157	c131860_g2_i4	0.741433
c131250_g2_i6	0.918919	c131860_g3_i1	0.8
c131255_g1_i1	0.795812	c131860_g4_i1	0.75
c131261_g1_i1	0.751163	c131866_g1_i1	0.421525
c131267_g1_i1	0.829268	c131866_g2_i1	0.463525
c131274_g4_i4	0.820408	c131866_g3_i1	0.427171
c131283_g1_i1	0.875301	c131866_g4_i1	0.463761
c131299_g2_i1	0.630058	c13186_g1_i1	0.802817
c131299_g7_i1	0.583407	c131877_g3_i1	0.833658
c131303_g3_i1	0.692982	c131914_g3_i1	0.791712
c131304_g2_i1	0.796296	c131918_g2_i1	0.652174
c131304_g4_i2	0.647059	c131927_g1_i3	0.731707
c131310_g1_i1	0.805901	c131932_g2_i1	0.712025
c131316_g1_i2	0.795755	c131938_g1_i1	0.833333
c131326_g1_i1	0.819672	c131940_g1_i1	0.832413
c131334_g2_i1	0.644068	c131950_g1_i1	0.886364
c131342_g1_i1	0.743961	c131966_g1_i1	0.888525
c131342_g2_i1	1	c131988_g1_i1	0.830456
c131342_g3_i1	0.751412	c131988_g2_i1	0.84506
c13134_g1_i1	0.958333	c132002_g1_i2	0.922684
c131352_g1_i2	0.929688	c132009_g2_i1	0.47793
c131368_g3_i1	0.904255	c132015_g1_i1	0.711111
c131373_g1_i1	0.888889	c132030_g1_i2	0.766467
c131395_g4_i1	0.87037	c132067_g3_i3	0.608108
c131442_g1_i1	0.828571	c132080_g1_i1	0.720346
c131442_g2_i1	0.774319	c132102_g3_i1	0.703762
c131445_g1_i4	0.933333	c132119_g1_i1	0.8
c131445_g2_i1	0.909561	c132119_g2_i1	0.8
c131449_g2_i1	0.689421	c132127_g1_i1	0.722826
c131467_g1_i2	0.822006	c132130_g4_i1	0.76405
c131471_g2_i1	0.815385	c132137_g1_i2	0.527273
c131477_g1_i1	0.76815	c132141_g4_i1	0.826995
c131486_g2_i1	0.826276	c132145_g3_i1	0.735512
c131496_g4_i1	1	c132150_g3_i1	0.700487
c131498_g2_i1	0.640777	c132154_g1_i1	0.853186
c131500_g6_i2	1	c132177_g3_i1	0.738667
c131531_g2_i1	0.809524	c132181_g3_i1	0.686957
c131545_g1_i1	0.802097	c132184_g1_i1	0.907738
c131545_g3_i2	0.86087	c132190_g6_i1	0.44896
c131553_g2_i1	0.863636	c132216_g1_i1	0.672199
c131553_g4_i1	0.721925	c132216_g2_i3	0.786325
c131560_g1_i1	0.942857	c132227_g1_i1	0.849398
c131566_g1_i1	0.791667	c132229_g3_i1	0.771338
c131566_g2_i1	0.775	c132246_g1_i2	0.720227
c131580_g2_i3	0.886364	c132253_g1_i1	0.678241
c131581_g1_i1	0.641667	c132262_g2_i1	0.683794
c131594_g2_i2	0.642857	c132263_g11_i1	0.573643
c131597_g1_i2	0.774194	c132269_g1_i1	0.804878
c131602_g1_i1	0.901864	c132271_g1_i1	0.833086
c131620_g1_i2	0.85	c132276_g1_i2	0.740782
c131627_g1_i2	0.855874	c132284_g2_i1	0.889798
c131627_g2_i1	0.904523	c132288_g4_i1	0.796407
c131646_g2_i1	0.777778	c132288_g5_i1	0.626459
c131646_g4_i1	0.700508	c132291_g1_i5	0.76191
c131658_g1_i1	0.677249	c132291_g2_i1	0.771127
c131659_g3_i3	0.821138	c132296_g3_i2	0.783026
c131669_g1_i1	0.936937	c132296_g6_i1	0.840441
c131672_g3_i2	0.902639	c132308_g1_i1	0.934211
c131707_g1_i2	0.682051	c132311_g2_i1	0.875
c131708_g1_i2	1	c132318_g4_i4	0.742154
c131708_g2_i1	0.813953	c132325_g3_i1	0.92
c131713_g2_i1	0.96875	c132326_g1_i1	0.763296
c131717_g10_i1	0.833333	c132349_g1_i1	0.854167
c131731_g2_i1	0.932432	c132355_g2_i1	0.702929
c131731_g5_i1	0.805556	c132356_g11_i1	0.698718
c131732_g2_i1	0.895238	c132361_g2_i1	0.674603
c131735_g1_i2	0.78203	c132362_g2_i1	0.708531
c131740_g3_i1	0.772727	c132363_g7_i1	0.768092
c131741_g1_i1	0.775862	c132375_g2_i1	0.711538
c131748_g2_i1	0.766667	c132384_g1_i3	0.912621
c131752_g1_i1	0.819444	c132392_g2_i1	0.834005
c131757_g3_i1	0.526196	c132397_g2_i1	0.90215
c131759_g1_i1	0.813169	c132397_g3_i1	0.829787
c131763_g3_i1	0.86612	c132398_g2_i1	0.687668
c131771_g2_i1	0.700428	c132407_g2_i2	0.726429
c131771_g4_i2	0.797619	c132420_g4_i3	0.764706
c131779_g1_i2	0.925926	c132435_g4_i1	0.810811
c131790_g2_i6	0.886364	c132438_g1_i1	0.66055
c131794_g1_i1	0.773621	c132445_g1_i2	0.690691
c131801_g5_i1	1	c132449_g1_i1	0.622145
c131826_g1_i3	0.781991	c132467_g3_i1	0.763043
c131830_g2_i2	0.792857	c132475_g3_i2	0.613559
c131837_g1_i2	0.899254	c132477_g4_i1	0.876712
c131841_g1_i1	0.855297	c132484_g2_i1	0.664948
c131842_g2_i2	0.680124	c132497_g1_i1	0.50566
c131852_g1_i2	0.697479	c132522_g1_i2	0.676609
c131860_g1_i1	0.809524	c132522_g2_i1	0.743802
c131860_g2_i4	0.783217	c132523_g3_i2	0.0554355
c131860_g3_i1	0.689189	c132523_g4_i1	0.051334
c131860_g4_i1	0.731707	c132523_g7_i1	0.0464416
c131866_g2_i1	0.615086	c132532_g1_i1	0.788177
c131866_g3_i1	0.437198	c132532_g2_i2	0.837323
c131866_g4_i1	0.546415	c132535_g2_i2	0.858773
c13186_g1_i1	0.724138	c132544_g3_i1	0.634985
c131877_g3_i1	0.891358	c132556_g5_i1	0.82
c131912_g4_i1	0.897727	c132572_g1_i6	0.861702
c131914_g3_i1	0.769548	c132573_g3_i1	0.703349
c131916_g6_i1	0.962264	c132573_g4_i1	0.841057
c131918_g2_i1	0.610329	c132575_g1_i1	0.514085
c131927_g1_i3	0.796296	c132578_g1_i1	0.792174
c131932_g2_i1	0.678431	c132589_g1_i1	0.76251
c131950_g1_i1	0.902439	c132596_g2_i1	0.808219
c131981_g2_i2	0.923077	c132602_g5_i1	0.783784
c132002_g1_i2	0.928717	c132605_g1_i4	0.751381
c132009_g2_i1	0.745763	c132622_g1_i2	0.704615
c132017_g2_i2	0.875	c132624_g1_i1	0.728814
c132027_g3_i2	0.875	c132626_g1_i2	0.653293
c132030_g1_i2	0.794521	c132630_g3_i1	0.798061
c132035_g2_i1	0.704348	c132631_g3_i1	0.842825
c132080_g1_i1	0.732271	c132631_g4_i1	0.833799
c132084_g1_i2	0.970588	c132633_g3_i1	0.692655
c132095_g3_i2	0.769608	c132635_g1_i1	0.826147
c132102_g3_i1	0.81962	c132635_g2_i1	0.860327
c132104_g1_i3	0.866667	c132649_g2_i2	0.740554
c132108_g1_i2	0.838028	c132651_g1_i1	0.834395
c132127_g1_i1	0.594118	c132664_g1_i1	0.820894
c132130_g4_i1	0.792771	c132664_g2_i2	0.751945
c132137_g1_i2	0.566125	c132664_g3_i1	0.754213
c132141_g4_i1	0.908948	c132664_g5_i1	0.790971
c132145_g3_i1	0.763231	c132669_g1_i2	0.777855
c132150_g3_i1	0.83115	c132672_g4_i2	0.884403
c132150_g4_i1	0.647059	c132672_g5_i1	0.906667
c132150_g6_i1	0.473684	c132673_g1_i1	0.75969
c132154_g1_i1	0.962335	c132683_g1_i1	0.747999
c132177_g3_i1	0.904	c132683_g2_i1	0.725275
c132179_g1_i1	0.9	c132685_g3_i5	0.71264
c132181_g3_i1	0.767123	c132686_g1_i3	0.718454
c132190_g6_i1	0.815451	c132688_g1_i1	0.643898
c132203_g4_i1	0.970588	c132711_g1_i1	0.9
c132216_g2_i3	0.707317	c132715_g1_i1	0.771562
c132219_g1_i1	0.617615	c132723_g2_i1	0.667126
c132227_g1_i1	0.939024	c132723_g4_i1	0.740212
c132229_g3_i1	0.807246	c132725_g1_i1	0.620629
c132233_g1_i1	0.80791	c132727_g4_i1	0.87594
c132242_g2_i1	0.655172	c132732_g1_i1	0.579909
c132252_g2_i2	0.684211	c132737_g2_i2	0.702509
c132253_g1_i1	0.785414	c132741_g4_i1	0.853411
c132262_g2_i1	0.668508	c132741_g5_i1	0.761773
c132263_g11_i1	0.7	c132742_g3_i1	0.520833
c132269_g1_i1	0.90873	c132751_g1_i2	0.765517
c132269_g2_i2	0.936364	c132751_g2_i4	0.884146
c132270_g1_i1	0.735294	c132753_g1_i3	0.702314
c132271_g1_i1	0.856419	c132768_g1_i1	0.763578
c132276_g1_i2	0.738899	c132768_g6_i1	0.795322
c132284_g2_i1	0.926864	c132768_g7_i1	0.930233
c132288_g4_i1	0.666667	c132777_g2_i1	0.698492
c132291_g1_i5	0.904599	c132777_g3_i1	0.743697
c132291_g2_i1	0.873016	c132777_g4_i2	0.789474
c132309_g2_i1	0.748718	c132821_g1_i5	0.61658
c132311_g2_i1	0.928571	c132824_g1_i1	0.666667
c132318_g4_i4	0.902778	c132827_g4_i1	0.900734
c132324_g1_i1	0.777778	c132834_g3_i2	0.923481
c132325_g3_i1	0.967213	c132845_g2_i1	0.695721
c132325_g4_i3	0.827586	c132851_g2_i3	0.847059
c132326_g1_i1	0.782143	c132877_g1_i2	0.817613
c132329_g1_i1	0.783871	c132883_g3_i3	0.813411
c132343_g2_i1	0.859155	c132893_g3_i1	0.832399
c132343_g5_i2	0.822917	c132893_g4_i1	0.812808
c132355_g2_i1	0.817308	c132900_g7_i1	0.777424
c132356_g10_i1	0.71875	c132900_g9_i1	0.753998
c132359_g3_i1	0.761905	c132904_g3_i1	0.74026
c132361_g2_i1	0.851064	c132910_g2_i1	0.66547
c132375_g2_i1	0.981132	c132924_g3_i1	0.746
c132384_g1_i3	0.971831	c132924_g5_i3	0.729941
c132392_g2_i1	0.600978	c132933_g1_i1	0.8017
c132398_g2_i1	0.822485	c132941_g1_i1	0.654545
c132407_g2_i2	0.786902	c132941_g2_i1	0.67791
c132429_g1_i2	1	c132944_g1_i1	0.721739
c132435_g2_i1	1	c132945_g7_i1	0.713142
c132435_g4_i1	0.911111	c132946_g1_i2	0.750146
c132436_g3_i1	1	c132947_g1_i2	0.797453
c132438_g1_i1	0.617204	c132967_g3_i1	0.75
c132444_g1_i3	0.759305	c132969_g1_i4	0.629425
c132445_g1_i2	0.709091	c132987_g6_i1	0.662428
c132448_g4_i4	0.803279	c132990_g2_i1	0.755102
c132449_g1_i1	0.686192	c133004_g1_i1	0.599799
c132467_g3_i1	0.722628	c133008_g1_i1	0.859831
c132475_g3_i2	0.825243	c133012_g1_i1	0.750816
c132506_g1_i1	0.847059	c133012_g2_i1	0.78125
c132522_g1_i2	0.756522	c133025_g1_i2	0.769231
c132522_g2_i1	0.753623	c133025_g2_i6	0.641509
c132523_g2_i1	0.0437025	c133032_g1_i1	0.717608
c132523_g3_i2	0.0630002	c133033_g1_i2	0.837768
c132523_g4_i1	0.0546281	c133033_g3_i1	0.811024
c132523_g7_i1	0.0526301	c133035_g1_i1	0.645141
c132523_g8_i2	0.0416511	c133036_g1_i1	0.637076
c132532_g2_i2	0.814685	c133048_g1_i1	0.727674
c132535_g2_i2	0.924188	c133104_g1_i1	0.636729
c132536_g4_i1	0.781609	c133115_g1_i1	0.710526
c132544_g3_i1	0.772064	c133116_g1_i1	0.907104
c132556_g4_i2	0.944444	c133122_g6_i1	0.851852
c132556_g5_i1	0.947368	c133131_g2_i1	0.44335
c132572_g1_i6	0.974041	c133142_g1_i2	0.895833
c132573_g3_i1	0.869888	c133145_g1_i1	0.795539
c132573_g4_i1	0.833585	c133149_g1_i2	0.585551
c132578_g1_i1	0.840691	c133151_g2_i1	0.621795
c132581_g1_i1	0.648438	c133157_g1_i2	0.617143
c132589_g1_i1	0.807576	c133157_g2_i1	0.814815
c132605_g1_i4	0.672414	c133159_g1_i1	0.754743
c132622_g1_i2	0.893023	c133166_g1_i1	0.914498
c132626_g1_i2	0.657694	c133195_g1_i1	0.732768
c132631_g2_i1	0.736842	c133197_g1_i1	0.577049
c132631_g3_i1	0.921986	c133209_g1_i1	0.80654
c132631_g4_i1	0.906314	c133209_g3_i2	0.784861
c132633_g3_i1	0.807648	c133219_g2_i1	0.73
c132635_g1_i1	0.805907	c133227_g1_i1	0.780495
c132640_g2_i1	0.43913	c133227_g2_i1	0.724066
c132649_g2_i2	0.621053	c133234_g1_i1	0.773913
c132651_g1_i1	0.814815	c133239_g1_i1	0.747967
c132662_g1_i1	0.593548	c133242_g2_i1	0.0660229
c132664_g1_i1	0.946136	c133245_g1_i1	0.944444
c132664_g2_i2	0.925262	c133245_g2_i1	0.871212
c132664_g3_i1	0.947409	c133245_g4_i1	0.768889
c132664_g5_i1	0.942829	c133245_g6_i1	0.831325
c132669_g1_i2	0.775661	c133247_g6_i2	0.641026
c132670_g1_i2	0.618257	c133259_g2_i1	0.873016
c132673_g1_i1	0.59375	c133260_g2_i7	0.763441
c132683_g1_i1	0.87988	c133267_g2_i1	0.608877
c132683_g2_i1	0.886747	c133272_g1_i1	0.732984
c132685_g3_i5	0.724515	c133287_g1_i4	0.918367
c132686_g1_i3	0.688367	c133287_g2_i1	0.681034
c132688_g1_i1	0.672922	c133287_g3_i1	0.9375
c132700_g8_i1	0.957447	c133287_g4_i1	0.908333
c132715_g1_i1	0.660477	c133294_g1_i2	0.808511
c132723_g2_i1	0.715998	c133298_g1_i1	0.722222
c132723_g4_i1	0.686542	c133309_g2_i1	0.885246
c132725_g1_i1	0.72578	c133309_g3_i3	0.722892
c132727_g4_i1	0.791667	c133309_g4_i1	0.806763
c132732_g1_i1	0.63964	c133311_g1_i1	0.766667
c132732_g3_i1	0.630303	c133320_g1_i1	0.926421
c132737_g2_i2	0.770833	c133340_g2_i1	0.76569
c132742_g2_i1	0.460993	c133344_g1_i1	0.57265
c132742_g3_i1	0.446154	c133351_g1_i3	0.833003
c132751_g1_i2	0.776786	c133351_g2_i1	0.672055
c132751_g2_i4	0.809524	c133358_g1_i1	0.833333
c132775_g1_i1	0.785185	c133364_g1_i2	0.882184
c132777_g3_i1	0.958333	c133364_g2_i1	0.863636
c132777_g4_i2	0.886364	c133364_g3_i1	0.918296
c132817_g2_i4	0.884615	c133367_g1_i1	0.74
c132824_g1_i1	0.781022	c133370_g2_i1	0.653333
c132827_g4_i1	0.804682	c133370_g3_i1	0.677966
c132851_g2_i3	0.694915	c133370_g4_i1	0.84145
c132872_g1_i2	0.949495	c133375_g1_i3	0.769231
c132872_g2_i1	1	c133383_g7_i3	0.565469
c132877_g1_i2	0.740401	c133384_g1_i1	0.752
c132893_g3_i1	0.865116	c133384_g2_i1	0.8512
c132900_g7_i1	0.669811	c133384_g3_i1	0.751671
c132900_g9_i1	0.673864	c133386_g2_i1	0.965517
c132904_g3_i1	0.75	c133386_g3_i2	0.783198
c132910_g2_i1	0.874808	c133396_g1_i2	0.76241
c132924_g3_i1	0.84593	c133397_g3_i1	0.813901
c132924_g5_i3	0.793242	c133411_g1_i2	0.910714
c132933_g1_i1	0.848341	c133423_g1_i2	0.822222
c132941_g1_i1	0.723005	c133433_g2_i1	0.812749
c132941_g2_i1	0.693694	c133440_g3_i1	0.947368
c132944_g1_i1	0.705263	c133448_g1_i1	0.731788
c132945_g7_i1	0.776204	c133458_g2_i1	0.712871
c132946_g1_i2	0.610456	c133459_g1_i2	0.712498
c132947_g1_i2	0.751786	c133476_g1_i1	0.846287
c132958_g1_i6	0.818182	c133479_g1_i1	0.557229
c132962_g1_i2	0.724138	c133482_g1_i1	0.913502
c132969_g1_i4	0.681979	c133482_g3_i1	0.921535
c132987_g5_i1	0.724	c133482_g4_i1	0.893939
c132987_g6_i1	0.778316	c133490_g1_i1	0.819444
c132987_g7_i1	0.680851	c133499_g9_i1	0.758342
c133004_g1_i1	0.881944	c133528_g5_i1	0.801299
c133012_g1_i1	0.71734	c133540_g2_i1	0.450249
c133025_g1_i2	0.971831	c133541_g2_i1	0.0471854
c133025_g2_i6	0.517241	c133548_g2_i1	0.746736
c133028_g3_i1	0.788235	c133549_g1_i1	0.792381
c133033_g1_i2	0.862703	c133557_g3_i2	0.817308
c133033_g3_i1	0.854545	c133557_g5_i1	0.757895
c133035_g1_i1	0.728395	c133560_g4_i1	0.813008
c133036_g1_i1	0.668207	c133568_g2_i1	0.789189
c133040_g1_i1	0.677966	c133578_g1_i1	0.832041
c133104_g1_i1	0.615385	c133591_g1_i1	0.813725
c133115_g1_i1	0.777778	c133602_g1_i1	0.717391
c133116_g1_i1	0.810811	c133617_g2_i1	0.678291
c133122_g6_i1	0.916667	c133617_g6_i1	0.547379
c133131_g2_i1	0.550186	c133623_g5_i2	0.679537
c133149_g1_i2	0.632479	c133626_g1_i2	0.925185
c133151_g2_i1	0.572082	c133628_g2_i1	0.726415
c133159_g1_i1	0.891841	c133659_g1_i2	0.651064
c133159_g3_i1	0.916667	c133660_g1_i1	0.739884
c133166_g1_i1	0.943128	c133660_g3_i1	0.5625
c133177_g4_i2	0.9375	c133665_g2_i1	0.744589
c133195_g1_i1	0.688525	c133686_g2_i2	0.756212
c133209_g1_i1	0.85567	c133686_g3_i1	0.641141
c133209_g3_i2	0.93617	c133686_g4_i1	0.752427
c133219_g2_i1	0.826667	c133686_g5_i1	0.78619
c133227_g1_i1	0.762903	c133688_g1_i1	0.693436
c133239_g1_i1	0.732394	c133703_g2_i1	0.756126
c133242_g2_i1	0.0666816	c133703_g4_i1	0.730615
c133245_g4_i1	0.823077	c133714_g3_i2	0.699605
c133247_g6_i2	0.757377	c133727_g3_i1	0.823529
c133259_g2_i1	0.854545	c133728_g1_i1	0.756224
c133260_g2_i7	0.783582	c133738_g1_i2	0.547804
c133260_g4_i1	0.663043	c133744_g1_i2	0.875471
c133267_g1_i1	0.787879	c133756_g1_i6	0.635135
c133267_g2_i1	0.674419	c133761_g1_i1	0.665472
c133272_g1_i1	0.673981	c133779_g1_i1	0.721562
c133276_g1_i1	0.634551	c133779_g3_i2	0.628571
c133294_g1_i2	0.901408	c133784_g1_i1	0.868023
c133298_g1_i1	0.775862	c133791_g1_i1	0.888169
c133309_g2_i1	0.840909	c133796_g1_i1	0.943396
c133309_g3_i3	0.85	c133796_g3_i1	0.888889
c133309_g4_i1	0.788991	c133801_g1_i1	0.534459
c133332_g4_i2	0.758112	c133810_g3_i1	0.75
c133351_g1_i3	0.850749	c133843_g1_i1	0.598194
c133354_g2_i1	0.721519	c133845_g5_i2	0.773438
c133358_g1_i1	0.814085	c133848_g8_i1	0.892308
c133370_g2_i1	0.864865	c133851_g3_i1	0.612431
c133383_g2_i1	1	c133880_g1_i1	0.733333
c133383_g7_i3	0.921569	c133882_g4_i1	0.861111
c133383_g8_i1	1	c133887_g3_i1	0.739394
c133384_g1_i1	0.704819	c133887_g4_i3	0.712389
c133384_g2_i1	0.856876	c133887_g6_i1	0.808901
c133384_g3_i1	0.835322	c133895_g1_i1	0.744
c133386_g3_i2	0.871324	c133928_g1_i1	0.845455
c133396_g1_i2	0.808941	c133933_g1_i1	0.743617
c133397_g3_i1	0.901639	c133964_g1_i1	0.95
c133423_g1_i2	0.73913	c133966_g1_i1	0.724696
c133430_g2_i2	0.833333	c133992_g6_i1	0.776005
c133433_g2_i1	0.90411	c133995_g2_i3	0.849673
c133448_g1_i1	0.817073	c134014_g1_i2	0.869676
c133458_g2_i1	0.7	c134015_g2_i2	0.704505
c133465_g2_i1	0.639344	c134015_g3_i2	0.654365
c133476_g1_i1	0.808511	c134015_g4_i1	0.665953
c133479_g1_i1	0.734266	c134025_g5_i1	0.812162
c133482_g1_i1	0.887324	c134027_g2_i1	0.639418
c133490_g1_i1	0.83871	c134039_g1_i1	0.707951
c133499_g8_i2	0.923077	c134041_g3_i1	0.785968
c133499_g9_i1	0.845283	c134053_g4_i2	0.72408
c133504_g1_i1	0.517857	c134065_g1_i1	0.752542
c133521_g4_i1	1	c134065_g2_i2	0.744015
c133527_g2_i1	1	c134074_g1_i4	0.715232
c133540_g2_i1	0.641921	c134080_g1_i3	0.688034
c133541_g2_i1	0.0539381	c134080_g3_i1	0.791045
c133548_g2_i1	0.602273	c134089_g1_i1	0.865342
c133553_g1_i1	0.783784	c134100_g1_i1	0.670968
c133557_g5_i1	0.744186	c134110_g2_i1	0.865927
c133560_g4_i1	0.893617	c134112_g2_i1	0.0552118
c133560_g7_i1	0.870968	c134118_g1_i1	0.77526
c133568_g2_i1	0.7	c134132_g4_i2	0.838028
c133578_g1_i1	0.862694	c134144_g1_i1	0.776831
c133582_g2_i1	0.698113	c134145_g1_i1	0.816315
c133591_g1_i1	0.775862	c134151_g1_i1	0.84878
c133602_g1_i1	0.653846	c134167_g2_i1	0.71822
c133616_g1_i2	0.79661	c134171_g1_i6	0.650735
c133616_g2_i2	0.92	c134179_g1_i1	0.780767
c133617_g6_i1	0.43637	c134187_g1_i1	0.663717
c133623_g1_i1	0.851064	c134192_g2_i1	0.773259
c133623_g5_i2	0.9	c13420_g1_i1	0.722772
c133628_g2_i1	0.68	c134216_g2_i2	0.8
c133630_g4_i1	0.944444	c134218_g5_i2	0.588037
c133653_g4_i2	0.901042	c134220_g1_i2	0.743243
c133659_g1_i2	0.904884	c134220_g2_i1	0.805556
c133660_g1_i1	0.767442	c134223_g2_i1	0.6875
c133686_g2_i2	0.830256	c134223_g5_i1	0.863192
c133686_g3_i1	0.786808	c134234_g3_i1	0.690768
c133686_g4_i1	0.87996	c134244_g4_i1	0.692917
c133686_g5_i1	0.81441	c134250_g1_i2	0.486448
c133687_g3_i1	0.655039	c134257_g1_i2	0.649123
c133688_g1_i1	0.848837	c134268_g1_i1	0.841667
c133703_g4_i1	0.702655	c134274_g1_i1	0.727891
c133711_g1_i2	0.74026	c134280_g2_i1	0.766667
c133714_g3_i2	0.89415	c134280_g3_i1	0.768707
c133728_g1_i1	0.818648	c134280_g9_i1	0.717949
c133733_g1_i3	0.731343	c134282_g1_i1	0.836396
c133738_g1_i2	0.649667	c134284_g1_i3	0.748485
c133744_g1_i2	0.892259	c134288_g1_i1	0.861111
c133747_g1_i4	0.729167	c134289_g5_i1	0.785507
c133754_g1_i2	0.942857	c134298_g1_i2	0.86653
c133756_g1_i6	0.6	c134313_g2_i1	0.802773
c133761_g1_i1	0.75	c134325_g2_i1	1
c133773_g1_i1	0.942857	c134338_g1_i3	0.811861
c133773_g2_i1	0.921053	c134341_g1_i1	0.826851
c133779_g1_i1	0.701987	c134342_g1_i2	0.895425
c133779_g2_i1	0.75	c134352_g2_i2	0.767358
c133784_g1_i1	0.913656	c134355_g1_i2	0.515815
c133794_g1_i1	0.830986	c134357_g2_i1	0.899708
c133796_g1_i1	0.894737	c134359_g4_i1	0.798319
c133796_g3_i1	0.949239	c134365_g2_i2	0.822511
c133801_g1_i1	0.710983	c134365_g4_i1	0.786325
c133810_g3_i1	0.788235	c134367_g1_i1	0.797317
c133810_g4_i1	0.545639	c134367_g2_i2	0.771363
c133841_g2_i1	0.86747	c134367_g4_i1	0.677259
c133843_g1_i1	0.603406	c134376_g1_i1	0.715152
c133845_g5_i2	0.75	c134376_g2_i1	0.624161
c133848_g8_i1	0.836735	c134379_g1_i2	0.893578
c133851_g3_i1	0.688235	c134380_g6_i1	0.735294
c133862_g4_i1	0.92	c134381_g2_i1	0.914634
c133871_g2_i2	0.684211	c134387_g1_i2	0.737705
c133880_g1_i1	0.527473	c134392_g7_i1	0.909091
c133880_g3_i1	0.691176	c134393_g4_i1	0.8125
c133882_g4_i1	0.769231	c134395_g6_i1	0.728723
c133887_g3_i1	0.791667	c134399_g2_i1	0.684783
c133887_g4_i3	0.903226	c134399_g4_i2	0.800731
c133887_g6_i1	0.916201	c134400_g4_i1	0.813214
c133887_g7_i1	0.713115	c134402_g1_i1	0.817544
c133895_g1_i1	0.741353	c134403_g3_i1	0.822034
c133928_g1_i1	0.885246	c134403_g4_i2	0.743578
c133928_g2_i1	0.864516	c134404_g1_i1	0.699531
c133968_g2_i1	0.6625	c134404_g2_i2	0.83724
c133992_g4_i2	0.686508	c134404_g3_i1	0.732984
c133992_g6_i1	0.865517	c134407_g2_i1	0.944444
c133995_g2_i3	0.918033	c134411_g1_i3	0.818182
c134001_g3_i2	0.64741	c134414_g2_i1	0.527397
c134003_g1_i1	0.781818	c134422_g2_i2	0.630496
c134015_g2_i2	0.824376	c134422_g3_i1	0.775838
c134015_g3_i2	0.689516	c134428_g3_i1	0.656716
c134021_g1_i2	0.64486	c134432_g1_i1	0.753247
c134025_g5_i1	0.858766	c134441_g1_i1	0.837265
c134039_g1_i1	0.569536	c134448_g3_i2	0.803477
c134053_g4_i2	0.825243	c134448_g5_i3	0.679932
c134065_g1_i1	0.804688	c134454_g1_i3	0.848277
c134065_g2_i2	0.752747	c134455_g3_i1	0.772727
c134069_g1_i1	0.187117	c134458_g1_i1	0.669604
c134069_g2_i1	0.558621	c134460_g4_i1	0.855899
c134074_g1_i4	0.64375	c134464_g1_i1	0.762426
c134080_g1_i3	0.856436	c134465_g1_i1	0.948454
c134080_g3_i1	0.965035	c134465_g3_i2	0.759861
c134086_g5_i4	0.755556	c134468_g3_i1	0.760563
c134100_g1_i1	0.922261	c134475_g2_i1	0.754286
c134110_g2_i1	0.904906	c134475_g4_i1	0.804348
c134112_g2_i1	0.0584124	c134480_g1_i2	0.812779
c134118_g1_i1	0.911123	c134480_g4_i1	0.74124
c134132_g1_i1	0.833333	c134491_g1_i1	0.766612
c134132_g4_i2	0.912281	c134499_g1_i1	0.802083
c134144_g1_i1	0.721311	c134501_g1_i2	0.824709
c134145_g1_i1	0.764811	c134508_g2_i1	0.8
c134151_g1_i1	0.869919	c134508_g3_i1	0.874659
c134167_g2_i1	0.723404	c134510_g1_i1	0.731248
c134173_g3_i1	0.708333	c134511_g3_i1	0.789474
c134179_g1_i1	0.908784	c134511_g4_i4	0.643963
c134187_g1_i1	0.711864	c134511_g5_i1	0.864865
c134192_g2_i1	0.76845	c134514_g3_i1	0.789773
c134207_g2_i1	1	c134518_g1_i5	0.791353
c13420_g1_i1	0.75	c134522_g1_i3	0.745342
c134218_g5_i2	0.685333	c134526_g1_i1	0.852851
c134223_g2_i1	0.813084	c134526_g3_i3	0.682456
c134223_g5_i1	0.912568	c134526_g4_i1	0.791007
c134234_g5_i1	0.96	c134528_g1_i4	0.750069
c134244_g4_i1	0.931973	c134533_g1_i1	0.820833
c134250_g1_i2	0.556	c134537_g1_i1	0.848837
c134257_g1_i2	0.90583	c134544_g1_i1	0.791908
c134262_g1_i1	0.666667	c134547_g2_i1	0.532808
c134268_g1_i1	0.961905	c134547_g3_i1	0.754098
c134274_g1_i1	0.729927	c134551_g1_i1	0.482611
c134275_g1_i1	0.92	c134551_g2_i2	0.761538
c134279_g1_i1	0.711111	c134553_g1_i1	0.727003
c134280_g3_i1	0.818182	c134555_g4_i1	0.648649
c134280_g9_i1	0.857143	c134555_g6_i1	0.890411
c134282_g1_i1	0.911374	c134567_g2_i2	0.85
c134284_g1_i3	0.884422	c134568_g1_i1	0.543002
c134289_g5_i1	0.78534	c134581_g1_i2	0.908497
c134298_g1_i2	0.897059	c134581_g2_i1	0.570588
c134313_g2_i1	0.902597	c134591_g1_i3	0.567742
c134339_g1_i1	0.545455	c134592_g1_i1	0.776408
c134341_g1_i1	0.930664	c134595_g3_i4	0.705357
c134342_g1_i2	0.916667	c134600_g8_i1	0.823881
c134352_g2_i2	0.821239	c134611_g1_i1	0.617021
c134356_g2_i2	0.449772	c134624_g1_i2	0.861285
c134357_g2_i1	0.942857	c134628_g1_i3	0.798776
c134364_g2_i1	0.744898	c134635_g1_i2	0.965517
c134365_g4_i1	0.894737	c134667_g5_i1	0.945946
c134367_g4_i1	0.580386	c134672_g4_i1	0.7
c134379_g1_i2	0.902013	c134678_g1_i1	0.553608
c134381_g2_i1	1	c134680_g4_i1	0.96875
c134387_g1_i2	0.810219	c134688_g1_i1	0.608481
c134392_g7_i1	0.959184	c134688_g2_i1	0.578947
c134399_g4_i2	0.814356	c134691_g1_i2	0.634744
c134400_g2_i1	0.778598	c134697_g1_i1	0.792079
c134400_g4_i1	0.802632	c134702_g2_i1	0.868852
c134401_g1_i1	0.821429	c134703_g2_i2	0.84127
c134402_g1_i1	0.971698	c134707_g2_i1	0.8
c134403_g3_i1	0.90411	c134708_g5_i3	0.67119
c134403_g4_i2	0.780766	c134708_g6_i1	0.698413
c134404_g3_i1	0.465116	c134709_g1_i2	0.728477
c134411_g1_i3	0.914286	c134715_g1_i1	0.83065
c134422_g2_i2	0.804972	c134721_g1_i3	0.886976
c134422_g3_i1	0.765964	c134730_g1_i2	0.72103
c134432_g1_i1	0.882353	c134737_g2_i1	0.683761
c134441_g1_i1	0.847131	c134752_g4_i1	0.67979
c134446_g2_i1	1	c134758_g2_i1	0.689751
c134447_g9_i1	1	c134758_g4_i3	0.679883
c134448_g3_i2	0.905485	c134759_g3_i1	0.483902
c134448_g5_i3	0.779736	c134779_g1_i1	0.736402
c134454_g1_i3	0.871112	c134779_g2_i2	0.748175
c134455_g3_i1	0.776224	c134786_g1_i2	0.725352
c134458_g1_i1	0.716049	c134794_g2_i1	0.934426
c134460_g4_i1	0.870091	c134798_g5_i1	0.705538
c134462_g3_i1	0.792683	c134802_g3_i1	0.771795
c134464_g1_i1	0.834964	c134803_g1_i1	0.701847
c134465_g1_i1	0.973684	c134807_g1_i4	0.732165
c134465_g3_i2	0.962594	c134813_g2_i1	0.782773
c134469_g2_i2	0.970588	c134813_g4_i1	0.840235
c134475_g2_i1	0.926471	c134821_g4_i1	0.864355
c134491_g1_i1	0.854259	c134830_g5_i2	0.785714
c134501_g1_i2	0.845461	c134830_g6_i2	0.739726
c134507_g7_i1	0.496589	c134833_g1_i2	0.728617
c134508_g1_i1	0.941176	c134836_g1_i1	0.780992
c134508_g2_i1	0.642857	c134850_g1_i1	0.419355
c134508_g3_i1	0.849057	c134865_g1_i1	0.830189
c134511_g3_i1	0.892857	c134865_g2_i1	0.908897
c134511_g4_i4	0.808302	c134872_g2_i1	0.694021
c134511_g5_i1	0.819149	c134890_g2_i1	0.723005
c134512_g1_i1	0.884615	c134892_g2_i3	0.941176
c134518_g1_i5	0.814815	c134893_g1_i1	0.537313
c134522_g1_i3	0.851351	c134896_g1_i2	0.593647
c134526_g3_i3	0.77377	c134898_g1_i3	0.703297
c134526_g4_i1	0.839543	c134899_g1_i1	0.792453
c134528_g1_i4	0.969247	c134899_g3_i1	0.754545
c134533_g1_i1	0.882883	c134899_g4_i1	0.84143
c134537_g1_i1	0.95	c134901_g1_i2	0.74505
c134544_g1_i1	0.794393	c134936_g1_i1	0.760563
c134547_g2_i1	0.868852	c134940_g1_i1	0.66129
c134551_g1_i1	0.835257	c134940_g5_i1	0.969231
c134554_g1_i1	0.766234	c134941_g2_i1	0.819392
c134566_g1_i2	0.798913	c134953_g1_i3	0.706485
c134567_g2_i2	0.82716	c134953_g2_i1	0.777451
c134581_g1_i2	0.926829	c134957_g1_i1	0.8
c134581_g2_i1	0.5	c134976_g1_i1	0.826087
c134582_g1_i1	0.828571	c134976_g3_i1	0.763006
c134591_g1_i3	0.825821	c134976_g5_i2	0.809375
c134592_g1_i1	0.879679	c134976_g6_i1	0.882353
c134595_g3_i4	0.732673	c134982_g4_i4	0.773392
c134611_g1_i1	0.84	c134989_g3_i1	0.752552
c134624_g1_i2	0.826433	c135000_g1_i1	0.579856
c134628_g1_i3	0.868163	c135032_g1_i1	0.793651
c134651_g5_i1	1	c135041_g1_i1	0.785458
c134653_g4_i3	0.962963	c135042_g2_i1	0.772983
c134667_g5_i1	0.916667	c135043_g1_i5	0.903846
c134672_g4_i1	0.75	c135048_g1_i1	0.758635
c134678_g1_i1	0.803371	c135051_g4_i1	0.687055
c134688_g1_i1	0.703518	c135052_g1_i1	0.71873
c134688_g2_i1	0.835821	c135053_g2_i1	0.79257
c134691_g1_i2	0.730028	c135062_g6_i1	0.914148
c134695_g1_i1	0.604878	c135065_g4_i2	0.51938
c134697_g1_i1	0.836364	c135073_g1_i3	0.902141
c134702_g1_i2	0.909091	c135073_g2_i1	0.904762
c134708_g5_i3	0.679688	c135077_g8_i1	0.725664
c134709_g1_i2	0.76087	c135085_g1_i3	0.716912
c134714_g1_i1	0.598616	c135104_g1_i4	0.785828
c134715_g1_i1	0.586207	c135107_g1_i3	0.867913
c134721_g1_i3	0.867514	c135108_g3_i3	0.82041
c134730_g1_i2	0.876513	c135113_g1_i1	0.623188
c134735_g3_i1	1	c135124_g1_i1	0.719298
c134736_g1_i2	0.644444	c135125_g2_i1	0.627907
c134752_g4_i1	0.630303	c135125_g3_i1	0.712589
c134755_g2_i1	0.875	c135127_g4_i1	0.586288
c134758_g2_i1	0.569987	c135141_g1_i2	0.848608
c134758_g4_i3	0.7	c135142_g3_i1	0.744153
c134759_g3_i1	0.557003	c135145_g1_i1	0.733141
c134779_g1_i1	0.787234	c135157_g3_i1	0.576271
c134779_g2_i2	0.847007	c135162_g2_i2	0.681648
c134786_g1_i2	0.858006	c135168_g1_i1	0.845018
c134798_g2_i2	0.685714	c135169_g1_i2	0.809466
c134798_g5_i1	0.705586	c135187_g1_i1	0.911863
c134802_g3_i1	0.91366	c135198_g3_i2	0.769759
c134803_g1_i1	0.670554	c135204_g2_i1	0.821918
c134807_g1_i4	0.685507	c135205_g1_i2	0.724138
c134813_g2_i1	0.851879	c135205_g2_i2	0.815789
c134819_g3_i1	0.895833	c135207_g2_i2	0.666667
c134821_g3_i1	1	c135226_g1_i1	0.841216
c134821_g4_i1	0.903248	c135227_g1_i1	0.797546
c134823_g1_i1	0.797619	c135228_g2_i1	0.944444
c134829_g1_i2	0.628205	c13523_g1_i1	0.752294
c134833_g1_i2	0.799656	c135240_g1_i1	0.770999
c134836_g1_i1	0.817722	c135247_g5_i1	0.701887
c134850_g1_i1	0.467391	c135255_g1_i1	0.735207
c134850_g3_i1	0.740331	c135255_g2_i1	0.753846
c134850_g4_i1	0.721831	c135261_g2_i1	0.636103
c134865_g1_i1	0.863118	c135263_g2_i2	0.848485
c134865_g2_i1	0.871084	c135275_g1_i2	0.778434
c134870_g1_i2	0.829787	c135275_g2_i1	0.863415
c134872_g2_i1	0.844176	c135275_g3_i1	0.757396
c134890_g2_i1	0.672065	c135276_g3_i1	0.761905
c134892_g2_i3	0.818182	c135281_g1_i1	0.41491
c134893_g1_i1	0.579268	c135281_g2_i2	0.734473
c134893_g2_i1	0.75	c135283_g1_i2	0.894309
c134896_g1_i2	0.582375	c135296_g1_i1	0.803279
c134899_g1_i1	0.634483	c135296_g3_i2	0.62612
c134899_g2_i1	0.72973	c135303_g1_i1	0.659164
c134899_g3_i1	0.861538	c135303_g3_i1	0.65536
c134899_g4_i1	0.755452	c135315_g1_i2	0.765642
c134901_g1_i2	0.959878	c135323_g6_i1	0.786364
c134912_g1_i2	0.863636	c135343_g3_i1	0.734694
c134920_g5_i2	0.901408	c135356_g1_i1	0.876923
c134921_g3_i2	0.882353	c135356_g2_i2	0.683699
c134936_g2_i1	0.681818	c135356_g4_i1	0.8
c134940_g1_i1	0.695652	c135357_g1_i1	0.803109
c134940_g5_i1	0.95098	c135369_g2_i2	0.606509
c134941_g2_i1	0.717172	c135369_g4_i1	0.787425
c134953_g1_i3	0.638402	c135369_g5_i1	0.882353
c134953_g2_i1	0.797192	c135380_g3_i1	0.805568
c134957_g1_i1	0.777778	c135386_g1_i4	0.745063
c134957_g3_i1	0.386503	c135392_g1_i3	0.737846
c134976_g1_i1	0.885714	c135395_g1_i1	0.739599
c134976_g3_i1	0.884422	c135395_g2_i1	0.782447
c134976_g4_i1	1	c135395_g3_i1	0.791996
c134976_g5_i2	0.861795	c135396_g1_i2	0.918033
c134976_g6_i1	0.898305	c135401_g1_i1	0.639515
c134982_g4_i4	0.821596	c135404_g2_i2	0.858066
c134987_g4_i1	0.897436	c135404_g3_i2	0.957831
c134989_g1_i1	0.822222	c135404_g4_i1	0.790199
c134989_g3_i1	0.831802	c135405_g1_i2	0.7942
c135000_g1_i1	0.760799	c135405_g3_i1	0.784262
c135002_g7_i1	1	c135408_g2_i1	0.689498
c135003_g1_i1	0.964912	c135422_g1_i3	0.534351
c135003_g5_i1	0.952381	c135426_g4_i1	0.716216
c135021_g1_i2	0.72973	c135431_g1_i1	0.610897
c135032_g1_i1	0.821918	c135431_g2_i2	0.795479
c135034_g2_i1	0.648649	c135436_g2_i1	0.816754
c135040_g2_i1	0.571429	c135444_g1_i1	0.775744
c135041_g1_i1	0.769986	c135444_g2_i4	0.799618
c135042_g2_i1	0.769231	c135446_g1_i2	0.573643
c135043_g1_i5	0.957746	c135455_g2_i2	0.798054
c135048_g1_i1	0.615385	c135466_g1_i1	0.809524
c135051_g4_i1	0.675	c135467_g1_i3	0.966714
c135052_g1_i1	0.651563	c135482_g1_i1	0.654762
c135063_g2_i3	0.581921	c135482_g2_i1	0.674419
c135065_g4_i2	0.788889	c135483_g3_i1	0.790732
c135085_g1_i3	0.722851	c135483_g5_i4	0.687773
c135086_g2_i3	0.759825	c135496_g4_i1	0.766537
c135104_g1_i4	0.814803	c135500_g2_i1	0.801644
c135107_g1_i3	0.921788	c135502_g9_i1	0.77551
c135107_g2_i1	0.661765	c135504_g2_i1	0.776897
c135108_g3_i3	0.720174	c135506_g1_i1	0.627936
c135113_g1_i1	0.721311	c135506_g2_i1	0.773264
c135119_g1_i5	0.927536	c135531_g1_i1	0.738636
c135124_g1_i1	0.703704	c135535_g1_i1	0.786063
c135127_g4_i1	0.703125	c135535_g2_i1	0.897959
c135140_g1_i1	0.729483	c135544_g3_i1	0.409412
c135141_g1_i2	0.954917	c135551_g1_i3	0.799469
c135142_g3_i1	0.828194	c135556_g1_i1	0.742739
c135145_g1_i1	0.812903	c135585_g1_i1	0.717949
c135162_g2_i2	0.727096	c135587_g1_i1	0.777539
c135168_g1_i1	0.899329	c135587_g2_i1	0.797526
c135169_g1_i2	0.957447	c135587_g3_i1	0.662738
c135204_g2_i1	0.95	c135590_g1_i1	0.730256
c135204_g4_i2	0.66055	c135593_g4_i2	0.765306
c135205_g1_i2	0.842975	c135602_g1_i1	0.810547
c135207_g1_i3	0.727273	c135604_g3_i1	0.622951
c135207_g2_i2	0.594828	c135604_g7_i1	0.663829
c135226_g1_i1	0.90146	c135612_g1_i1	0.772942
c135227_g1_i1	0.932722	c135613_g1_i3	0.711533
c13523_g1_i1	0.882353	c135613_g2_i1	0.815574
c135240_g1_i1	0.868085	c135613_g3_i1	0.75
c135253_g1_i1	0.941176	c135615_g1_i1	0.779859
c135261_g2_i1	0.72118	c135618_g1_i4	0.631148
c135263_g2_i2	0.787671	c135619_g1_i1	0.834971
c135276_g1_i1	0.766667	c135625_g4_i1	0.745678
c135281_g1_i1	0.449568	c135625_g7_i1	0.766667
c135281_g2_i2	0.792115	c135628_g1_i4	0.680851
c135283_g1_i2	0.935223	c135642_g2_i6	0.710863
c135296_g3_i2	0.702913	c135644_g1_i3	0.781403
c135300_g2_i1	0.8	c135646_g3_i1	0.730337
c135303_g1_i1	0.747573	c135646_g4_i4	0.7822
c135303_g3_i1	0.644617	c135649_g2_i2	0.851351
c135312_g5_i1	0.941176	c135649_g3_i1	0.71134
c135315_g1_i2	0.680923	c135651_g1_i1	0.733333
c135323_g1_i1	1	c135653_g2_i1	0.748559
c135323_g6_i1	0.910112	c135655_g3_i1	0.848
c135344_g1_i2	0.621469	c135661_g1_i1	0.888699
c135354_g1_i1	0.707692	c135661_g2_i1	0.91771
c135356_g2_i2	0.70692	c135664_g1_i3	0.81
[truncated: 1,358 more rows]

## Sheet: Supplementary Data 4
CG		CHG		CHH
Gene_name	Methylation level	Gene_name	Methylation level	Gene_name	Methylation level
c100004_g2_i1	0.633333	c100004_g1_i1	0.77027	c1003_g1_i1	0.995792
c100019_g1_i1	0.392405	c100004_g2_i1	0.543228	c101343_g1_i1	0.0494994
c100030_g1_i1	0.964758	c100019_g1_i1	0.384615	c102162_g1_i1	0.847328
c100147_g1_i1	0.75	c100030_g1_i1	0.867213	c102173_g1_i1	0.0493827
c100174_g1_i1	0.887324	c100187_g2_i1	0.877193	c102374_g1_i1	0.0622318
c100187_g2_i1	0.936508	c100234_g1_i1	0.711599	c102412_g1_i1	0.041498
c100188_g1_i1	0.970149	c1003_g1_i1	1	c102447_g1_i1	0.0199325
c1003_g1_i1	1	c100416_g1_i1	0.451613	c102447_g2_i1	0.016894
c100416_g1_i1	0.69209	c100466_g1_i1	0.9	c102494_g1_i2	0.822289
c100466_g1_i1	0.866667	c100486_g1_i1	0.657343	c103100_g1_i1	0.987013
c100486_g1_i1	0.594512	c100703_g1_i2	0.923077	c103240_g1_i2	0.0702006
c100703_g1_i2	0.779817	c100861_g1_i1	0.641256	c103626_g2_i2	0.0313131
c100714_g1_i1	0.885714	c101073_g1_i1	0.866667	c103818_g2_i1	0.0218316
c101073_g1_i1	0.932353	c101135_g1_i1	0.748988	c103881_g1_i1	0.0434084
c101132_g2_i1	0.734694	c101220_g1_i1	0.727273	c104273_g1_i1	0.032302
c101135_g1_i1	0.931818	c101259_g1_i1	0.71066	c104425_g1_i1	0.0152316
c101158_g1_i1	0.891892	c101259_g2_i1	0.66877	c104799_g1_i1	0.728155
c101207_g1_i1	0.912088	c101343_g1_i1	0.791634	c105309_g2_i1	0.0620155
c101220_g1_i1	0.633166	c101379_g1_i1	0.735395	c105519_g1_i1	0.220141
c101224_g2_i1	0.971429	c101431_g1_i1	0.721489	c105858_g1_i1	0.972222
c101234_g1_i1	0.820896	c101449_g1_i1	0.722727	c106058_g1_i1	0.0207158
c101259_g2_i1	0.736364	c101458_g1_i1	0.60241	c1062_g1_i1	0.0858896
c101285_g1_i1	0.828283	c101541_g1_i1	0.859155	c106304_g1_i1	0.0545163
c101431_g1_i1	0.858974	c101544_g1_i1	0.676451	c106715_g1_i1	0.0191877
c101449_g1_i1	0.8	c101683_g1_i1	0.645045	c106805_g1_i2	0.996909
c101458_g1_i1	0.746032	c101690_g2_i1	0.896552	c106831_g1_i1	0.656616
c101541_g1_i1	0.942857	c101916_g1_i1	0.682432	c107059_g1_i1	0.998457
c101544_g1_i1	0.834188	c101916_g2_i1	0.58	c107349_g1_i1	1
c101566_g2_i1	0.809524	c101964_g1_i1	0.806686	c107565_g2_i1	0.0297959
c101683_g1_i1	0.717593	c102040_g1_i1	0.691011	c107896_g1_i1	1
c101839_g1_i1	0.851562	c102165_g1_i1	0.902439	c108151_g1_i1	0.0319745
c101964_g1_i1	0.928854	c102165_g2_i1	0.666667	c108162_g3_i1	1
c102173_g1_i1	0.890909	c102173_g1_i1	0.842857	c108231_g1_i1	0.0198712
c102235_g3_i1	0.925	c102204_g1_i1	0.658228	c109421_g1_i2	0.0392937
c102239_g1_i2	0.638889	c102235_g3_i1	0.925926	c109444_g1_i1	0.0402844
c102247_g1_i1	0.876141	c102239_g1_i2	0.757785	c109629_g1_i1	0.575972
c102295_g1_i1	0.680135	c102247_g1_i1	0.877193	c109940_g1_i1	0.0336967
c102298_g1_i1	0.843575	c102295_g1_i1	0.679174	c109980_g2_i1	0.0211885
c102328_g1_i1	0.788732	c102298_g1_i1	0.7375	c110010_g1_i1	0.0551471
c102328_g2_i1	0.862745	c102328_g1_i1	0.76	c110581_g2_i1	1
c102374_g1_i1	0.880342	c102329_g1_i1	0.763231	c111285_g1_i2	0.852814
c102374_g2_i1	0.868687	c102374_g1_i1	0.828571	c111293_g1_i1	0.0569106
c102388_g1_i1	0.695946	c102379_g1_i1	0.886364	c111367_g1_i1	0.99762
c102389_g1_i1	0.819277	c102411_g1_i1	0.714286	c111390_g1_i1	0.079646
c102411_g1_i1	0.767857	c102447_g1_i1	0.745354	c111792_g1_i1	0.0294662
c102422_g1_i1	0.880734	c102447_g2_i1	0.818467	c111813_g1_i1	0.0256845
c102428_g1_i1	0.854167	c102494_g1_i2	0.895833	c111987_g2_i1	0.059461
c102447_g1_i1	0.914645	c102496_g1_i1	0.826667	c112136_g1_i1	0.958084
c102447_g2_i1	0.838407	c10250_g1_i1	0.756477	c112301_g1_i1	0.0196223
c102496_g1_i1	0.903846	c102575_g2_i1	0.818966	c112509_g1_i1	0.0245639
c10250_g1_i1	0.842767	c102598_g1_i2	0.793388	c112511_g1_i1	0.0359066
c102575_g2_i1	0.900662	c102741_g1_i1	0.768889	c11260_g1_i1	0.994949
c102598_g1_i2	0.734104	c102793_g1_i1	0.955556	c113000_g1_i2	0.0439994
c102705_g1_i1	0.866667	c102833_g1_i2	0.820847	c113507_g1_i1	0.0453608
c102833_g1_i2	0.915344	c102923_g1_i1	0.674592	c113743_g2_i1	0.0398733
c102923_g1_i1	0.654255	c102937_g1_i1	0.618421	c113947_g2_i1	0.0227336
c102932_g1_i1	0.666667	c102937_g2_i1	0.611111	c113972_g2_i1	0.0154929
c102937_g1_i1	0.711864	c103017_g1_i1	0.842105	c113972_g3_i1	0.0202305
c103009_g1_i1	0.877551	c10301_g1_i1	0.802395	c114126_g1_i2	0.0288293
c10301_g1_i1	0.837838	c103041_g1_i2	0.866667	c114227_g1_i1	0.0578035
c103041_g1_i2	0.923077	c103100_g1_i1	1	c114474_g1_i1	0.0198878
c103103_g1_i1	0.883871	c103103_g1_i1	0.795918	c114549_g1_i1	0.0209919
c103134_g1_i1	0.763663	c103134_g1_i1	0.8	c114654_g1_i1	0.997543
c103240_g1_i2	0.845588	c103240_g1_i2	0.689394	c114802_g1_i3	0.983333
c103246_g1_i1	0.82	c103246_g1_i1	0.8	c115109_g2_i2	0.0207673
c103384_g1_i2	0.952381	c103258_g1_i1	0.865672	c115522_g1_i1	0.0440778
c103471_g1_i1	0.833333	c103282_g1_i1	0.605063	c115681_g1_i1	0.0178696
c103501_g1_i1	0.929062	c103288_g1_i1	0.939024	c115732_g1_i2	0.0265964
c103603_g2_i1	0.880841	c103375_g1_i1	0.66092	c115785_g1_i1	0.0370877
c103626_g2_i2	0.765661	c103384_g1_i2	0.814815	c115992_g1_i1	0.104612
c103680_g1_i1	0.881356	c103501_g1_i1	0.82093	c116075_g1_i2	0.0250805
c103688_g1_i1	0.684211	c103602_g1_i2	0.723684	c116271_g1_i1	0.969849
c103689_g1_i2	0.535885	c103603_g2_i1	0.541387	c116407_g1_i2	0.0135179
c103883_g1_i2	0.585938	c103626_g2_i2	0.652975	c116577_g1_i2	0.996855
c103973_g1_i1	0.722222	c103680_g1_i1	0.722222	c116592_g1_i1	0.0150598
c104005_g3_i1	0.952381	c103688_g1_i1	0.680822	c116844_g2_i1	0.0218373
c104022_g1_i1	0.94382	c103689_g1_i2	0.44863	c116844_g4_i1	0.0169856
c104044_g1_i1	0.860215	c103703_g1_i1	0.561453	c116907_g1_i1	0.0769231
c104050_g2_i1	0.719101	c103748_g1_i1	0.708812	c117047_g1_i1	0.0329977
c104085_g1_i1	0.605634	c103748_g2_i1	0.66129	c117261_g2_i1	0.07
c104141_g1_i1	0.882119	c103804_g1_i1	0.725	c117493_g1_i1	0.0235677
c104185_g1_i1	0.972973	c103818_g2_i1	0.68624	c117508_g1_i1	0.0390344
c104314_g1_i1	0.710843	c103881_g1_i1	0.784615	c117972_g1_i1	0.0447154
c104329_g1_i1	0.918367	c103913_g1_i1	0.596026	c11801_g1_i1	0.0444444
c104392_g1_i1	0.928571	c104022_g1_i1	0.68617	c118140_g1_i1	0.0207957
c104416_g1_i1	0.85	c104024_g1_i1	0.868243	c118145_g1_i1	0.0191726
c104425_g1_i1	0.882025	c104044_g1_i1	0.75625	c118162_g1_i1	0.0197418
c104487_g2_i1	0.736842	c104050_g2_i1	0.809091	c118225_g2_i1	0.0286918
c104639_g1_i2	1	c104077_g1_i1	0.869565	c118405_g1_i1	0.0231994
c104677_g2_i1	0.833333	c104083_g2_i1	0.575107	c118405_g2_i1	0.0183803
c104685_g1_i1	0.756184	c104141_g1_i1	0.696335	c118466_g1_i2	0.0175597
c104772_g1_i1	0.767742	c104221_g1_i1	0.71123	c118577_g1_i1	0.998833
c104799_g1_i1	0.758065	c104273_g1_i1	0.754058	c118581_g1_i1	0.0316353
c105242_g1_i1	0.947368	c104388_g1_i1	0.733333	c118907_g1_i2	0.0161766
c105313_g1_i1	1	c104425_g1_i1	0.803256	c119055_g1_i1	0.0324704
c105351_g1_i2	0.892857	c104434_g1_i1	0.933333	c119171_g1_i1	0.0346203
c105359_g1_i2	0.913043	c104454_g1_i1	0.792208	c119180_g2_i1	0.0267769
c105392_g1_i1	0.766917	c104487_g2_i1	0.884615	c119324_g5_i1	0.133333
c105491_g1_i1	0.587734	c104639_g1_i2	1	c119335_g1_i1	0.0510266
c105545_g1_i1	0.742424	c104685_g1_i1	0.700495	c119487_g1_i1	0.0199777
c105615_g1_i1	0.781818	c104772_g1_i1	0.679767	c119951_g2_i1	0.0326316
c105660_g2_i1	0.956522	c104822_g1_i1	0.85	c119958_g1_i1	0.022097
c105665_g1_i2	0.957447	c104847_g2_i2	0.740506	c120135_g1_i1	0.0257453
c105742_g1_i1	0.954545	c104855_g1_i2	0.72	c120286_g1_i1	0.0204875
c105920_g1_i2	0.904762	c105159_g1_i2	0.76	c120343_g1_i1	0.0250597
c105927_g2_i1	0.924242	c105216_g1_i1	0.802885	c120343_g2_i1	0.0283688
c105933_g1_i1	0.869565	c105313_g1_i1	1	c120420_g2_i1	0.0326633
c106009_g1_i1	1	c105392_g1_i1	0.633255	c120558_g1_i1	0.0329041
c106025_g1_i4	0.96	c105450_g1_i1	0.84466	c121031_g1_i1	0.803493
c106126_g1_i1	0.993197	c105509_g1_i1	0.74477	c121110_g1_i3	0.078637
c106183_g1_i2	0.897436	c105545_g1_i1	0.767677	c121162_g1_i1	0.075616
c106191_g1_i1	0.766667	c105615_g1_i1	0.806122	c121337_g1_i1	0.994413
c106220_g2_i1	0.833333	c105672_g1_i1	0.771605	c121569_g1_i1	0.183951
c106220_g3_i1	0.896104	c105672_g2_i1	0.791757	c121644_g1_i1	0.0222366
c106247_g1_i1	0.73	c105732_g1_i1	0.714286	c122002_g2_i1	0.032082
c106248_g1_i1	1	c105738_g1_i2	0.573684	c122097_g1_i1	0.0245721
c106260_g1_i4	0.809783	c105928_g1_i1	0.662712	c122136_g1_i1	0.0328138
c106271_g1_i1	0.924324	c105933_g1_i1	0.681319	c122314_g1_i2	0.0483271
c1062_g1_i1	0.826087	c106106_g1_i1	0.653061	c122314_g2_i1	0.0420755
c106313_g1_i1	0.962264	c106126_g1_i1	0.785441	c122440_g1_i1	0.0427461
c106425_g2_i1	1	c106191_g1_i1	0.708861	c122520_g2_i1	0.0176734
c106564_g1_i1	0.978984	c106220_g3_i1	0.811414	c122688_g1_i1	0.0447761
c106578_g1_i1	0.716578	c106247_g1_i1	0.730088	c122765_g1_i1	0.0207834
c106604_g1_i1	0.607407	c106260_g1_i4	0.808511	c122994_g2_i1	0.021009
c106626_g1_i1	0.89759	c106268_g1_i1	0.865672	c122994_g3_i1	0.0282644
c106635_g1_i1	0.90137	c106271_g1_i1	0.608844	c12346_g1_i1	0.0394737
c106658_g1_i1	0.711111	c1062_g1_i1	0.711538	c123523_g2_i1	0.039728
c106758_g1_i1	0.725384	c106304_g1_i1	0.71875	c123640_g1_i2	0.0181019
c106785_g1_i1	0.794521	c106313_g1_i1	0.914286	c123685_g1_i1	0.0296209
c106789_g1_i1	0.924051	c106425_g2_i1	0.847826	c123917_g1_i1	0.0378522
c106805_g1_i2	0.998886	c106564_g1_i1	0.890411	c123918_g1_i1	0.0126911
c106823_g1_i1	0.985294	c106604_g1_i1	0.79858	c123955_g2_i1	0.0467776
c106999_g1_i2	0.920354	c106626_g1_i1	0.785455	c124080_g2_i1	0.0352692
c107059_g1_i1	0.992063	c106635_g1_i1	0.792683	c124276_g2_i1	0.0171344
c107116_g2_i1	0.933333	c106658_g1_i1	0.616162	c124397_g1_i1	0.0331187
c107121_g2_i2	0.747748	c106691_g1_i1	0.86	c124760_g2_i1	0.0348495
c107188_g1_i1	0.863636	c106715_g1_i1	0.751569	c124762_g4_i1	0.0441176
c107197_g1_i1	0.857143	c106758_g1_i1	0.534884	c124812_g1_i1	0.0174847
c107260_g1_i1	0.961538	c106785_g1_i1	0.851632	c124812_g2_i1	0.043992
c107271_g1_i1	0.708333	c106805_g1_i2	0.996862	c124985_g2_i1	0.015391
c107332_g1_i2	0.875	c106823_g1_i1	1	c125041_g2_i2	0.0410515
c107349_g1_i1	1	c106844_g2_i1	0.790323	c125104_g1_i1	0.0120002
c107469_g1_i1	0.674699	c106869_g1_i1	0.701201	c125222_g1_i1	0.0634921
c107529_g3_i1	0.671642	c107059_g1_i1	1	c125225_g1_i2	0.024542
c107552_g1_i1	0.841727	c107121_g2_i2	0.744681	c125281_g1_i1	0.0281883
c107565_g2_i1	0.761269	c107136_g1_i1	0.671875	c125516_g1_i1	0.0436923
c107639_g1_i1	0.930233	c107136_g2_i1	0.575301	c125580_g1_i1	0.0189108
c107639_g2_i1	0.753425	c107188_g1_i1	0.763636	c125582_g1_i1	0.0253317
c107693_g1_i1	0.622222	c107349_g1_i1	1	c125592_g3_i1	0.0158887
c107716_g1_i1	0.794118	c107408_g1_i1	0.568345	c125995_g1_i1	0.0198056
c107736_g2_i1	0.875	c107447_g1_i2	0.717742	c126068_g2_i2	0.0491493
c107760_g2_i2	0.771242	c107462_g1_i1	0.68595	c126102_g1_i2	0.0285692
c107871_g1_i1	0.608	c107469_g1_i1	0.61803	c126118_g1_i1	0.0193309
c107975_g1_i1	0.848837	c107512_g1_i2	0.595745	c126294_g1_i2	0.0295396
c108009_g1_i1	0.964286	c107529_g3_i1	0.618182	c126294_g3_i1	0.0152076
c108089_g1_i2	0.209862	c107552_g1_i1	0.848375	c126309_g1_i2	0.0289874
c108135_g2_i1	0.740214	c107565_g2_i1	0.768142	c126309_g2_i2	0.0167792
c108162_g3_i1	1	c107592_g1_i1	0.75	c126336_g1_i1	0.0245974
c108231_g1_i1	0.812248	c107639_g2_i1	0.733945	c126342_g2_i2	0.0318275
c108274_g1_i1	0.814607	c10766_g1_i1	0.956522	c126399_g1_i2	0.0159475
c108330_g1_i1	0.583333	c10772_g1_i1	0.681818	c126601_g2_i1	0.00741644
c108337_g2_i1	0.956522	c107760_g2_i2	0.725086	c126637_g2_i1	0.0329853
c108353_g1_i1	0.746269	c107789_g1_i3	0.653846	c126712_g1_i1	0.013639
c108370_g1_i1	0.834437	c107821_g1_i1	1	c126739_g1_i1	0.992
c108402_g1_i1	0.906344	c107912_g1_i1	0.745902	c126739_g2_i1	0.99095
c108460_g1_i2	0.928571	c107917_g1_i1	0.810345	c126747_g1_i1	0.0263723
c108505_g2_i1	0.813953	c108009_g1_i1	0.646226	c126764_g4_i1	0.0349475
c108698_g1_i3	0.709402	c108089_g1_i2	0.0975567	c126825_g3_i1	0.0198439
c108753_g1_i1	0.852459	c108118_g1_i1	0.857143	c126869_g1_i1	0.0654501
c108889_g1_i1	0.869565	c108135_g2_i1	0.629433	c126948_g3_i1	0.0316162
c108892_g1_i1	0.853107	c108151_g1_i1	0.614665	c127062_g1_i1	0.016766
c108892_g2_i1	0.875502	c108162_g3_i1	1	c127075_g1_i2	0.0149159
c108920_g1_i1	0.84	c108231_g1_i1	0.79566	c127127_g1_i2	0.0304154
c108951_g1_i1	0.839695	c108274_g1_i1	0.758242	c127278_g1_i1	0.125
c109015_g1_i1	0.777778	c108279_g1_i1	0.761364	c127279_g1_i1	0.0187359
c109032_g3_i1	0.71875	c108330_g2_i2	0.76824	c127357_g1_i1	0.0214108
c109041_g2_i1	0.75	c108353_g1_i1	0.522606	c127378_g1_i1	0.0146054
c109048_g1_i1	0.797297	c108370_g1_i1	0.733333	c127445_g1_i1	0.015655
c109104_g1_i1	0.661538	c108402_g1_i1	0.774074	c127657_g1_i2	0.0321922
c109115_g1_i1	0.777778	c108522_g1_i1	0.8	c127750_g1_i1	0.0319276
c109126_g1_i1	0.935484	c108534_g1_i1	0.869565	c127834_g1_i1	0.0257308
c109140_g1_i1	0.799087	c108534_g2_i2	0.639405	c127894_g2_i2	0.0191857
c109143_g2_i2	0.9	c108574_g1_i1	0.744565	c128023_g1_i1	0.0452982
c109189_g1_i3	0.849057	c108574_g2_i1	0.623616	c128080_g1_i1	0.0303137
c109223_g1_i1	0.435714	c108753_g1_i1	0.753012	c128097_g1_i1	0.022293
c109223_g2_i1	0.535484	c108826_g1_i1	0.801932	c128190_g2_i1	0.0167058
c109239_g1_i1	0.677419	c108892_g1_i1	0.776961	c128287_g3_i1	0.0246931
c109264_g1_i1	0.421569	c108892_g2_i1	0.820513	c128396_g1_i2	0.0254607
c109329_g1_i1	0.823529	c108955_g1_i1	0.895833	c128464_g3_i1	0.0329429
c109336_g1_i1	0.719298	c108976_g1_i1	0.742	c128569_g1_i2	0.0258863
c109421_g1_i2	0.86693	c109032_g1_i1	0.783505	c128572_g2_i1	0.0200525
c109447_g2_i1	0.672414	c109032_g3_i1	0.701657	c128631_g2_i1	0.224756
c109499_g1_i1	0.952247	c109047_g2_i1	0.72973	c128691_g1_i1	0.0254448
c109509_g1_i1	0.942857	c109048_g1_i1	0.718919	c128706_g1_i1	0.0471869
c109542_g1_i1	0.917241	c109099_g1_i1	0.789474	c128750_g1_i1	0.0285152
c109616_g1_i1	0.936709	c109104_g1_i1	0.581818	c128750_g2_i1	0.0222174
c109663_g1_i2	0.76	c109140_g1_i1	0.696498	c129123_g2_i1	0.0410133
c109677_g2_i1	0.980769	c109223_g1_i1	0.530405	c129167_g3_i2	0.0321932
c109706_g1_i1	0.884956	c109223_g2_i1	0.533849	c129256_g1_i2	0.0229203
c109728_g1_i1	0.758772	c109239_g1_i1	0.664491	c129369_g1_i1	0.951436
c109754_g1_i1	0.804196	c109406_g1_i2	0.722772	c129459_g1_i1	0.0180688
c109766_g2_i2	0.678492	c109421_g1_i2	0.764332	c129476_g2_i1	0.0234315
c109869_g1_i2	0.488608	c109444_g1_i1	0.665	c129557_g1_i2	0.0424535
c109946_g2_i1	0.728261	c109447_g2_i1	0.789189	c129557_g2_i2	0.0365093
c109964_g1_i1	0.914286	c109499_g1_i1	0.909091	c129655_g1_i1	0.0237594
c109993_g1_i1	0.909091	c109506_g1_i1	0.635135	c129673_g7_i1	0.0335769
c110007_g1_i1	0.7	c109542_g1_i1	0.866667	c129674_g2_i1	0.028479
c110008_g1_i1	0.685714	c109587_g1_i1	0.651515	c129683_g2_i1	0.37045
c110202_g1_i1	0.869565	c109592_g2_i1	0.432432	c129697_g3_i1	0.0293489
c110249_g1_i2	0.921053	c109616_g1_i1	0.888889	c129734_g2_i1	0.0513447
c110278_g1_i2	0.747899	c109623_g1_i1	0.579661	c129833_g2_i1	0.042277
c110321_g1_i1	0.9	c109677_g1_i1	0.9	c129889_g1_i1	0.0696251
c110340_g1_i1	0.735043	c109677_g2_i1	0.830645	c12994_g1_i1	0.998289
c110349_g1_i1	0.891304	c109706_g1_i1	0.780749	c129988_g3_i1	0.029484
c110359_g2_i1	0.941176	c109728_g1_i1	0.579873	c130053_g2_i1	0.0204544
c110400_g1_i1	0.8125	c109754_g1_i1	0.707113	c130083_g5_i1	0.0165975
c110571_g1_i1	1	c109766_g2_i2	0.66809	c130119_g6_i1	0.0269513
c110575_g1_i1	0.938776	c109869_g1_i2	0.400576	c130222_g4_i1	0.0636042
c110581_g2_i1	1	c109940_g1_i1	0.711599	c130235_g1_i3	0.0200964
c110664_g1_i1	0.842105	c109946_g2_i1	0.666667	c130250_g1_i2	0.0174713
c110747_g1_i1	0.954545	c109980_g1_i1	0.766667	c130321_g1_i1	0.0206296
c110749_g1_i1	0.961538	c109980_g2_i1	0.740361	c130389_g2_i1	0.235294
c110764_g1_i1	0.831858	c109993_g1_i1	0.679487	c130420_g1_i1	0.0587695
c110802_g1_i2	0.904762	c110004_g3_i1	0.793651	c130488_g1_i2	0.0208782
c110903_g1_i1	0.194148	c110010_g1_i1	0.679245	c130493_g1_i1	0.0418079
c110944_g1_i1	0.810811	c110027_g1_i2	0.84106	c130507_g2_i3	0.0269385
c110961_g2_i1	0.87037	c110247_g1_i1	0.777778	c130514_g1_i3	0.0328436
c111015_g1_i1	0.809524	c110340_g1_i1	0.628743	c130589_g1_i1	0.0239054
c111023_g1_i2	0.962963	c110500_g1_i1	0.679144	c130592_g1_i1	0.0245198
c111105_g1_i1	0.811966	c110575_g1_i1	0.883333	c130608_g2_i1	0.0200565
c111110_g1_i1	0.435714	c110581_g2_i1	1	c130747_g1_i1	0.0238878
c111196_g1_i1	0.666667	c110664_g1_i1	0.816425	c130789_g1_i1	0.0125213
c111196_g2_i1	0.816176	c110744_g1_i2	0.667712	c130805_g2_i1	0.030581
c111212_g2_i1	0.715517	c110764_g1_i1	0.782258	c130817_g2_i1	0.0167116
c111212_g3_i1	0.612403	c110774_g1_i1	0.684932	c130828_g1_i2	0.0464615
c111215_g1_i1	0.816901	c110802_g1_i2	0.833333	c130832_g1_i1	0.0261882
c111254_g1_i1	0.70073	c110903_g1_i1	0.164286	c130936_g2_i1	0.0152749
c111257_g1_i1	0.75	c111105_g1_i1	0.741722	c130968_g1_i2	0.0552989
c111316_g2_i1	0.8	c111110_g1_i1	0.522436	c131021_g2_i1	0.0267052
c111330_g1_i1	0.777778	c111212_g3_i1	0.613065	c131052_g1_i1	0.0513356
c111367_g1_i1	1	c111254_g1_i1	0.76225	c131090_g1_i2	0.0213862
c111395_g1_i1	0.95	c111257_g1_i1	0.670588	c131093_g7_i1	0.0794931
c111395_g2_i1	0.809623	c111285_g1_i2	0.789474	c131148_g2_i1	0.0200634
c111432_g1_i1	0.926471	c111293_g1_i1	0.853659	c131151_g1_i1	0.135452
c111439_g1_i2	0.884615	c111316_g1_i1	0.751773	c131160_g1_i1	0.0212836
c111490_g1_i1	0.658537	c111316_g2_i1	0.619718	c131168_g6_i1	0.0232517
c111512_g1_i1	0.885714	c111330_g1_i1	0.801136	c131274_g4_i4	0.0206961
c111517_g1_i1	0.860759	c111360_g1_i1	0.813433	c131283_g1_i1	0.0330754
c111542_g1_i1	0.753623	c111367_g1_i1	0.998095	c131303_g3_i1	0.0215748
c111550_g1_i1	0.857143	c111395_g2_i1	0.680307	c131304_g4_i2	0.0530856
c111565_g1_i1	0.9375	c111432_g1_i1	0.844156	c131316_g1_i2	0.0436385
c111589_g1_i1	0.082416	c111471_g1_i3	0.814815	c131373_g1_i1	0.0509761
c111593_g1_i1	0.590909	c111512_g1_i1	0.890244	c131403_g1_i1	0.0192587
c111650_g2_i1	0.848485	c111517_g1_i1	0.72549	c131426_g2_i1	0.08
c111667_g2_i1	0.567073	c111542_g1_i1	0.728814	c131449_g2_i1	0.0135285
c111690_g1_i1	0.438525	c111589_g1_i1	0.0815698	c131486_g2_i1	0.0214389
c111694_g1_i1	0.807692	c111593_g1_i1	0.618529	c131490_g4_i2	0.0198007
c111733_g2_i1	0.931507	c111627_g1_i1	0.666667	c131545_g1_i1	0.0199762
c111751_g1_i1	0.776119	c111650_g2_i1	0.894737	c131545_g2_i1	0.0223971
c111762_g1_i1	0.798507	c111667_g2_i1	0.564179	c131566_g1_i1	0.0366329
c111783_g1_i1	0.92623	c111690_g1_i1	0.40122	c131602_g1_i1	0.027197
c111792_g1_i1	0.629988	c111745_g1_i1	0.767857	c131731_g5_i1	0.108434
c111797_g1_i2	0.833333	c111751_g1_i1	0.734694	c131741_g1_i1	0.099723
c111798_g1_i1	0.825397	c111762_g1_i1	0.621622	c131750_g2_i1	0.0137207
c111813_g1_i1	0.786466	c111767_g1_i1	0.605263	c131759_g1_i1	0.0234172
c111922_g1_i4	0.72	c111783_g1_i1	0.847826	c131771_g2_i1	0.0255487
c111922_g3_i1	0.958333	c111792_g1_i1	0.725375	c131794_g1_i1	0.0190281
c111927_g1_i1	0.677143	c111797_g1_i2	0.748858	c131914_g3_i1	0.0194406
c111932_g2_i1	0.804511	c111798_g1_i1	0.709302	c131927_g1_i3	0.0632066
c111968_g1_i1	0.941176	c111813_g1_i1	0.806228	c131932_g2_i1	0.0285593
c111984_g1_i1	0.697368	c111927_g1_i1	0.613748	c131988_g1_i1	0.0232696
c111987_g2_i1	0.835165	c111932_g2_i1	0.812332	c131988_g2_i1	0.0317243
c112007_g1_i1	0.644385	c111984_g1_i1	0.693717	c132080_g1_i1	0.0174253
c112009_g1_i1	0.894737	c111987_g2_i1	0.791465	c132108_g1_i2	0.0482955
c112039_g1_i1	0.896861	c112009_g1_i1	0.819549	c132141_g4_i1	0.0407267
c112080_g1_i1	0.851852	c112080_g1_i1	0.854251	c132150_g3_i1	0.0161541
c112200_g1_i1	0.904762	c112109_g2_i1	0.779661	c132154_g1_i1	0.0279446
c112295_g3_i1	1	c112136_g1_i1	0.987952	c132177_g3_i1	0.0313142
c112313_g1_i1	0.974359	c112301_g1_i1	0.769772	c132184_g1_i1	0.0225605
c112414_g1_i1	1	c112353_g1_i1	0.684211	c132216_g1_i1	0.03125
c112421_g1_i3	0.747292	c112421_g1_i3	0.805814	c132227_g1_i1	0.037961
c112447_g2_i1	0.894737	c112499_g1_i1	0.80303	c132229_g3_i1	0.0328968
c112456_g1_i1	0.821918	c112499_g2_i1	0.748387	c132271_g1_i1	0.0185226
c112484_g3_i1	0.718232	c112499_g3_i1	0.748344	c132284_g2_i1	0.0165421
c112499_g1_i1	0.914062	c112509_g1_i1	0.761039	c132291_g1_i5	0.0156679
c112499_g2_i1	0.830846	c112511_g1_i1	0.664286	c132291_g2_i1	0.0564738
c112499_g3_i1	0.912621	c112526_g1_i1	0.72428	c132296_g3_i2	0.0431452
c112509_g1_i1	0.622222	c112529_g1_i1	0.913043	c132296_g6_i1	0.0212549
c112511_g1_i1	0.659091	c112543_g2_i1	0.765957	c132392_g2_i1	0.0247884
c112515_g1_i4	0.932927	c112597_g1_i1	0.848276	c132407_g2_i2	0.0298274
c112526_g1_i1	0.652174	c112606_g1_i2	0.645998	c132523_g3_i2	0.00763694
c112561_g2_i1	0.231081	c11260_g1_i1	1	c132532_g2_i2	0.0247301
c112597_g1_i1	0.890244	c112621_g1_i1	0.677778	c132544_g3_i1	0.0185557
c112636_g1_i2	0.96875	c112636_g1_i2	0.972973	c132589_g1_i1	0.0216354
c112694_g1_i1	0.728395	c112694_g1_i1	0.761468	c132626_g1_i2	0.0335971
c112747_g1_i1	0.878788	c112756_g1_i1	0.661538	c132633_g3_i1	0.0312403
c112756_g1_i1	0.542725	c112797_g1_i1	0.72524	c132635_g2_i1	0.0319001
c112761_g1_i1	0.902174	c112871_g1_i1	0.857143	c132664_g2_i2	0.0273171
c112777_g1_i2	0.972222	c112926_g1_i1	0.803419	c132664_g3_i1	0.0156571
c112797_g1_i1	0.946535	c112931_g1_i1	0.70852	c132664_g5_i1	0.0178276
c112847_g1_i1	0.847826	c112947_g1_i1	0.820433	c132669_g1_i2	0.0355931
c112871_g1_i1	0.8	c112949_g1_i1	0.645796	c132672_g4_i2	0.0205082
c112908_g1_i1	0.785536	c112979_g1_i2	0.860465	c132683_g1_i1	0.0183664
c11290_g1_i1	0.661017	c112989_g1_i1	0.943182	c132683_g2_i1	0.0139028
c112947_g1_i1	0.879518	c113000_g1_i2	0.720588	c132685_g3_i5	0.0151954
c112949_g1_i1	0.641304	c113033_g1_i1	0.734694	c132695_g2_i1	0.0591716
c112961_g1_i1	0.888889	c113053_g1_i1	0.694915	c132715_g1_i1	0.0449961
c113000_g1_i2	0.888751	c113078_g1_i1	0.756757	c132723_g2_i1	0.0229049
c113032_g1_i1	0.725191	c113079_g1_i1	0.720698	c132723_g4_i1	0.0260777
c113033_g1_i1	0.887147	c113117_g1_i2	0.74216	c132751_g1_i2	0.0788591
c113053_g1_i1	0.724138	c113137_g1_i1	0.739968	c132827_g4_i1	0.0179819
c113078_g1_i1	0.90566	c113159_g1_i1	0.75	c132845_g1_i1	0.0522851
c113137_g1_i1	0.841772	c113197_g1_i1	0.638989	c132845_g2_i1	0.0318661
c113159_g1_i1	0.889571	c11322_g1_i1	0.662338	c132877_g1_i2	0.0260676
c113193_g1_i1	0.83871	c113274_g1_i1	0.53125	c132900_g7_i1	0.0273616
c113271_g1_i1	0.86	c113334_g1_i3	0.858491	c132900_g9_i1	0.018446
c113278_g1_i2	0.865385	c113396_g4_i1	0.525	c132924_g3_i1	0.0250356
c113334_g1_i3	0.8125	c113624_g1_i1	0.694836	c132924_g5_i3	0.0206737
c113632_g1_i1	0.710046	c113632_g1_i1	0.684669	c132946_g1_i2	0.0190922
c113633_g1_i1	0.704724	c113743_g2_i1	0.672637	c132947_g1_i2	0.0177845
c113726_g1_i1	0.901639	c113752_g1_i2	0.623819	c132987_g6_i1	0.0464596
c113752_g1_i2	0.748588	c113761_g1_i3	0.86405	c133008_g1_i1	0.0211082
c113761_g1_i3	0.851301	c113773_g1_i1	0.669014	c133012_g1_i1	0.0248325
c113773_g1_i1	0.684783	c113863_g1_i1	0.660377	c133242_g2_i1	0.00733832
c113909_g1_i1	0.823232	c113909_g1_i1	0.760915	c133260_g2_i7	0.0527578
c113914_g1_i1	0.609065	c113914_g1_i1	0.692049	c133298_g1_i1	0.0231107
c113972_g2_i1	0.865074	c113947_g2_i1	0.647619	c133351_g1_i3	0.0184672
c113972_g3_i1	0.891954	c113972_g2_i1	0.835726	c133351_g2_i1	0.0348447
c113989_g1_i1	0.662338	c113972_g3_i1	0.817253	c133384_g2_i1	0.0225675
c114051_g1_i1	0.449275	c114089_g1_i1	0.724138	c133384_g3_i1	0.0223053
c114086_g1_i1	0.920635	c114112_g2_i2	0.877778	c133396_g1_i2	0.0263124
c114112_g2_i2	0.954023	c114112_g5_i2	0.712195	c133397_g3_i1	0.026053
c114112_g5_i2	0.890411	c114123_g1_i1	0.944444	c133459_g1_i2	0.0183588
c114123_g1_i1	0.915254	c114126_g1_i2	0.720354	c133476_g1_i1	0.0486358
c114126_g1_i2	0.836896	c114142_g1_i2	0.685714	c133482_g1_i1	0.0211851
c114176_g1_i1	0.809524	c114176_g1_i1	0.752381	c133482_g3_i1	0.0238206
c114224_g1_i1	0.9	c114240_g1_i1	0.654545	c133578_g1_i1	0.0182876
c114228_g1_i2	0.666667	c114245_g1_i1	0.687386	c133595_g1_i1	0.0183357
c114245_g1_i1	0.816425	c114264_g1_i1	0.791045	c133617_g2_i1	0.0139422
c114273_g4_i2	0.698337	c114273_g4_i2	0.62982	c133617_g6_i1	0.014063
c114329_g1_i1	0.85	c114329_g1_i1	0.727273	c133686_g2_i2	0.0151196
c114343_g1_i1	0.875	c114343_g1_i1	0.709677	c133686_g3_i1	0.0253115
c114391_g1_i1	0.965517	c114408_g1_i1	0.742857	c133686_g4_i1	0.0205695
c114408_g1_i1	0.776119	c114420_g1_i1	0.788869	c133686_g5_i1	0.033475
c114420_g1_i1	0.85624	c114421_g1_i2	0.746193	c133703_g2_i1	0.0187798
c114421_g1_i2	0.904372	c114439_g2_i1	0.64	c133703_g4_i1	0.0202208
c114421_g2_i1	0.183219	c114474_g1_i1	0.723143	c133728_g1_i1	0.0128684
c114474_g1_i1	0.610209	c114474_g2_i1	0.627976	c133744_g1_i2	0.0242705
c114474_g2_i1	0.606838	c114549_g1_i1	0.60007	c133773_g1_i1	0.175573
c114482_g1_i2	0.603659	c114575_g1_i3	0.679012	c133773_g2_i1	0.0572581
c114500_g1_i1	0.835821	c114581_g1_i2	0.905923	c133779_g2_i1	0.0553846
c114549_g1_i1	0.79927	c114644_g1_i1	0.662983	c133784_g1_i1	0.0169743
c114581_g1_i2	0.972727	c114654_g1_i1	1	c133791_g1_i1	0.0173545
c114654_g1_i1	1	c114740_g1_i2	0.531969	c133843_g1_i1	0.0281716
c114719_g1_i1	0.815126	c114793_g3_i1	0.648438	c133933_g1_i1	0.020378
c114762_g1_i1	0.824561	c114802_g1_i3	1	c134014_g1_i2	0.0166194
c114809_g2_i1	0.727811	c114809_g1_i1	0.614754	c134015_g2_i2	0.0167274
c114841_g1_i1	0.763158	c114809_g2_i1	0.727422	c134027_g2_i1	0.0297608
c114898_g2_i1	0.758427	c114841_g1_i1	0.736318	c134118_g1_i1	0.0234695
c114901_g1_i1	0.656716	c114898_g2_i1	0.66	c134145_g1_i1	0.0270933
c114943_g2_i1	0.576271	c114943_g2_i1	0.718182	c134179_g1_i1	0.0268094
c114994_g1_i2	0.845638	c114976_g2_i1	0.721154	c134192_g2_i1	0.0231675
c115021_g1_i1	0.72067	c114994_g1_i2	0.823529	c134199_g1_i1	0.0223384
c115028_g4_i1	0.790698	c115021_g1_i1	0.661665	c134223_g5_i1	0.0676829
c115037_g1_i1	0.702703	c115028_g4_i1	0.708602	c134274_g1_i1	0.0173139
c115046_g1_i1	0.0833078	c115037_g1_i1	0.735234	c134282_g1_i1	0.0153398
c115050_g1_i2	0.75	c115046_g1_i1	0.0782729	c134298_g1_i2	0.0197012
c115055_g1_i1	0.602804	c115050_g1_i2	0.688103	c134299_g5_i1	0.255319
c115060_g1_i2	0.8	c115055_g1_i1	0.603383	c134317_g3_i1	0.375508
c115061_g1_i1	0.861111	c115060_g1_i2	0.698113	c134338_g1_i3	0.0341098
c115091_g1_i1	0.819133	c115061_g1_i1	0.824427	c134352_g2_i2	0.0174657
c115109_g2_i2	0.841737	c115091_g1_i1	0.674603	c134367_g1_i1	0.0120942
c115148_g1_i1	0.846154	c115109_g2_i2	0.735404	c134367_g2_i2	0.042623
c115152_g1_i1	0.760684	c115217_g1_i1	0.695652	c134367_g4_i1	0.0192676
c115185_g1_i1	0.489362	c115340_g1_i1	0.861111	c134379_g1_i2	0.0348189
c115205_g1_i1	0.931034	c115393_g1_i1	0.826531	c134387_g1_i2	0.0393701
c115224_g1_i2	0.881356	c115440_g1_i1	0.742051	c134403_g4_i2	0.0141187
c115228_g2_i1	0.921569	c115522_g1_i1	0.775462	c134404_g1_i1	0.030538
c115253_g2_i1	0.943662	c115522_g2_i1	0.748299	c134404_g3_i1	0.0370909
c115340_g1_i1	0.934783	c115623_g1_i1	0.773585	c134422_g2_i2	0.0423043
c115377_g1_i1	0.790698	c115661_g2_i1	0.571429	c134422_g3_i1	0.0160785
c115424_g1_i1	0.728571	c115681_g1_i1	0.641997	c134441_g1_i1	0.0278029
c115440_g1_i1	0.917779	c115681_g2_i1	0.566667	c134448_g3_i2	0.0240728
c115467_g2_i2	1	c115709_g1_i1	0.739726	c134448_g5_i3	0.022563
c115522_g1_i1	0.726916	c115709_g2_i1	0.973684	c134464_g1_i1	0.0137694
c115623_g1_i1	0.805085	c115710_g1_i1	0.776596	c134480_g4_i1	0.0496726
c115661_g2_i1	0.632911	c115732_g1_i2	0.707402	c134491_g1_i1	0.0140513
c115681_g1_i1	0.872165	c115737_g1_i1	0.647482	c134501_g1_i2	0.0267357
c115681_g2_i1	0.69084	c115739_g1_i2	0.916667	c134510_g1_i1	0.0239004
c115682_g1_i1	0.71875	c115751_g1_i1	0.747573	c134511_g4_i4	0.0218602
c115685_g1_i1	0.909091	c115755_g1_i2	0.757895	c134526_g1_i1	0.0178483
c115709_g1_i1	0.645161	c115769_g1_i1	0.704319	c134526_g2_i1	0.0294118
c115732_g1_i2	0.650549	c115785_g1_i1	0.662577	c134526_g4_i1	0.0246115
c115737_g1_i1	0.579545	c115922_g2_i1	0.732283	c134528_g1_i4	0.0247926
c115755_g1_i2	0.787037	c115958_g1_i1	0.771084	c134591_g1_i3	0.0219434
c115769_g1_i1	0.875	c115992_g1_i1	0.902174	c134624_g1_i2	0.0185008
c115773_g1_i1	0.756757	c116006_g1_i1	0.607477	c134628_g1_i3	0.0200667
c115785_g1_i1	0.762363	c116075_g1_i2	0.664761	c134697_g1_i1	0.031401
c115790_g1_i1	0.888889	c116152_g2_i1	0.756757	c134715_g1_i1	0.01319
c115849_g1_i2	1	c116271_g1_i1	0.986301	c134721_g1_i3	0.0232684
c115905_g1_i1	0.931034	c116292_g2_i1	0.942029	c134730_g1_i2	0.0365535
c115922_g2_i1	0.663462	c116294_g1_i2	0.713226	c134737_g2_i1	0.0403135
c115936_g1_i1	0.672727	c116300_g1_i1	0.758065	c134798_g5_i1	0.029039
c115992_g1_i1	0.860465	c116316_g1_i2	0.058056	c134807_g1_i4	0.0232995
c116006_g1_i1	0.588589	c116365_g1_i1	0.813333	c134813_g2_i1	0.0148859
c116037_g2_i1	0.836066	c116407_g1_i2	0.658117	c134813_g4_i1	0.0172663
c116074_g1_i1	0.544118	c116423_g1_i1	0.666391	c134821_g4_i1	0.0212878
c116075_g1_i2	0.576271	c116469_g1_i1	0.570815	c134833_g1_i2	0.0233655
c116150_g2_i1	0.882353	c116477_g1_i1	0.727192	c134872_g2_i1	0.0165676
c116152_g1_i2	0.645833	c116539_g1_i1	0.705382	c134899_g4_i1	0.0243478
c116152_g2_i1	0.809524	c116577_g1_i2	1	c134901_g1_i2	0.0189685
c116176_g2_i1	0.854167	c116594_g1_i1	0.837563	c134953_g1_i3	0.0185369
c116222_g1_i1	0.606061	c116639_g1_i1	0.580952	c134953_g2_i1	0.022039
c116294_g1_i2	0.799353	c116653_g1_i1	0.777778	c134976_g5_i2	0.0337814
c116294_g2_i1	1	c116673_g1_i1	0.58913	c134983_g1_i1	0.011711
c116316_g1_i2	0.0694614	c116686_g2_i2	0.982759	c134989_g3_i1	0.0152478
c116360_g1_i2	0.677966	c116723_g1_i1	0.798604	c135000_g1_i1	0.029037
c116407_g1_i2	0.830514	c116755_g1_i1	0.589041	c135041_g1_i1	0.0202285
c116423_g1_i1	0.780702	c116796_g1_i1	0.523622	c135042_g2_i1	0.0244079
c116431_g1_i3	0.764706	c116833_g1_i1	0.82449	c135052_g1_i1	0.0162118
c116539_g1_i1	0.780822	c116844_g2_i1	0.747437	c135053_g2_i1	0.0268199
c116621_g1_i1	0.952381	c116844_g4_i1	0.713746	c135062_g6_i1	0.014889
c116673_g1_i1	0.694581	c116870_g1_i1	0.758228	c135104_g1_i4	0.0277684
c116723_g1_i1	0.905702	c116932_g1_i2	0.575342	c135107_g1_i3	0.0147476
c116749_g2_i1	0.946429	c116943_g2_i1	0.722222	c135137_g1_i1	0.259669
c116756_g1_i1	0.734139	c117013_g1_i1	0.769401	c135187_g1_i1	0.0186908
c116796_g1_i1	0.6	c117038_g1_i1	0.640351	c135205_g2_i2	0.0235392
c116812_g2_i1	0.858491	c117047_g1_i1	0.689509	c135207_g2_i2	0.0556745
c116833_g1_i1	0.857143	c117086_g1_i2	0.870813	c135240_g1_i1	0.0412627
c116844_g2_i1	0.576256	c117120_g1_i1	0.75	c135247_g5_i1	0.0661114
c116844_g4_i1	0.794538	c117146_g1_i1	0.637413	c135255_g1_i1	0.0334095
c116870_g1_i1	0.643731	c117192_g1_i1	0.739176	c135275_g1_i2	0.0362776
c116890_g1_i1	0.843478	c117204_g1_i1	0.611399	c135315_g1_i2	0.0231604
c116943_g2_i1	0.987952	c117263_g1_i2	0.817204	c135356_g2_i2	0.0299138
c116975_g1_i1	0.759036	c117296_g1_i2	0.696232	c135380_g3_i1	0.0351226
c117047_g1_i1	0.852827	c117322_g1_i1	0.749288	c135386_g1_i4	0.0245471
c117057_g1_i1	0.816456	c117350_g1_i2	0.721228	c135392_g1_i3	0.017553
c117086_g1_i2	0.95671	c117352_g1_i1	0.811644	c135395_g2_i1	0.0123424
c117100_g3_i1	0.754808	c117382_g1_i3	0.511278	c135395_g3_i1	0.0152811
c117120_g1_i1	0.925	c117387_g1_i1	0.693548	c135404_g2_i2	0.0138889
c117204_g1_i1	0.754098	c117387_g2_i1	0.929825	c135405_g1_i2	0.015457
c117261_g2_i1	0.935484	c117488_g1_i1	0.654589	c135405_g3_i1	0.023863
c117296_g1_i2	0.758242	c117498_g1_i1	0.786517	c135431_g1_i1	0.014917
c117299_g1_i1	0.973684	c117508_g1_i1	0.699746	c135467_g1_i3	0.0211772
c117322_g1_i1	0.819048	c117527_g2_i1	0.796407	c135504_g2_i1	0.0164262
c117350_g1_i2	0.743119	c117548_g1_i1	0.624079	c135506_g2_i1	0.0148208
c117352_g1_i1	0.825153	c117558_g1_i1	0.584043	c135535_g1_i1	0.0226439
c117382_g1_i3	0.589862	c117561_g3_i1	0.722772	c135544_g3_i1	0.0175776
c117488_g1_i1	0.858744	c117681_g1_i1	0.609148	c135587_g1_i1	0.0149774
c117498_g1_i1	0.93617	c117690_g1_i1	0.831099	c135587_g2_i1	0.0619477
c117548_g1_i1	0.62381	c117707_g1_i2	0.547038	c135596_g2_i1	0.0251832
c117561_g3_i1	0.76	c117805_g1_i1	0.962963	c135602_g1_i1	0.0207959
c117608_g1_i2	0.743243	c117814_g2_i1	0.719573	c135604_g5_i1	0.0816327
c117681_g1_i1	0.817121	c117819_g1_i1	0.767655	c135604_g7_i1	0.0214304
c117689_g1_i1	0.953488	c117928_g2_i1	0.668449	c135612_g1_i1	0.0229774
c117690_g1_i1	0.931889	c117931_g1_i1	0.708901	c135613_g1_i3	0.0457236
c117695_g1_i1	0.714286	c117940_g1_i1	0.607066	c135613_g3_i1	0.0441291
c117707_g1_i2	0.677686	c117947_g1_i1	0.650307	c135642_g2_i6	0.0200319
c117814_g2_i1	0.767896	c118016_g1_i1	0.773529	c135646_g4_i4	0.0260116
c117819_g1_i1	0.75	c11801_g1_i1	0.708791	c135653_g2_i1	0.0209354
c117887_g1_i1	0.637736	c118057_g1_i1	0.84058	c135661_g1_i1	0.0193924
c117907_g3_i1	0.95	c118074_g1_i2	0.0648394	c135661_g2_i1	0.0139779
c117928_g2_i1	0.80292	c118123_g1_i2	0.733766	c135665_g2_i1	0.016776
c117931_g1_i1	0.802299	c118140_g1_i1	0.666	c135698_g1_i1	0.0229288
c117940_g1_i1	0.683119	c118140_g2_i1	0.645749	c135706_g2_i2	0.0187059
c117993_g2_i1	0.823529	c118143_g1_i1	0.858311	c135710_g3_i1	0.0180068
c118016_g1_i1	0.931507	c118162_g1_i1	0.857944	c135726_g1_i1	0.021406
c11801_g1_i1	0.733333	c11820_g1_i1	0.944444	c135782_g1_i2	0.0161537
c118038_g2_i1	0.8125	c118225_g2_i1	0.804294	c135849_g1_i1	0.0224848
c118038_g3_i2	0.518519	c118284_g1_i1	0.741071	c135855_g1_i1	0.0265
c11804_g1_i1	1	c118405_g1_i1	0.770969	c135857_g3_i1	0.0570342
c118068_g1_i1	0.671096	c118405_g2_i1	0.844602	c135882_g4_i1	0.0306034
c118074_g1_i2	0.0706188	c118409_g1_i2	0.77193	c135895_g2_i1	0.0464068
c118078_g1_i1	0.795349	c118445_g1_i2	0.741803	c135914_g2_i1	0.0163895
c118127_g1_i1	0.701087	c118453_g2_i1	0.778055	c135935_g4_i2	0.0263805
c118143_g1_i1	0.959538	c118466_g1_i2	0.673582	c135935_g5_i1	0.0274901
c118145_g1_i1	0.597203	c118563_g1_i1	0.782857	c135947_g1_i1	0.0280265
c118162_g1_i1	0.653595	c118577_g1_i1	1	c135979_g1_i2	0.0182201
c118176_g2_i1	0.96	c118581_g1_i1	0.733998	c135991_g2_i2	0.0460935
c118225_g2_i1	0.878959	c118595_g1_i1	0.727452	c136004_g2_i5	0.0280636
c118235_g2_i1	0.877193	c11861_g1_i1	0.790909	c136009_g2_i2	0.0163934
c118240_g2_i1	0.823529	c118764_g1_i4	0.779025	c136015_g2_i2	0.0285598
c118283_g1_i1	0.95	c118810_g1_i1	0.780488	c136032_g2_i2	0.0288308
c118284_g1_i1	0.768362	c118818_g2_i6	0.58806	c136033_g1_i2	0.0185344
c118324_g1_i1	0.712329	c118824_g1_i1	0.851852	c136040_g1_i1	0.0167283
c118331_g3_i2	1	c118852_g1_i1	0.666667	c136044_g1_i1	0.0287831
c118405_g1_i1	0.903662	c118878_g2_i1	0.851064	c136044_g2_i1	0.024238
c118405_g2_i1	0.858417	c118907_g1_i2	0.765302	c136073_g2_i1	0.0189699
c118445_g1_i2	0.839941	c119055_g1_i1	0.784259	c136075_g4_i2	0.00688117
c118466_g1_i2	0.785279	c119065_g2_i1	0.795699	c136091_g3_i1	0.0689066
c118468_g1_i1	0.928571	c119070_g2_i1	0.58209	c136109_g3_i1	0.0288575
c118563_g1_i1	0.903846	c119101_g2_i1	0.702558	c136111_g2_i2	0.0237699
c118577_g1_i1	1	c119118_g1_i1	0.680751	c136133_g1_i1	0.0187259
c118581_g1_i1	0.779047	c119139_g1_i1	0.840164	c136133_g2_i2	0.0311673
c118595_g1_i1	0.859085	c119143_g1_i2	0.755319	c136133_g3_i1	0.0283136
c118632_g2_i2	0.6	c119162_g1_i1	0.722022	c136133_g4_i1	0.0548889
c118660_g1_i1	0.741259	c119171_g1_i1	0.634428	c136136_g3_i1	0.0172652
c118670_g1_i1	0.854545	c119180_g2_i1	0.580044	c136152_g2_i5	0.0321413
c118672_g2_i1	0.977778	c119190_g1_i1	0.664865	c136164_g2_i1	0.0209952
c118734_g1_i1	0.923077	c119212_g3_i1	0.707407	c136173_g1_i1	0.0157505
c118764_g1_i4	0.738806	c119223_g1_i1	0.749734	c136180_g4_i2	0.0524632
c118810_g1_i1	0.768627	c119259_g2_i1	0.586514	c136187_g4_i1	0.0176861
c118818_g2_i6	0.688805	c119263_g1_i1	0.520548	c136209_g1_i1	0.0166294
c118824_g2_i1	0.801587	c119275_g1_i1	0.81697	c136228_g1_i1	0.0167855
c118852_g1_i1	0.67	c119283_g4_i1	0.699387	c136235_g1_i1	0.0196264
c118907_g1_i2	0.849155	c119283_g5_i1	0.794212	c136249_g2_i1	0.0225408
c118961_g1_i1	0.191456	c119314_g1_i1	0.496914	c136259_g1_i1	0.0200698
c118972_g1_i1	1	c119335_g1_i1	0.829123	c136262_g3_i3	0.0236899
c119013_g2_i1	0.860465	c119378_g1_i1	0.7	c136265_g2_i1	0.0198226
c119055_g1_i1	0.806975	c119390_g2_i1	0.727273	c136273_g3_i2	0.0271989
c119065_g2_i1	0.711538	c119487_g1_i1	0.571795	c136281_g1_i4	0.0210843
c119101_g2_i1	0.69589	c119488_g1_i2	0.778409	c136283_g1_i1	0.0210749
c119118_g1_i1	0.573333	c119552_g1_i1	0.815903	c136291_g1_i2	0.0179336
c119139_g1_i1	0.916667	c119605_g1_i1	0.726766	c136301_g1_i1	0.0199515
c119167_g1_i2	0.789954	c119635_g1_i1	0.644279	c136319_g4_i1	0.0369501
c119171_g1_i1	0.625969	c119652_g1_i1	0.527933	c136326_g1_i1	0.0157125
c119180_g2_i1	0.686335	c119676_g1_i1	0.660508	c136329_g1_i1	0.0198442
c119190_g1_i1	0.843931	c119710_g1_i1	0.80538	c136332_g1_i2	0.0169148
c119212_g3_i1	0.8012	c119710_g4_i1	1	c136337_g1_i1	0.0195706
c119223_g1_i1	0.700704	c119736_g1_i1	0.843137	c136337_g2_i2	0.0240256
c119240_g1_i1	0.688356	c119766_g1_i1	0.795918	c136340_g3_i2	0.0340511
c119259_g2_i1	0.741135	c119821_g1_i1	0.703422	c136343_g1_i2	0.0256357
c119275_g1_i1	0.871795	c119821_g3_i1	0.771144	c136344_g1_i1	0.0146929
c119283_g5_i1	0.806667	c119846_g1_i1	0.647399	c136348_g1_i2	0.0141973
c119308_g1_i1	0.583748	c119894_g1_i1	0.689189	c136350_g1_i2	0.0252616
c119314_g1_i1	0.82	c119919_g1_i1	0.680143	c136351_g1_i1	0.0247788
c119316_g1_i1	0.635762	c119951_g1_i1	0.624224	c136352_g1_i4	0.0171392
c119317_g1_i1	0.87234	c119958_g1_i1	0.789219	c136354_g1_i6	0.0225333
c119324_g5_i1	1	c120003_g1_i1	0.686594	c136355_g4_i3	0.0136341
c119350_g1_i1	0.548148	c120040_g1_i1	0.975309	c136357_g2_i5	0.0217198
c119372_g1_i1	0.48913	c120092_g1_i1	0.724458	c136368_g3_i1	0.0767327
c119375_g1_i1	0.916667	c120135_g1_i1	0.737681	c136373_g3_i1	0.0377551
c119451_g1_i1	0.878261	c120135_g2_i1	0.73057	c136375_g1_i1	0.022421
c119487_g1_i1	0.669771	c120163_g3_i1	0.694444	c136382_g1_i1	0.0190705
c119488_g1_i2	0.900552	c120171_g1_i1	0.976401	c136391_g1_i1	0.0185525
c119549_g1_i1	0.80117	c120210_g2_i1	0.777992	c136404_g2_i1	0.032194
c119552_g1_i1	0.8463	c120243_g1_i1	0.767164	c136407_g2_i1	0.0311575
c119562_g1_i1	0.638158	c120243_g2_i1	0.824865	c136411_g1_i1	0.0153978
c119597_g1_i1	0.857143	c120255_g1_i1	0.714286	c136431_g1_i4	0.0171626
c119605_g1_i1	0.76087	c120273_g1_i1	0.660156	c136441_g1_i1	0.0164031
c119629_g1_i1	0.744472	c120286_g1_i1	0.673849	c136441_g2_i1	0.0228173
c119635_g1_i1	0.816667	c120288_g2_i1	0.685279	c136447_g1_i1	0.0192539
c119652_g1_i1	0.5625	c120300_g1_i1	0.585062	c136453_g2_i1	0.0241509
c119670_g1_i5	0.834356	c120328_g1_i1	0.731959	c136456_g1_i1	0.0864947
c119676_g1_i1	0.668712	c120343_g1_i1	0.6618	c136471_g1_i1	0.0537961
c119706_g1_i1	0.816667	c120343_g3_i1	0.56338	c136471_g2_i2	0.0162447
c119735_g1_i1	0.897638	c120420_g2_i1	0.578818	c136473_g2_i2	0.0179686
c119736_g1_i1	0.871795	c120454_g2_i1	0.80566	c136487_g3_i3	0.0141751
c119739_g1_i1	0.857143	c120456_g2_i2	0.824427	c136488_g1_i1	0.0156701
c119798_g1_i1	0.786822	c120466_g1_i1	0.820789	c136502_g1_i2	0.0326278
c119821_g1_i1	0.979167	c120488_g1_i2	0.791667	c136505_g1_i3	0.0239731
c119821_g3_i1	0.836735	c120507_g1_i1	0.653944	c136506_g2_i3	0.020485
c119846_g1_i1	0.659218	c120528_g1_i1	0.838428	c136510_g1_i4	0.0324095
c119850_g1_i1	0.794643	c120539_g1_i1	0.815287	c136518_g3_i1	0.0262582
c119899_g1_i1	0.652174	c120558_g1_i1	0.706557	c136523_g2_i2	0.0614177
c119919_g1_i1	0.683612	c120566_g1_i1	0.680328	c136523_g3_i1	0.0322068
c119958_g1_i1	0.854635	c120715_g1_i1	0.598361	c136524_g2_i1	0.0184495
c119989_g1_i1	0.664336	c120768_g1_i1	0.596491	c136526_g1_i1	0.00734677
c120003_g1_i1	0.853763	c120848_g1_i2	0.711111	c136531_g3_i1	0.0260674
c120059_g1_i1	0.6875	c120848_g2_i1	0.740157	c136536_g3_i1	0.0187559
c120092_g1_i1	0.852399	c120865_g1_i1	0.653465	c136566_g1_i2	0.0228661
c120135_g2_i1	0.763441	c120920_g2_i3	0.683522	c136589_g1_i2	0.0148047
c120163_g3_i1	0.601476	c120932_g1_i2	0.811828	c136590_g1_i1	0.0229228
c120171_g1_i1	1	c120957_g3_i1	0.754286	c136607_g1_i1	0.0260203
c120186_g1_i1	0.84375	c121031_g1_i1	0.81448	c136611_g3_i1	0.0399687
c120210_g2_i1	0.748503	c121054_g1_i2	0.697581	c136612_g2_i1	0.0107282
c120243_g1_i1	0.84375	c121088_g1_i1	0.520548	c136613_g2_i3	0.0661157
c120243_g2_i1	0.816206	c121103_g1_i2	0.679012	c136616_g1_i1	0.0153767
c120273_g1_i1	0.615385	c121107_g1_i6	0.848739	c136616_g2_i1	0.0215653
c120286_g1_i1	0.759989	c121110_g1_i3	0.813725	c136618_g1_i2	0.0262715
c120288_g2_i1	0.808383	c121117_g1_i2	0.78355	c136637_g1_i2	0.0265772
c120300_g1_i1	0.763441	c121119_g1_i1	0.697053	c136637_g2_i1	0.0309883
c120300_g2_i1	0.833333	c121123_g1_i1	0.665663	c136644_g1_i4	0.0229486
c120328_g1_i1	0.755556	c121157_g1_i1	0.847905	c136644_g2_i1	0.0300862
c120343_g1_i1	0.73183	c121157_g2_i1	0.762097	c136647_g1_i1	0.0172597
c120343_g3_i1	0.430155	c121158_g1_i1	0.469231	c136649_g2_i1	0.0230871
c120357_g1_i1	0.650078	c121166_g1_i1	0.655106	c136657_g2_i2	0.0131131
c120420_g2_i1	0.679245	c121235_g1_i1	0.744186	c136659_g2_i3	0.0203243
c120428_g1_i3	0.875	c121249_g1_i1	0.877563	c136664_g1_i3	0.0164558
c120434_g1_i1	0.689266	c121259_g1_i2	0.864407	c136671_g1_i3	0.0191269
c120439_g4_i1	0.885246	c121275_g1_i1	0.78565	c136674_g2_i1	0.0180237
c120452_g1_i1	0.882353	c121337_g1_i1	0.998527	c136679_g3_i1	0.0157904
c120454_g2_i1	0.911633	c121342_g1_i1	0.581132	c136685_g2_i2	0.0171396
c120466_g1_i1	0.876574	c121373_g1_i1	0.886486	c136686_g1_i1	0.021042
c120467_g1_i3	0.909091	c121380_g2_i2	0.747549	c136726_g1_i3	0.017042
c120496_g1_i2	0.926829	c121418_g1_i1	0.648712	c136726_g2_i1	0.0274411
c120507_g1_i1	0.781955	c121439_g1_i2	0.795031	c136730_g2_i1	0.0215035
c120528_g1_i1	0.927273	c121454_g1_i1	0.61512	c136733_g1_i1	0.0178911
c120535_g1_i1	0.69697	c121466_g1_i1	0.707395	c136733_g2_i1	0.0168142
c120558_g1_i1	0.680361	c121495_g1_i1	0.468391	c136735_g1_i1	0.0141415
c120559_g1_i4	0.818182	c121509_g1_i2	0.837209	c136735_g2_i1	0.0330861
c120715_g1_i1	0.578431	c121542_g1_i1	0.880952	c136742_g1_i1	0.0189408
c120738_g1_i1	0.735294	c12156_g1_i1	0.673152	c136748_g1_i1	0.0188117
c120739_g1_i1	0.913043	c121589_g2_i1	0.866667	c136749_g2_i1	0.0187814
c120818_g1_i1	0.902439	c121615_g1_i2	0.515351	c136750_g1_i1	0.0642674
c120848_g1_i2	0.589286	c121625_g1_i2	0.779817	c136753_g4_i1	0.00929185
c120865_g1_i1	0.733945	c121644_g1_i1	0.786334	c136754_g1_i2	0.0207021
c120878_g1_i1	0.792208	c121706_g1_i1	0.609677	c136755_g1_i1	0.0168467
c120920_g2_i3	0.775414	c121724_g1_i2	0.728477	c136763_g1_i1	0.0178903
c120932_g1_i2	0.865169	c121732_g1_i1	0.731278	c136768_g2_i1	0.0200817
c120945_g1_i1	0.954545	c121774_g1_i1	0.692708	c136769_g2_i1	0.0185158
c120957_g3_i1	0.849558	c121774_g2_i1	0.784314	c136773_g2_i1	0.0309581
c121031_g1_i1	0.816667	c121833_g1_i1	0.652495	c136773_g3_i1	0.0520674
c121054_g1_i2	0.792593	c121846_g1_i1	0.742268	c136773_g4_i1	0.0436195
c121081_g3_i1	0.177536	c121853_g1_i1	0.816327	c136775_g1_i1	0.0328368
c121088_g1_i1	0.659091	c121878_g2_i1	0.778426	c136775_g2_i1	0.0300995
c121103_g1_i2	0.683673	c121880_g1_i1	0.812219	c136775_g3_i1	0.0271747
c121110_g1_i3	0.974359	c121964_g1_i2	0.670213	c136783_g1_i1	0.0225453
c121117_g1_i2	0.866324	c121964_g2_i1	0.8125	c136784_g1_i1	0.014176
c121119_g1_i1	0.709163	c121966_g1_i1	0.5125	c136791_g1_i1	0.0209683
c121123_g1_i1	0.638655	c122002_g1_i1	0.787709	c136796_g1_i3	0.0211028
c121157_g1_i1	0.831138	c122002_g2_i1	0.673423	c136797_g2_i3	0.01827
c121157_g2_i1	0.833333	c122002_g3_i1	0.780488	c136801_g2_i2	0.0197888
c121157_g3_i1	0.734694	c122069_g2_i1	0.717808	c136810_g1_i5	0.0180036
c121158_g1_i1	0.798122	c122070_g2_i1	0.747525	c136812_g1_i2	0.0182745
c121166_g1_i1	0.65371	c122074_g2_i1	0.827586	c136813_g1_i1	0.0169618
c121170_g1_i1	0.820513	c122176_g2_i1	0.738552	c136814_g1_i1	0.0165315
c121173_g1_i1	0.863636	c122233_g1_i1	0.771524	c136819_g3_i1	0.0161663
c121214_g6_i1	0.913043	c122314_g1_i2	0.637584	c136825_g3_i2	0.0150065
c121249_g1_i1	0.884615	c122314_g2_i1	0.807593	c136826_g1_i1	0.0205871
c121254_g1_i2	0.0748823	c122386_g1_i1	0.792079	c136827_g1_i1	0.0150909
c121275_g1_i1	0.874054	c122440_g1_i1	0.866667	c136827_g2_i2	0.0225547
c121286_g3_i1	0.756944	c122451_g2_i1	0.657841	c136827_g3_i1	0.0183933
c121320_g2_i1	0.901639	c122520_g2_i1	0.651701	c136828_g1_i2	0.0174318
c121332_g2_i1	0.569343	c122525_g4_i1	0.795203	c136828_g2_i1	0.018378
c121332_g3_i1	0.64	c122540_g1_i1	0.741527	c136831_g2_i1	0.0232634
c121337_g1_i1	0.99859	c122584_g1_i1	0.816327	c136837_g1_i1	0.023046
c121342_g1_i1	0.602339	c122585_g1_i1	0.688	c136838_g1_i2	0.0285492
c121359_g1_i2	0.865854	c122590_g1_i1	0.731183	c136840_g1_i1	0.0226473
c121359_g2_i1	0.883117	c122663_g1_i2	0.779762	c136841_g1_i10	0.084449
c121373_g1_i1	0.967742	c122678_g2_i1	0.79588	c136844_g1_i2	0.0198902
c121380_g2_i2	0.945736	c122688_g1_i1	0.710037	c136846_g1_i2	0.0741483
c121418_g1_i1	0.721557	c122691_g1_i2	0.7	c136847_g1_i2	0.0194955
c121495_g1_i1	0.940678	c122703_g1_i1	0.713376	c136848_g1_i1	0.020161
c121509_g1_i2	0.945055	c122728_g1_i2	0.790698	c136854_g1_i1	0.0144489
c121563_g1_i1	0.576375	c122758_g3_i1	0.79704	c136858_g1_i2	0.02408
c121577_g2_i2	0.733333	c122758_g4_i1	0.82199	c136858_g2_i1	0.018916
c121615_g1_i2	0.603659	c122758_g7_i1	0.870968	c136860_g1_i1	0.0189667
c121642_g1_i2	0.854369	c122765_g1_i1	0.67756	c136860_g2_i1	0.0192106
c121644_g1_i1	0.952916	c122771_g1_i1	0.73741	c136861_g1_i1	0.0194358
c121659_g2_i1	0.939394	c122822_g1_i2	0.769859	c136861_g3_i2	0.015364
c121693_g1_i1	0.957447	c122870_g1_i1	0.591281	c136863_g1_i2	0.0144436
c121706_g1_i1	0.68323	c122930_g1_i1	0.727488	c136865_g1_i5	0.0272022
c121724_g1_i2	0.793103	c122937_g1_i2	0.740741	c136866_g1_i2	0.0352789
c121732_g1_i1	0.793478	c122967_g1_i2	0.731343	c136866_g2_i1	0.0320854
c121768_g2_i1	0.75969	c122967_g2_i1	0.727273	c136866_g3_i2	0.0197558
c121774_g1_i1	0.690722	c122993_g2_i2	0.673797	c136868_g1_i4	0.0152017
c121774_g2_i1	0.820896	c122993_g4_i1	0.915966	c136871_g1_i1	0.0178416
c121809_g1_i1	1	c122994_g2_i1	0.724716	c136875_g1_i1	0.0205268
c121833_g1_i1	0.831579	c122994_g3_i1	0.660636	c136877_g2_i1	0.0197034
c121835_g1_i1	0.9	c123009_g1_i1	0.661319	c136878_g2_i2	0.0271923
c121846_g1_i1	0.739563	c123051_g1_i1	0.846939	c136879_g1_i1	0.0224752
c121853_g1_i1	0.918919	c123112_g2_i1	0.655462	c136880_g1_i3	0.0207328
c121871_g1_i1	0.904762	c123113_g3_i1	0.706587	c136881_g1_i1	0.0178948
c121878_g2_i1	0.84	c123141_g1_i1	0.6	c136882_g1_i1	0.0250599
c121880_g1_i1	0.780488	c123158_g1_i1	0.781377	c136884_g1_i6	0.0307041
c121894_g1_i3	0.787037	c123165_g1_i1	0.65798	c136885_g1_i2	0.0173873
c121966_g1_i1	0.616352	c123212_g1_i1	0.784314	c136886_g1_i1	0.0170178
c122002_g1_i1	0.755556	c123237_g4_i1	0.602787	c136889_g1_i5	0.0210034
c122002_g2_i1	0.652971	c123265_g1_i4	0.810757	c136891_g2_i1	0.0190103
c122025_g2_i1	0.9	c123304_g1_i1	0.474747	c136893_g2_i2	0.0249204
c122032_g2_i1	0.805556	c123353_g1_i2	0.768482	c136894_g1_i1	0.0190542
c122069_g2_i1	0.926829	c123366_g1_i1	0.699153	c136895_g1_i1	0.0239222
c122070_g2_i1	0.797297	c123375_g1_i1	0.813953	c136895_g2_i1	0.0259466
c122074_g2_i1	0.804348	c12346_g1_i1	0.67834	c136896_g1_i1	0.0266448
c122102_g1_i1	0.86	c123484_g1_i1	0.584362	c136897_g1_i3	0.0161584
c122176_g2_i1	0.745308	c123487_g1_i1	0.664234	c136898_g1_i4	0.0184
c122181_g1_i2	0.814433	c123523_g1_i1	0.714801	c136900_g1_i1	0.0234185
c122191_g2_i3	0.941176	c123523_g2_i1	0.756112	c136902_g1_i1	0.0171332
c122226_g1_i1	0.597826	c123560_g1_i1	0.742647	c136903_g1_i1	0.0165667
c122233_g1_i1	0.785743	c123594_g1_i2	0.538559	c136903_g2_i1	0.0254088
c122288_g1_i1	0.6	c123595_g1_i2	0.62	c136903_g3_i1	0.0210568
c122314_g1_i2	0.824121	c123632_g1_i1	0.715447	c136904_g3_i2	0.0174841
c122314_g2_i1	0.702604	c123640_g1_i2	0.749913	c136906_g2_i1	0.0197666
c122360_g3_i2	0.661017	c123721_g1_i1	1	c136907_g1_i1	0.0203321
c122440_g1_i1	0.903226	c123726_g3_i1	0.666667	c136909_g1_i2	0.0163104
c122467_g1_i1	0.87234	c123729_g1_i3	0.694377	c136912_g1_i1	0.0193667
c122493_g1_i1	0.729282	c123740_g1_i1	0.881579	c136913_g1_i2	0.0209425
c122519_g1_i1	0.695652	c123796_g1_i1	0.822222	c136914_g3_i1	0.0231831
c122520_g1_i1	0.839416	c123798_g2_i1	0.764103	c136916_g1_i1	0.0169963
c122520_g2_i1	0.818427	c123818_g1_i1	0.789916	c136917_g1_i1	0.0213657
c122525_g4_i1	0.89852	c123823_g2_i1	0.865672	c136918_g1_i4	0.0177701
c122539_g1_i1	0.677419	c123828_g1_i1	0.500813	c136920_g2_i1	0.0174055
c122540_g1_i1	0.782477	c123917_g1_i1	0.753207	c136922_g1_i4	0.0205163
c122584_g1_i1	0.952381	c123918_g1_i1	0.741049	c136923_g1_i1	0.0210055
c122585_g1_i1	0.684211	c123955_g1_i1	0.738162	c136925_g1_i1	0.020302
c122585_g2_i1	0.8125	c123955_g2_i1	0.789885	c136927_g2_i1	0.0395714
c122590_g1_i1	0.861111	c123961_g1_i2	0.75	c136928_g1_i3	0.0268749
c122619_g1_i2	0.859375	c123968_g5_i1	0.694656	c136928_g2_i1	0.0339805
c122678_g1_i1	0.923077	c123973_g1_i1	0.709907	c136931_g1_i1	0.0230376
c122678_g2_i1	0.8903	c123998_g2_i1	0.811966	c136931_g3_i1	0.0264691
c122688_g1_i1	0.827715	c124007_g1_i1	0.815603	c136932_g1_i1	0.02224
c122691_g1_i2	0.935714	c124023_g1_i3	0.631757	c136935_g1_i2	0.0160311
c122703_g1_i1	0.757895	c124034_g1_i2	0.797386	c136935_g2_i1	0.0210129
c122742_g2_i2	0.891304	c124040_g1_i1	0.701043	c136938_g2_i2	0.0214065
c122747_g1_i3	0.853659	c124057_g1_i1	0.721763	c136939_g1_i2	0.0257426
c122758_g3_i1	0.785714	c124078_g2_i1	0.675791	c136942_g1_i1	0.0181553
c122758_g4_i1	0.879032	c124080_g2_i1	0.641509	c136942_g2_i2	0.0192324
c122758_g7_i1	0.840491	c124102_g2_i1	0.800766	c136943_g1_i2	0.0219121
c122771_g1_i1	0.94051	c124102_g3_i1	0.8	c136946_g1_i1	0.0272506
c122796_g1_i1	0.803846	c124127_g2_i1	0.686813	c136946_g2_i3	0.0267595
c122822_g1_i2	0.793631	c124129_g1_i2	0.669504	c136946_g3_i1	0.0215832
c122870_g1_i1	0.6875	c124141_g1_i3	0.790196	c136947_g1_i1	0.0351383
c122937_g1_i2	0.806122	c124146_g1_i1	0.813754	c136948_g1_i1	0.0178335
c122967_g1_i2	0.826087	c124155_g2_i1	0.571429	c136948_g2_i1	0.0243111
c122967_g2_i1	0.8144	c124249_g1_i1	0.669725	c136948_g3_i1	0.0199184
c122993_g2_i2	0.769231	c124276_g2_i1	0.813357	c136949_g2_i4	0.0180227
c122993_g4_i1	0.861111	c124291_g1_i1	0.692857	c136950_g1_i1	0.0208642
c122994_g1_i1	0.690476	c124302_g2_i1	0.630345	c136951_g1_i1	0.0173274
c122994_g2_i1	0.84573	c124315_g1_i1	0.843137	c136952_g1_i1	0.0206945
c123051_g1_i1	0.934783	c124316_g1_i1	0.732523	c136952_g2_i1	0.0189945
c123112_g2_i1	0.775176	c124333_g1_i3	0.887755	c136956_g1_i1	0.0153577
c123113_g3_i1	0.75827	c124335_g1_i1	0.678038	c136957_g1_i1	0.0269955
c123115_g2_i2	0.607477	c124337_g2_i1	0.829365	c136958_g1_i1	0.0172657
c123121_g1_i1	0.966667	c124373_g1_i1	0.725367	c136960_g1_i1	0.0205887
c123137_g2_i2	0.733871	c124380_g3_i1	0.57971	c136961_g1_i1	0.0174653
c123158_g1_i1	0.822134	c124397_g1_i1	0.784777	c136962_g2_i2	0.0285276
c123163_g2_i1	0.350562	c124399_g4_i1	0.741722	c136964_g1_i1	0.016251
c123180_g2_i1	0.492308	c124401_g1_i1	0.722877	c136964_g2_i1	0.0178551
c123237_g4_i1	0.792683	c124401_g2_i1	0.772142	c136965_g2_i2	0.016543
c123252_g1_i1	0.8	c124429_g2_i1	0.678112	c136966_g1_i2	0.0180321
c123265_g1_i4	0.764151	c124429_g3_i2	0.781288	c136966_g2_i1	0.0155832
c123268_g1_i1	0.682927	c124429_g5_i1	0.763407	c136966_g3_i1	0.0189431
c123300_g1_i2	0.875	c124461_g2_i1	0.95	c136967_g1_i1	0.0206197
c123304_g1_i1	0.616667	c124485_g2_i2	0.872727	c136968_g1_i1	0.0177545
c123366_g1_i1	0.712	c124486_g1_i1	0.92	c136969_g1_i1	0.0238014
c123373_g2_i1	0.923077	c124503_g1_i1	0.794363	c136970_g1_i1	0.017407
c123373_g3_i1	0.915966	c124513_g2_i1	0.567282	c136972_g1_i3	0.0799428
c123375_g1_i1	0.777778	c124519_g4_i1	0.757009	c136973_g1_i2	0.0214142
c123450_g6_i3	0.958333	c124542_g3_i1	0.852941	c136974_g1_i1	0.0185751
c123455_g1_i1	0.826923	c124561_g1_i1	0.737539	c136974_g2_i1	0.0159605
c123464_g1_i1	0.85	c124570_g1_i1	0.603636	c136975_g1_i1	0.0184428
c123484_g1_i1	0.671569	c124580_g1_i3	0.743945	c136976_g1_i1	0.0238578
c123487_g1_i1	0.803571	c124614_g1_i2	0.719697	c136976_g2_i1	0.0228368
c123501_g1_i1	0.771084	c124657_g1_i1	0.704545	c136977_g4_i1	0.0128826
c123505_g1_i1	0.981481	c124659_g1_i2	0.839286	c136979_g1_i2	0.0195669
c123523_g1_i1	0.8	c124663_g1_i1	0.724949	c136980_g1_i1	0.0243711
c123523_g2_i1	0.79538	c124683_g5_i1	0.5	c136980_g2_i2	0.0274801
c123538_g1_i1	0.685811	c124755_g4_i2	0.658333	c136981_g1_i3	0.0179782
c123552_g1_i1	0.655462	c124760_g2_i1	0.804357	c136982_g1_i1	0.012744
c123560_g1_i1	0.871287	c124762_g4_i1	0.779904	c136982_g2_i2	0.0218685
c123594_g1_i2	0.831006	c124770_g2_i1	0.611615	c136983_g2_i1	0.038677
c123603_g1_i1	0.861111	c124810_g1_i1	0.674719	c136983_g3_i1	0.0185749
c123627_g1_i1	0.788889	c124810_g2_i1	0.593496	c136983_g4_i1	0.0244071
c123632_g1_i1	0.870968	c124812_g1_i1	0.826456	c136984_g1_i1	0.0194117
c123640_g1_i2	0.926727	c124812_g2_i1	0.710591	c136986_g2_i1	0.0200115
c123653_g1_i1	0.941176	c124815_g1_i1	0.574967	c136987_g1_i1	0.0271025
c123659_g2_i1	0.894737	c124860_g1_i2	0.814935	c136989_g1_i2	0.0157649
c123689_g1_i1	0.76085	c124901_g1_i1	0.847826	c136989_g3_i1	0.0210402
c123729_g1_i3	0.772201	c124906_g1_i2	0.887097	c136990_g1_i1	0.0260227
c123740_g1_i1	0.917808	c124906_g2_i1	0.704626	c136990_g2_i2	0.0159554
c123767_g2_i1	0.793388	c124906_g3_i2	0.787671	c136991_g1_i1	0.0181027
c123798_g2_i1	0.90411	c124953_g2_i1	0.940741	c136992_g1_i1	0.0155251
c123818_g1_i1	0.785714	c124976_g2_i1	0.0931841	c136992_g3_i2	0.0158645
c123826_g1_i1	0.576642	c124985_g2_i1	0.633448	c136993_g1_i2	0.0139941
c123828_g1_i1	0.574374	c125000_g1_i2	0.674576	c136993_g2_i1	0.0137604
c123868_g2_i1	0.843137	c125004_g1_i2	0.68254	c136993_g3_i1	0.0176332
c123876_g1_i2	0.828125	c125041_g2_i2	0.855428	c136994_g2_i1	0.0344615
c123884_g1_i1	0.503916	c125075_g1_i1	0.782051	c136995_g1_i1	0.0246805
c123917_g1_i1	0.808576	c125104_g1_i1	0.271392	c136995_g2_i1	0.020258
c123918_g1_i1	0.829766	c125149_g2_i1	0.763668	c136996_g1_i3	0.023826
c123955_g1_i1	0.748521	c125151_g2_i1	0.673004	c137005_g1_i1	1
c123955_g2_i1	0.767574	c125157_g1_i1	0.890909	c137426_g1_i1	0.0281133
c123973_g1_i1	0.682624	c125162_g1_i2	0.826522	c137715_g1_i1	1
c123998_g2_i1	0.879142	c125211_g1_i1	0.675497	c137751_g1_i1	1
c124007_g1_i1	0.850932	c125227_g2_i1	0.722433	c138188_g1_i1	1
c124023_g1_i3	0.632458	c125281_g1_i1	0.641644	c139246_g1_i1	1
c124057_g1_i1	0.825806	c125308_g1_i1	0.887931	c139828_g1_i1	1
c124080_g2_i1	0.522941	c125395_g2_i1	0.639576	c140302_g1_i1	0.973913
c124102_g2_i1	0.891348	c125403_g1_i3	0.707317	c140742_g1_i1	0.996865
c124127_g2_i1	0.50134	c125414_g1_i1	0.573248	c143281_g1_i1	0.993103
c124146_g1_i1	0.810345	c125419_g1_i1	0.717687	c143479_g1_i1	1
c124155_g2_i1	0.642045	c125419_g2_i1	0.637363	c144037_g1_i1	0.0199749
c124167_g4_i1	0.941176	c125419_g4_i1	0.666667	c144637_g1_i1	1
c124176_g2_i1	0.790909	c125432_g1_i2	0.583333	c144694_g1_i1	0.0441989
c124276_g2_i1	0.811103	c125449_g1_i1	0.362429	c146304_g1_i1	1
c124291_g1_i1	0.783784	c125461_g1_i1	0.723684	c146415_g1_i1	0.0302838
c124302_g2_i1	0.79064	c125516_g1_i1	0.691332	c149579_g1_i1	1
c124315_g1_i1	0.955224	c125558_g1_i1	0.734848	c150762_g1_i1	1
c124316_g1_i1	0.9	c125564_g2_i1	0.709091	c150981_g1_i1	0.990674
c124333_g1_i3	0.945946	c125580_g1_i1	0.716094	c152419_g1_i1	0.027551
c124335_g1_i1	0.828479	c125582_g1_i1	0.793827	c15294_g1_i1	0.998403
c124373_g1_i1	0.713483	c125588_g2_i1	0.697936	c153638_g1_i1	1
c124397_g1_i1	0.860656	c125592_g3_i1	0.63857	c154077_g1_i1	1
c124399_g4_i1	0.988372	c125601_g1_i1	0.696	c154164_g1_i1	1
c124401_g1_i1	0.8	c125611_g2_i2	0.884058	c154238_g1_i1	1
c124401_g2_i1	0.661702	c125617_g1_i1	0.386779	c154365_g1_i1	1
c124429_g2_i1	0.708333	c125640_g1_i1	0.702128	c154800_g1_i1	1
c124429_g3_i2	0.70347	c125658_g2_i1	0.739437	c156000_g1_i1	0.999478
c124429_g4_i1	0.633333	c125696_g1_i1	0.701149	c156047_g1_i1	0.997712
c124429_g5_i1	0.641975	c125705_g1_i1	0.674369	c156194_g1_i1	1
c124485_g2_i2	0.930556	c125762_g1_i1	0.871166	c156227_g1_i1	1
c124486_g1_i1	0.97619	c125796_g1_i1	0.616188	c156680_g1_i1	1
c124503_g1_i1	0.834532	c125820_g1_i1	0.76	c156820_g1_i1	0.784314
c124531_g4_i1	0.945205	c125830_g1_i1	0.862069	c157920_g1_i1	1
c124561_g1_i1	0.784854	c125867_g7_i4	0.626087	c157923_g1_i1	0.998088
c124570_g1_i1	0.794118	c125942_g1_i1	0.59375	c158482_g1_i1	0.46729
c124601_g1_i3	0.582569	c125981_g3_i1	0.803922	c158764_g1_i1	1
c124657_g1_i1	0.735075	c125995_g1_i1	0.732127	c160562_g1_i1	0.0167968
c124683_g1_i2	1	c126003_g2_i4	0.666667	c161569_g1_i1	0.97619
c124683_g5_i1	0.918367	c126018_g2_i1	0.676829	c161603_g1_i1	0.969925
c124737_g1_i1	0.739865	c126023_g1_i1	0.799373	c165229_g1_i1	1
c124755_g4_i2	0.733945	c126046_g2_i1	0.693548	c167085_g1_i1	1
c124760_g2_i1	0.860781	c126046_g3_i1	0.893617	c167888_g1_i1	0.995726
c124762_g4_i1	0.918033	c126051_g2_i2	0.815126	c169552_g1_i1	0.0312012
c124762_g6_i1	0.933333	c126056_g1_i2	0.75	c170883_g1_i1	1
c124770_g1_i2	0.818182	c126068_g1_i1	0.818713	c170914_g1_i1	1
c124770_g2_i1	0.716578	c126068_g2_i2	0.7669	c174485_g1_i1	0.0254105
c124810_g1_i1	0.691558	c126102_g1_i2	0.719375	c174798_g1_i1	1
c124810_g2_i1	0.659794	c126106_g1_i1	0.890411	c174823_g1_i1	1
c124812_g1_i1	0.704453	c126118_g1_i1	0.802027	c175275_g1_i1	0.0380645
c124815_g1_i1	0.611888	c126123_g1_i1	0.921301	c176025_g1_i1	1
c124818_g1_i1	0.9	c126123_g2_i2	0.915152	c176820_g1_i1	1
c124821_g4_i3	0.647059	c126132_g1_i1	0.42069	c17773_g1_i1	0.996743
c124847_g3_i1	0.8125	c126184_g1_i1	0.508216	c181065_g1_i1	0.984127
c124860_g1_i2	0.746888	c126209_g1_i1	0.636727	c181388_g1_i1	0.986842
c124901_g1_i1	0.882353	c126218_g1_i1	0.777778	c182107_g1_i1	0.989588
c124906_g2_i1	0.914286	c126220_g1_i1	0.682251	c183686_g1_i1	0.0731707
c124920_g1_i3	0.742857	c126236_g1_i1	0.0853737	c184539_g1_i1	1
c124945_g1_i1	0.694444	c126244_g1_i2	0.716279	c184589_g1_i1	0.227273
c124953_g2_i1	0.925	c126244_g2_i1	0.871166	c184860_g1_i1	1
c124976_g2_i1	0.101994	c126264_g1_i2	0.733119	c18571_g1_i1	1
c124985_g2_i1	0.72219	c126286_g3_i1	0.753555	c186012_g1_i1	1
c125000_g1_i2	0.822581	c126294_g1_i2	0.709962	c187369_g1_i1	0.0166472
c125004_g1_i2	0.64557	c126294_g2_i2	0.766234	c187627_g1_i1	1
c125041_g1_i1	0.954545	c126294_g3_i1	0.674863	c187859_g1_i1	0.0294957
c125041_g2_i2	0.843466	c126295_g1_i1	0.75534	c190148_g1_i1	0.0253685
c125061_g1_i1	0.964286	c126309_g1_i2	0.610222	c19381_g1_i1	0.0947368
c125104_g1_i1	0.370092	c126309_g2_i2	0.563137	c20192_g1_i1	1
c125106_g1_i2	0.435644	c126336_g1_i1	0.680644	c22420_g1_i1	1
c125149_g2_i1	0.884279	c126342_g2_i2	0.657143	c22850_g1_i1	1
c125151_g2_i1	0.643192	c126355_g1_i1	0.855913	c23169_g1_i1	0.195301
c125157_g1_i1	0.982759	c126358_g3_i1	0.909091	c23269_g1_i1	1
c125159_g1_i1	0.625	c126379_g1_i2	0.866197	c23417_g1_i1	0.997191
c125162_g1_i2	0.754	c126381_g1_i1	0.676871	c25421_g1_i1	0.992167
c125170_g1_i2	0.596154	c126381_g3_i2	0.698289	c26544_g1_i1	0.0431538
c125211_g1_i1	0.605351	c126381_g4_i1	0.723404	c26682_g1_i1	0.0310054
c125222_g1_i1	0.973684	c126383_g1_i1	0.827515	c30678_g1_i1	1
c125225_g1_i2	0.775623	c126383_g2_i1	0.79661	c33885_g1_i1	0.996894
c125227_g2_i1	0.829721	c126395_g3_i1	0.648267	c34285_g1_i1	0.0402619
c125239_g2_i2	0.698598	c126399_g1_i2	0.0744865	c35152_g1_i1	1
c125281_g1_i1	0.766129	c126452_g1_i1	0.666193	c36500_g1_i1	0.0408654
c125283_g1_i1	0.944444	c126503_g2_i2	0.851064	c36524_g1_i1	0.985401
c125285_g1_i2	0.947368	c126527_g2_i2	0.617257	c37164_g1_i1	0.998699
c125308_g1_i1	0.929577	c126549_g2_i1	0.563919	c37170_g1_i1	0.0353026
c125347_g1_i1	0.796407	c126583_g1_i5	0.726804	c40682_g1_i1	1
c125379_g1_i1	0.84492	c126596_g1_i1	0.893617	c42127_g1_i1	0.132075
c125395_g2_i1	0.660256	c126601_g2_i1	0.0867792	c45252_g1_i1	0.0401869
c125403_g1_i3	0.837209	c126637_g2_i1	0.775229	c49608_g1_i1	1
c125414_g1_i1	0.691429	c126643_g1_i1	0.663823	c49873_g1_i1	0.031005
c125419_g1_i1	0.583838	c126656_g2_i1	0.749661	c50145_g1_i1	1
c125419_g2_i1	0.698413	c126663_g2_i1	0.585227	c52708_g1_i1	0.998729
c125419_g3_i1	0.77551	c126668_g1_i1	0.660714	c52726_g1_i1	1
c125419_g4_i1	0.727273	c126695_g1_i2	0.838095	c52788_g1_i1	0.720721
c125424_g1_i2	0.729167	c126699_g1_i3	0.666667	c53175_g1_i1	0.958333
c125424_g2_i1	1	c126712_g1_i1	0.77549	c53547_g1_i2	0.998996
c125432_g1_i2	0.665094	c126737_g2_i2	0.980392	c54488_g1_i1	0.998754
c125434_g5_i2	0.927711	c126737_g5_i1	0.781659	c54888_g1_i1	0.0313753
c125442_g2_i1	0.946237	c126739_g2_i1	1	c55964_g1_i1	0.971429
c125449_g1_i1	0.638889	c126747_g1_i1	0.656048	c5693_g1_i1	0.029987
c125461_g1_i1	0.85	c126764_g4_i1	0.78732	c57734_g1_i1	0.0191213
c125488_g1_i1	0.552529	c126770_g1_i1	0.777946	c59146_g1_i1	0.997333
c125516_g1_i1	0.598485	c126783_g2_i3	0.894737	c60213_g1_i1	0.0326064
c125526_g1_i1	0.636364	c126789_g1_i1	0.632075	c60741_g1_i1	0.03615
c125580_g1_i1	0.757475	c126797_g1_i1	0.616327	c61386_g1_i1	0.0355487
c125588_g2_i1	0.816327	c126825_g2_i1	0.86631	c61541_g1_i1	0.0128563
c125592_g3_i1	0.81575	c126825_g3_i1	0.86516	c64644_g1_i1	0.0169699
c125601_g1_i1	0.849515	c126825_g4_i1	0.964706	c64718_g1_i1	0.999342
c125611_g2_i2	0.958763	c126869_g1_i1	0.526992	c64977_g1_i2	1
c125617_g1_i1	0.389952	c126869_g2_i1	0.554407	c65196_g1_i1	0.880208
c125658_g2_i1	0.790816	c126882_g1_i1	0.738983	c65975_g1_i1	0.0238633
c125688_g1_i4	0.914634	c126883_g1_i1	0.686957	c66819_g1_i1	0.0575916
c125696_g1_i1	0.876471	c126931_g2_i1	0.588008	c67317_g1_i1	1
c125705_g1_i1	0.759113	c126940_g1_i2	0.542079	c67397_g1_i1	0.0316327
c125737_g1_i1	0.981818	c126948_g2_i1	0.861111	c68808_g1_i1	0.0275436
c125762_g1_i1	0.865385	c126948_g3_i1	0.599823	c70466_g1_i1	0.0154416
c125783_g1_i1	0.586864	c126952_g1_i1	0.620438	c70504_g1_i1	0.0558912
c125796_g1_i1	0.923077	c126978_g1_i1	0.753086	c70644_g1_i1	1
c125820_g1_i1	0.662921	c127019_g2_i2	0.651489	c70745_g1_i1	0.0499432
c125823_g1_i1	0.740185	c127019_g3_i1	0.664921	c71157_g1_i1	0.942529
c125867_g1_i1	1	c127019_g6_i1	0.748722	c71391_g2_i1	0.04035
c125867_g4_i1	0.962963	c127056_g1_i1	0.815385	c72939_g1_i1	0.0437956
c125867_g7_i4	0.864583	c127056_g3_i1	0.88189	c73872_g1_i1	0.0163326
c125894_g1_i2	0.904762	c127062_g1_i1	0.623518	c73988_g1_i1	0.0772443
c125905_g1_i2	0.857143	c127075_g1_i2	0.754236	c74260_g1_i1	0.073913
c125915_g2_i1	0.795	c127101_g1_i1	0.752613	c75604_g1_i1	0.0487633
c125942_g1_i1	0.587054	c127126_g1_i1	0.591997	c76393_g1_i1	0.142857
c125984_g1_i1	0.733333	c127127_g1_i2	0.766667	c78600_g1_i1	0.0161201
c125995_g1_i1	0.84562	c127145_g1_i5	0.699145	c79152_g1_i1	0.147541
c126003_g2_i4	0.829787	c127150_g1_i1	0.743326	c79196_g1_i1	0.0158246
c126014_g4_i2	0.801587	c127171_g1_i1	0.7225	c79685_g1_i1	0.578947
c126018_g2_i1	0.586957	c127209_g1_i4	0.786704	c80583_g1_i1	0.280303
c126019_g3_i3	0.7	c127209_g2_i2	0.715937	c81328_g1_i1	0.0513966
c126046_g1_i1	0.841667	c127209_g3_i1	0.753731	c81527_g1_i1	0.0669456
c126051_g2_i2	0.897436	c127209_g6_i1	0.559099	c81619_g1_i1	0.0160116
c126056_g1_i2	0.681416	c127219_g1_i1	0.869258	c82272_g1_i1	0.0141122
c126068_g1_i1	0.727273	c127219_g2_i1	0.861111	c82713_g1_i1	0.974359
c126080_g3_i1	0.941176	c127219_g3_i1	0.84	c84939_g1_i1	0.0183332
c126096_g1_i1	0.822917	c127253_g1_i1	0.904762	c85509_g1_i1	0.996987
c126102_g1_i2	0.798972	c127254_g1_i1	0.800207	c85763_g1_i1	0.0329245
c126123_g1_i1	0.739837	c127254_g2_i2	0.85118	c86071_g1_i1	1
c126132_g1_i1	0.747405	c127278_g1_i1	0.958333	c86147_g1_i1	0.0311337
c126146_g1_i2	0.733813	c127317_g1_i2	0.562724	c87015_g1_i1	0.02781
c126184_g1_i1	0.582418	c127330_g7_i1	0.763636	c88757_g1_i1	1
c126209_g1_i1	0.552301	c127357_g1_i1	0.683988	c88897_g1_i1	0.0833333
c126217_g1_i2	0.72043	c127368_g1_i1	0.645868	c89707_g1_i2	0.0319723
c126236_g1_i1	0.0846458	c127445_g1_i1	0.848268	c89721_g1_i1	0.998255
c126236_g2_i2	0.0847173	c127445_g2_i1	0.853035	c89994_g1_i1	0.0214803
c126244_g1_i2	0.688427	c127456_g4_i1	0.8	c90554_g1_i1	0.0324736
c126244_g2_i1	0.899666	c127468_g1_i1	0.666667	c91393_g1_i1	0.458418
c126264_g1_i2	0.811321	c127477_g1_i2	0.657005	c91865_g2_i1	0.0892857
c126286_g3_i1	0.824818	c127569_g2_i1	0.746835	c92270_g1_i1	0.993093
c126294_g1_i2	0.768449	c127575_g3_i2	0.948052	c92951_g1_i1	0.0377668
c126294_g3_i1	0.762127	c127581_g1_i2	0.687771	c92956_g2_i1	0.0510753
c126295_g1_i1	0.771583	c127614_g1_i1	0.744526	c93411_g1_i1	0.993098
c126309_g1_i2	0.657618	c127624_g3_i1	0.62069	c93428_g1_i1	0.0310763
c126309_g2_i2	0.6992	c127638_g1_i2	0.0887476	c93428_g2_i1	0.0391795
c126320_g1_i1	0.397051	c127657_g1_i2	0.754268	c94259_g1_i1	0.0202395
c126336_g1_i1	0.729989	c127657_g2_i1	0.827957	c94854_g1_i2	0.0392573
c126342_g2_i2	0.736842	c127684_g1_i1	0.632653	c95026_g1_i1	0.0167093
c126351_g1_i3	0.884146	c127691_g1_i4	0.644231	c95627_g1_i1	0.792593
c126355_g1_i1	0.905905	c127709_g3_i2	0.652174	c95814_g1_i1	0.032455
c126379_g1_i2	0.978022	c127714_g1_i1	0.792818	c95880_g1_i1	0.028648
c126381_g1_i1	0.745614	c127715_g1_i1	0.872	c95904_g1_i1	0.0631868
c126381_g3_i2	0.789773	c127750_g1_i1	0.708835	c96480_g2_i1	0.0280292
c126383_g1_i1	0.726667	c127760_g2_i1	0.676806	c96535_g1_i1	0.0362363
c126383_g2_i1	0.926471	c127788_g4_i1	0.952381	c97132_g1_i1	0.0409747
c126395_g3_i1	0.696309	c127823_g3_i3	0.816229	c97193_g1_i1	0.995671
c126399_g1_i2	0.0785735	c127831_g1_i1	0.817768	c97871_g1_i1	0.0381653
c126488_g1_i3	0.698551	c127834_g1_i1	0.599804	c98455_g1_i1	0.0178657
c126489_g1_i1	0.895833	c127843_g1_i1	0.765517	c98588_g1_i1	0.0737705
c126510_g2_i1	0.692623	c127852_g2_i1	0.691176	c98994_g2_i1	0.0929204
c126516_g2_i1	0.703448	c127858_g4_i2	0.500528	c99090_g1_i2	0.997766
c126527_g2_i2	0.626794	c127859_g1_i2	0.67898	c99636_g3_i1	0.00697006
c126540_g3_i3	0.563636	c127869_g1_i1	0.707071
c126544_g1_i1	0.827044	c127895_g4_i1	0.781965
c126549_g2_i1	0.746589	c127916_g1_i1	0.759398
c126552_g1_i1	0.613861	c127916_g2_i1	0.773991
c126575_g1_i1	0.705426	c127957_g2_i1	0.696078
c126583_g1_i5	0.725146	c127959_g1_i2	0.734328
c126596_g1_i1	1	c127961_g1_i1	0.66
c126601_g2_i1	0.102228	c127997_g1_i1	0.574519
c126604_g1_i2	0.83	c128006_g1_i1	0.6875
c126622_g3_i1	0.92	c128016_g3_i2	0.696552
c126637_g2_i1	0.798499	c128023_g1_i1	0.692308
c126643_g1_i1	0.738739	c128063_g1_i2	0.833333
c126649_g4_i2	0.84375	c128066_g1_i1	0.79257
c126656_g2_i1	0.751773	c128080_g1_i1	0.717942
c126663_g2_i1	0.713764	c128080_g2_i1	0.79078
c126668_g1_i1	0.895161	c128080_g3_i1	0.859375
c126672_g6_i1	0.882353	c128097_g1_i1	0.588832
c126699_g1_i3	0.953846	c128109_g1_i2	0.639175
c126712_g1_i1	0.941853	c128134_g1_i1	0.77551
c126721_g2_i1	0.690476	c128134_g2_i1	0.776353
c126737_g1_i2	0.699153	c128145_g5_i1	0.850746
c126737_g5_i1	0.872549	c128167_g1_i3	0.633634
c126747_g1_i1	0.654572	c128190_g2_i1	0.788618
c126770_g1_i1	0.787456	c128200_g3_i1	0.608333
c126789_g1_i1	0.816733	c128255_g1_i4	0.692661
c126789_g2_i2	0.811321	c128266_g2_i1	0.751196
c126789_g3_i1	0.84375	c128287_g3_i1	0.778796
c126797_g1_i1	0.709459	c128330_g1_i1	0.720544
c126810_g1_i1	0.786047	c128343_g10_i2	0.818182
c126825_g3_i1	0.766897	c128387_g1_i3	0.83038
c126837_g1_i2	0.980769	c128396_g1_i2	0.728705
c126882_g1_i1	0.8	c128427_g1_i4	0.830918
c126884_g2_i1	0.84	c128455_g2_i1	0.605405
c126914_g1_i1	0.925926	c128464_g1_i3	0.796512
c126931_g2_i1	0.5	c128464_g3_i1	0.794355
c127003_g1_i1	0.826923	c128464_g4_i1	0.758808
c127018_g1_i1	0.708861	c128478_g1_i3	0.753946
c127019_g2_i2	0.753769	c128478_g3_i2	0.763158
c127019_g3_i1	0.797468	c128499_g2_i1	0.65812
c127019_g6_i1	0.795045	c128557_g2_i1	0.716691
c127056_g3_i1	0.951049	c128557_g3_i1	0.800654
c127062_g1_i1	0.762391	c128569_g1_i2	0.696477
c127075_g1_i2	0.885925	c128572_g2_i1	0.797671
c127091_g2_i1	0.949153	c128615_g2_i1	0.735099
c127095_g1_i5	0.820388	c128620_g1_i2	0.620763
c127117_g1_i2	0.888889	c128620_g2_i1	0.732143
c127127_g1_i2	0.708333	c128629_g1_i1	0.646465
c127150_g1_i1	0.834711	c128682_g1_i1	0.713793
c127150_g2_i1	0.947368	c128691_g1_i1	0.775304
c127171_g1_i1	0.975904	c128702_g2_i1	0.76555
c127171_g2_i1	0.910448	c128702_g3_i1	0.716107
c127182_g2_i2	0.711864	c128702_g4_i1	0.67033
c127209_g1_i4	0.678947	c128707_g1_i2	1
c127209_g2_i2	0.706897	c128714_g4_i1	0.624113
c127209_g3_i1	0.768116	c128750_g1_i1	0.774026
c127209_g6_i1	0.661642	c128750_g2_i1	0.72068
c127253_g1_i1	0.92	c128778_g1_i2	0.733813
c127254_g1_i1	0.87963	c128799_g1_i1	0.865625
c127268_g5_i1	0.658385	c128806_g1_i1	0.497854
c127300_g1_i2	0.952703	c128806_g3_i1	0.597315
c127317_g1_i2	0.736156	c128837_g1_i1	0.602564
c127330_g7_i1	0.946721	c128898_g1_i1	0.645128
c127357_g1_i1	0.770949	c128907_g2_i1	0.805085
c127378_g1_i1	0.633256	c128963_g1_i1	0.406613
c127411_g1_i1	0.878049	c128984_g1_i1	0.675523
c127429_g1_i1	0.741935	c128984_g2_i1	0.652561
c127438_g7_i1	0.78	c129009_g1_i1	0.706
c127445_g1_i1	0.869353	c129009_g4_i1	0.681416
c127445_g2_i1	0.886667	c129013_g2_i1	0.705263
c127456_g4_i1	0.852679	c129019_g1_i1	0.707806
c127475_g3_i1	0.653846	c129027_g2_i1	0.694712
c127476_g1_i1	0.725664	c129029_g1_i1	0.876136
c127477_g1_i2	0.725	c129044_g2_i1	0.879699
c127493_g1_i5	0.939394	c129049_g2_i2	0.84375
c127505_g1_i1	0.965517	c129062_g2_i1	0.579946
c127513_g1_i6	0.655303	c129064_g1_i1	0.610169
c127575_g3_i2	0.94382	c129088_g3_i2	0.643979
c127581_g1_i2	0.687126	c129088_g4_i2	0.816
c127614_g1_i1	0.755814	c129104_g1_i1	0.861257
c127624_g3_i1	0.775656	c129114_g1_i1	0.872072
c127638_g1_i2	0.100109	c129155_g1_i1	0.823529
c127643_g1_i3	0.8	c129167_g2_i2	0.692308
c127657_g1_i2	0.766833	c129167_g3_i2	0.825714
c127691_g1_i4	0.769231	c129187_g1_i2	0.720238
c127700_g2_i1	0.920455	c129187_g2_i1	0.608392
c127709_g3_i2	0.717054	c129191_g3_i2	0.619048
c127714_g1_i1	0.68	c129203_g1_i2	0.701014
c127721_g5_i2	0.9	c129203_g5_i4	0.737772
c127760_g2_i1	0.756757	c129203_g6_i1	0.736025
c127807_g2_i2	0.863636	c129203_g7_i2	0.668539
c127823_g1_i1	0.9	c129212_g10_i1	0.579487
c127834_g1_i1	0.934841	c129212_g11_i1	0.64487
c127843_g1_i1	0.783333	c129212_g9_i1	0.555874
c127848_g1_i1	0.681373	c129224_g2_i3	0.587814
c127858_g1_i2	0.962963	c129242_g2_i1	0.634349
c127858_g4_i2	0.780731	c129256_g1_i2	0.756667
c127859_g1_i2	0.626168	c129262_g1_i2	0.790588
c127869_g1_i1	0.723404	c129266_g2_i1	0.724696
c127894_g2_i2	0.738592	c129306_g2_i1	0.632933
c127895_g4_i1	0.94849	c129308_g1_i2	0.646617
c127916_g2_i1	0.813707	c129316_g1_i2	0.75463
c127959_g1_i2	0.787565	c129351_g1_i1	0.735938
c127963_g1_i1	0.909091	c129352_g1_i2	0.789244
c127965_g3_i1	0.956522	c129361_g1_i1	0.684913
c127969_g1_i2	0.85	c129369_g1_i1	0.959239
c127993_g3_i1	0.853448	c129372_g3_i4	0.662295
c127993_g6_i1	0.723404	c129379_g1_i1	0.628571
c127997_g1_i1	0.765432	c129381_g1_i1	0.795918
c128006_g1_i1	0.881041	c129396_g1_i3	0.587838
c128023_g1_i1	0.737557	c129402_g2_i1	0.873879
c128063_g1_i2	0.791367	c129402_g3_i1	0.867599
c128080_g1_i1	0.578206	c129402_g5_i1	0.814958
c128080_g2_i1	0.928571	c129402_g6_i2	0.834157
c128084_g1_i1	0.776316	c129404_g1_i1	0.342956
c128097_g1_i1	0.621687	c129404_g2_i1	0.462561
c128099_g1_i2	0.812933	c129414_g4_i1	0.732143
c128108_g4_i1	0.655172	c129452_g2_i1	0.730213
c128121_g2_i2	0.90625	c129459_g1_i1	0.726712
c128134_g2_i1	0.838202	c129467_g2_i1	0.517906
c128145_g5_i1	0.9	c129476_g2_i1	0.809256
c128167_g1_i3	0.603774	c129480_g1_i1	0.654762
c128190_g1_i1	0.619048	c129488_g1_i1	0.539326
c128190_g2_i1	0.833787	c129495_g2_i1	0.836957
c128200_g3_i1	0.648352	c129517_g1_i4	0.562268
c128201_g2_i1	1	c129519_g1_i2	0.67619
c128209_g1_i1	1	c129535_g1_i1	0.717742
c128249_g1_i2	0.0670103	c129548_g2_i1	0.822171
c128255_g1_i4	0.764045	c129557_g1_i2	0.728421
c128266_g2_i1	0.685535	c129557_g2_i2	0.732321
c128287_g3_i1	0.816367	c129581_g6_i2	0.761319
c128307_g1_i2	0.470297	c129607_g1_i3	0.614055
c128310_g1_i1	0.59375	c129609_g2_i1	0.795376
c128330_g1_i1	0.726937	c129614_g8_i1	0.720325
c128342_g2_i1	0.74359	c129615_g1_i1	0.929825
c128352_g2_i1	0.691275	c129620_g1_i3	0.575221
c128387_g1_i3	0.871508	c129633_g5_i1	0.756098
c128396_g1_i2	0.321948	c129647_g2_i1	0.883871
c128418_g2_i2	0.716418	c129655_g1_i1	0.650643
c128427_g1_i4	0.865979	c129673_g7_i1	0.649327
c128435_g4_i1	1	c129674_g1_i1	0.739812
c128464_g1_i3	0.834711	c129674_g2_i1	0.825871
c128473_g3_i1	0.95	c129674_g3_i1	0.710407
c128478_g1_i3	0.877265	c129694_g3_i3	0.653779
c128478_g3_i2	0.906542	c129697_g3_i1	0.744705
c128522_g11_i1	0.435484	c129723_g1_i1	0.8
c128534_g6_i2	1	c129723_g2_i1	0.679487
c128557_g1_i4	0.764706	c129723_g4_i1	0.714286
c128557_g2_i1	0.71746	c129773_g2_i1	0.759748
c128557_g5_i1	0.727273	c129785_g9_i3	0.721329
c128557_g6_i1	0.966667	c129833_g2_i1	0.633962
c128560_g2_i2	0.853933	c129866_g2_i1	0.705202
c128565_g1_i3	0.939394	c129904_g1_i2	0.769231
c128569_g1_i2	0.773973	c129936_g1_i1	0.478395
c128572_g2_i1	0.878959	c12994_g1_i1	1
c128615_g2_i1	0.829431	c129978_g2_i1	0.788274
c128625_g1_i2	0.846154	c129988_g1_i2	0.698864
c128633_g1_i2	0.890244	c129988_g2_i1	0.699552
c128663_g1_i1	0.642857	c129988_g3_i1	0.761309
c128682_g1_i1	0.931818	c129988_g5_i1	0.634835
c128702_g2_i1	0.80198	c129991_g2_i2	0.69697
c128702_g4_i1	0.696296	c130012_g1_i2	0.774052
c128710_g5_i2	0.848485	c130013_g3_i1	0.580454
c128714_g4_i1	0.707483	c130017_g2_i1	0.623932
c128750_g2_i1	0.785795	c130021_g1_i1	0.79661
c128754_g1_i1	0.763889	c130026_g1_i1	0.866667
c128764_g2_i1	0.802013	c130026_g2_i1	0.785
c128778_g1_i2	0.865385	c130028_g1_i1	0.577982
c128799_g1_i1	0.869863	c130039_g1_i2	0.783905
c128806_g1_i1	0.692607	c130051_g1_i1	0.7125
c128806_g3_i1	0.828947	c130053_g2_i1	0.845471
c128826_g1_i1	0.694444	c130053_g8_i1	0.671247
c128898_g1_i1	0.709202	c130064_g2_i4	0.77551
c128904_g1_i1	0.696552	c130069_g1_i1	0.926471
c128909_g2_i3	0.96875	c130083_g4_i1	0.704545
c128943_g1_i1	0.818182	c130083_g5_i1	0.801518
c128963_g1_i1	0.554217	c130107_g7_i1	0.857143
c128984_g1_i1	0.763441	c130119_g3_i1	0.619048
c128984_g2_i1	0.69	c130119_g5_i1	0.915966
c129001_g3_i1	0.829787	c130119_g6_i1	0.669254
c129007_g1_i1	0.86	c130121_g1_i1	0.706215
c129009_g1_i1	0.716814	c130124_g5_i1	0.45785
c129009_g4_i1	0.801887	c130137_g1_i1	0.748252
c129011_g1_i1	0.494836	c130151_g2_i1	0.097117
c129013_g1_i2	0.95	c130168_g5_i2	0.761905
c129013_g2_i1	0.696833	c130173_g3_i1	0.840125
c129019_g1_i1	0.631579	c130176_g1_i1	0.792793
c129027_g2_i1	0.766871	c130179_g2_i1	0.698847
c129029_g1_i1	0.957317	c130180_g1_i1	0.802649
c129057_g1_i1	0.790698	c130197_g5_i1	0.731527
c129062_g2_i1	0.651235	c130203_g2_i1	0.771028
c129064_g1_i1	0.699187	c130222_g2_i1	0.672043
c129088_g3_i2	0.735294	c130222_g3_i1	0.547619
c129123_g2_i1	0.539171	c130228_g2_i1	0.534737
c129129_g2_i1	0.581102	c130235_g1_i3	0.667105
c129167_g2_i2	0.926316	c130238_g3_i1	0.802326
c129167_g3_i2	0.834395	c130249_g1_i2	0.865882
c129187_g2_i1	0.769231	c130250_g1_i2	0.638168
c129191_g3_i2	0.5	c130254_g1_i1	0.787879
c129193_g1_i2	0.918919	c130262_g1_i1	0.715139
c129203_g5_i4	0.714286	c130298_g1_i1	0.601156
c129210_g1_i2	0.629442	c130302_g1_i3	0.715232
c129212_g10_i1	0.757962	c130321_g1_i1	0.646934
c129212_g9_i1	0.622449	c130345_g2_i1	0.727869
c129234_g4_i1	0.88	c130388_g1_i2	0.781818
c129242_g2_i1	0.73	c130416_g2_i1	0.668919
c129256_g1_i2	0.81549	c130426_g2_i1	0.666667
c129262_g1_i2	0.762712	c130460_g2_i1	0.755814
c129266_g2_i1	0.851351	c130481_g2_i1	0.778947
c129270_g7_i1	0.823529	c130481_g4_i1	0.9375
c129283_g5_i1	0.909091	c130488_g1_i2	0.434783
c129306_g2_i1	0.727723	c130493_g1_i1	0.781716
c129346_g1_i3	0.741935	c130494_g4_i1	0.622807
c129351_g1_i1	0.806069	c130507_g2_i3	0.788288
c129361_g1_i1	0.832918	c130511_g3_i1	0.6875
c129369_g1_i1	0.690722	c130514_g1_i3	0.673474
c129372_g3_i4	0.893617	c130539_g6_i1	0.79798
c129402_g2_i1	0.846774	c130541_g1_i2	0.795918
c129404_g1_i1	0.853786	c130541_g3_i4	0.693069
c129404_g2_i1	0.836709	c130565_g2_i1	0.688849
c129414_g4_i1	0.794872	c130592_g1_i1	0.636484
c129433_g2_i1	0.907407	c130608_g1_i1	0.894309
c129452_g2_i1	0.858333	c130608_g2_i1	0.856048
c129459_g1_i1	0.895543	c130612_g4_i2	0.918033
c129474_g4_i3	1	c130621_g2_i1	0.729278
c129476_g2_i1	0.910826	c130623_g1_i1	0.904762
c129488_g1_i1	0.520548	c130637_g1_i2	0.767442
c129492_g1_i1	0.753846	c130709_g2_i1	0.713725
c129495_g2_i1	0.893443	c130712_g1_i1	0.905303
c129519_g1_i2	0.806452	c130712_g2_i1	0.918367
c129521_g1_i2	0.732143	c130729_g1_i1	0.556485
c129535_g1_i1	0.782609	c130741_g1_i2	0.704659
c129548_g2_i1	0.826087	c130741_g3_i1	0.709677
c129557_g1_i2	0.751813	c130741_g8_i1	0.682692
c129557_g2_i2	0.555223	c130741_g9_i1	0.829412
c129581_g6_i2	0.581137	c130742_g2_i2	0.310204
c129607_g1_i3	0.619529	c130747_g1_i1	0.862846
c129609_g2_i1	0.824742	c130753_g2_i1	0.463557
c129620_g1_i3	0.696203	c130765_g2_i4	0.769231
c129633_g1_i1	0.833333	c130774_g1_i1	0.669421
c129633_g5_i1	0.924051	c130789_g1_i1	0.863187
c129633_g6_i1	0.949153	c130797_g1_i2	0.789474
c129640_g1_i2	0.9	c130797_g2_i1	0.775258
c129647_g2_i1	1	c130805_g1_i1	0.768293
c129664_g2_i2	0.741279	c130805_g2_i1	0.763926
c129673_g2_i2	0.731034	c130817_g1_i2	0.739241
c129673_g7_i1	0.734657	c130817_g2_i1	0.858847
c129674_g1_i1	0.876923	c130828_g1_i2	0.715649
c129674_g3_i1	0.747475	c130829_g1_i3	0.703797
c129694_g2_i1	0.747253	c130832_g1_i1	0.829776
c129694_g3_i3	0.693548	c130832_g2_i1	0.766467
c129697_g3_i1	0.752961	c130842_g6_i1	0.564854
c129710_g2_i2	0.839506	c130848_g5_i1	0.721429
c129723_g1_i1	0.772727	c130853_g3_i1	0.826087
c129723_g2_i1	0.651163	c130859_g3_i1	0.773333
c129773_g2_i1	0.823985	c130897_g3_i1	0.928571
c129785_g9_i3	0.744792	c130936_g2_i1	0.793494
c129825_g1_i1	0.820513	c130968_g1_i2	0.821455
c129833_g1_i1	0.487805	c130969_g1_i1	0.685714
c129833_g2_i1	0.742207	c130979_g1_i1	0.689723
c129852_g2_i1	0.954545	c130982_g1_i1	0.709677
c129857_g4_i1	0.946429	c130982_g2_i2	0.68883
c129889_g1_i1	0.77135	c131003_g3_i1	0.665422
c129893_g5_i1	0.916667	c131021_g2_i1	0.764706
c129936_g1_i1	0.414634	c131026_g1_i1	0.614865
c12994_g1_i1	0.994444	c131041_g1_i1	0.590604
c129970_g2_i1	0.958333	c131043_g2_i1	0.608696
c129978_g2_i1	0.761364	c131052_g1_i1	0.715508
c129988_g1_i2	0.710227	c131068_g1_i1	0.878788
c129988_g2_i1	0.60166	c131076_g3_i1	0.612158
c129988_g3_i1	0.70636	c131078_g3_i1	0.680441
c129988_g5_i1	0.591212	c131090_g1_i2	0.775747
c129991_g2_i2	0.754902	c131093_g12_i1	0.720183
c130001_g2_i3	0.797619	c131093_g2_i4	0.817713
c130012_g1_i2	0.861011	c131093_g7_i1	0.745665
c130013_g3_i1	0.792683	c131103_g2_i1	0.661616
c130039_g1_i2	0.813031	c131110_g1_i1	0.698276
c130051_g1_i1	0.666667	c131111_g2_i1	0.818594
c130053_g2_i1	0.927437	c131134_g2_i2	0.546584
c130053_g8_i1	0.653165	c131137_g1_i2	0.873134
c130064_g2_i4	1	c131137_g2_i2	0.865823
c130069_g1_i1	0.91954	c131140_g1_i1	0.544889
c130070_g2_i1	0.795918	c131148_g2_i1	0.593248
c130083_g2_i1	0.80303	c131160_g1_i1	0.782639
c130083_g5_i1	0.799038	c131165_g2_i1	0.774237
c130107_g3_i1	0.691729	c131168_g3_i1	0.817259
c130111_g4_i1	0.522843	c131168_g6_i1	0.734581
c130111_g7_i1	0.633333	c131180_g2_i1	0.782609
c130119_g5_i1	0.85	c131181_g1_i2	0.839013
c130119_g6_i1	0.69254	c131210_g2_i1	0.441375
c130119_g7_i1	0.851852	c131225_g1_i2	0.615079
c130121_g1_i1	0.883249	c131230_g5_i1	0.789474
c130124_g5_i1	0.536067	c131245_g1_i1	0.874868
c130129_g4_i1	0.895833	c131261_g1_i1	0.609865
c130136_g1_i1	0.913043	c131267_g1_i1	0.893617
c130137_g1_i1	0.794872	c131274_g4_i4	0.613772
c130151_g2_i1	0.101682	c131274_g5_i1	0.839335
c130168_g5_i2	0.796954	c131279_g2_i1	0.895349
c130173_g3_i1	0.828125	c131283_g1_i1	0.859116
c130176_g1_i1	0.734884	c131284_g5_i1	0.777778
c130177_g1_i3	0.243697	c131303_g3_i1	0.699578
c130179_g2_i1	0.683919	c131304_g2_i1	0.609865
c130179_g4_i1	0.590164	c131304_g4_i2	0.728956
c130195_g2_i1	0.625	c131310_g1_i1	0.490119
c130228_g2_i1	0.665414	c131316_g1_i2	0.720368
c130235_g1_i3	0.679448	c131334_g2_i1	0.600939
c130250_g1_i2	0.828265	c131342_g1_i1	0.677804
c130255_g1_i1	0.753425	c131342_g3_i1	0.772093
c130256_g2_i1	1	c131344_g1_i1	0.669355
c130321_g1_i1	0.699102	c131352_g1_i2	0.741036
c130340_g1_i1	0.84127	c131373_g1_i1	0.57485
c130340_g2_i1	0.866667	c131380_g1_i1	0.574176
c130345_g2_i1	0.861314	c131385_g1_i3	0.708333
c130376_g1_i1	0.86	c131395_g4_i1	0.761579
c130377_g2_i8	0.521951	c131442_g2_i1	0.690647
c130389_g2_i1	0.835052	c131445_g2_i1	0.795936
c130420_g1_i1	0.841346	c131449_g2_i1	0.728837
c130422_g2_i1	0.589744	c131467_g1_i2	0.847826
c130426_g2_i1	0.980769	c131471_g2_i1	0.731801
c130426_g3_i1	0.697674	c131471_g5_i1	0.575107
c130430_g3_i1	0.629213	c131477_g1_i1	0.663673
c130460_g2_i1	0.764706	c131486_g2_i1	0.770786
c130460_g7_i1	0.965517	c131486_g3_i1	0.781927
c130481_g2_i1	0.847458	c131490_g2_i1	0.374046
c130488_g1_i2	0.905812	c131490_g4_i2	0.403061
c130492_g1_i1	0.730233	c131490_g5_i1	0.644485
c130494_g10_i1	0.816327	c131498_g2_i1	0.679654
c130494_g4_i1	0.674157	c131503_g1_i2	0.637931
c130507_g2_i3	0.91208	c131545_g1_i1	0.722846
c130511_g1_i1	0.828283	c131545_g3_i2	0.732558
c130511_g2_i1	0.807229	c131553_g2_i1	0.589744
c130511_g3_i1	0.78125	c131566_g1_i1	0.714286
c130514_g1_i3	0.861295	c131566_g2_i1	0.795699
c130541_g3_i4	0.893578	c131597_g1_i2	0.636641
c130548_g1_i3	0.0644183	c131602_g1_i1	0.819224
c130565_g2_i1	0.814394	c131608_g9_i1	0.520305
c130588_g2_i1	0.882353	c131620_g5_i1	0.806667
c130592_g1_i1	0.76097	c131622_g1_i3	0.814286
c130608_g1_i1	0.923077	c131627_g1_i2	0.863684
c130621_g2_i1	0.613372	c131627_g2_i1	0.802292
c130623_g1_i1	1	c131629_g1_i2	0.772727
c130640_g6_i1	0.798942	c131646_g2_i1	0.925
c130669_g1_i2	0.811594	c131646_g4_i1	0.728477
c130734_g1_i2	0.826923	c131647_g1_i1	0.582353
c130741_g1_i2	0.708571	c131657_g3_i4	0.732187
c130742_g2_i2	0.490385	c131658_g1_i1	0.8
c130747_g1_i1	0.856115	c131662_g1_i1	0.695652
c130753_g2_i1	0.863636	c131662_g2_i1	0.688406
c130774_g1_i1	0.631579	c131669_g3_i1	0.732673
c130788_g3_i1	0.867647	c131672_g3_i2	0.771174
c130789_g1_i1	0.919414	c131684_g1_i1	0.909639
c130797_g1_i2	0.861111	c131710_g4_i1	0.784647
c130797_g2_i1	0.86455	c131713_g3_i1	0.579439
c130805_g2_i1	0.744361	c131713_g4_i1	0.824675
c130809_g1_i1	0.926923	c131717_g10_i1	0.75
c130817_g1_i2	0.791444	c131736_g1_i3	0.571429
c130828_g1_i2	0.759524	c131740_g3_i1	0.563847
c130829_g1_i3	0.808065	c131741_g1_i1	0.73262
c130832_g1_i1	0.860294	c131748_g1_i1	0.780488
c130832_g2_i1	0.79661	c131759_g1_i1	0.723025
c130837_g1_i3	0.570588	c131763_g3_i1	0.691542
c130842_g6_i1	0.700957	c131771_g2_i1	0.755631
c130859_g3_i1	0.836735	c131771_g4_i2	0.698276
c130908_g3_i1	0.883721	c131794_g1_i1	0.739503
c130936_g2_i1	0.79309	c131811_g1_i3	0.770161
c130948_g1_i1	0.743902	c131811_g2_i1	0.812261
c130961_g1_i4	0.553571	c131814_g1_i1	0.720238
c130969_g1_i1	0.763473	c131826_g1_i3	0.695954
c130970_g1_i1	0.655914	c131826_g3_i1	0.68
c130979_g1_i1	0.750943	c131830_g2_i2	0.757741
c130980_g1_i2	0.747934	c131834_g3_i1	0.857143
c130982_g1_i1	0.877551	c131837_g1_i2	0.807095
c130982_g2_i2	0.752688	c131841_g1_i1	0.744389
c130989_g1_i1	0.804878	c131842_g2_i2	0.543811
c130999_g4_i1	0.925	c131860_g2_i4	0.721963
c131003_g3_i1	0.683706	c131860_g3_i1	0.739806
c131015_g1_i2	0.715736	c131860_g4_i1	0.628352
c131021_g2_i1	0.843137	c131866_g2_i1	0.252169
c131052_g1_i1	0.710256	c131866_g4_i1	0.304607
c131068_g1_i1	0.882353	c13186_g1_i1	0.750958
c131076_g3_i1	0.675841	c131877_g3_i1	0.604775
c131079_g3_i1	0.884058	c131899_g2_i1	0.769231
c131090_g1_i2	0.850732	c131914_g3_i1	0.767619
c131093_g12_i1	0.857955	c131918_g2_i1	0.535188
c131093_g2_i4	0.901312	c131927_g1_i3	0.755516
c131093_g7_i1	0.837696	c131932_g1_i1	0.826087
c131093_g9_i1	0.983333	c131932_g2_i1	0.722922
c131103_g2_i1	0.632558	c131940_g1_i1	0.803063
c131110_g1_i1	0.835052	c131966_g1_i1	0.913043
c131110_g2_i2	0.899441	c131988_g1_i1	0.806702
c131111_g2_i1	0.868056	c131988_g2_i1	0.83583
c131127_g1_i1	0.509114	c131988_g3_i1	0.761905
c131134_g2_i2	0.823529	c132002_g1_i2	0.899523
c131137_g1_i2	0.902703	c132009_g2_i1	0.519704
c131137_g2_i2	0.817073	c132035_g3_i1	0.826087
c131140_g1_i1	0.711688	c132067_g3_i3	0.567568
c131148_g2_i1	0.754564	c132080_g1_i1	0.703552
c131160_g1_i1	0.857143	c132102_g3_i1	0.745833
c131165_g2_i1	0.840611	c132119_g1_i1	0.70354
c131181_g1_i2	0.930514	c132119_g2_i1	0.866667
c131196_g2_i3	0.785942	c132130_g4_i1	0.66224
c131210_g2_i1	0.699588	c132137_g1_i2	0.640867
c131223_g1_i1	0.702703	c132140_g1_i3	0.851064
c131225_g1_i2	0.678571	c132141_g4_i1	0.771682
c131231_g3_i1	0.95122	c132145_g3_i1	0.686993
c131245_g1_i1	0.930669	c132150_g3_i1	0.657333
c131261_g1_i1	0.703748	c132154_g1_i1	0.802768
c131267_g1_i1	0.9	c132177_g3_i1	0.767081
c131274_g4_i4	0.754789	c132181_g1_i3	0.71134
c131279_g2_i1	0.948718	c132181_g3_i1	0.723404
c131283_g1_i1	0.862089	c132184_g1_i1	0.898844
c131303_g3_i1	0.68616	c132216_g1_i1	0.644689
c131304_g2_i1	0.653846	c132216_g2_i3	0.746641
c131304_g4_i2	0.693727	c132227_g1_i1	0.870968
c131310_g1_i1	0.803493	c132229_g1_i2	0.924528
c131316_g1_i2	0.783287	c132229_g2_i1	0.728814
c131318_g6_i2	0.780488	c132229_g3_i1	0.76036
c131326_g1_i1	0.875	c132246_g1_i2	0.658389
c131334_g2_i1	0.717647	c132253_g1_i1	0.496016
c131342_g1_i1	0.713483	c132262_g2_i1	0.695294
c131342_g3_i1	0.67619	c132263_g11_i1	0.533784
c131346_g2_i1	0.75	c132270_g1_i1	0.672414
c131352_g1_i2	0.929245	c132271_g1_i1	0.810543
c131356_g2_i1	0.892473	c132276_g1_i2	0.602273
c131361_g6_i1	0.722222	c132284_g2_i1	0.835239
c131368_g3_i1	0.894737	c132288_g4_i1	0.704641
c131373_g1_i1	0.75	c132288_g5_i1	0.655052
c131395_g4_i1	0.869285	c132291_g1_i5	0.723966
c131426_g1_i2	0.714286	c132291_g2_i1	0.732468
c131442_g1_i1	0.827586	c132296_g3_i2	0.764706
c131442_g2_i1	0.823045	c132296_g6_i1	0.818533
c131445_g2_i1	0.931747	c132308_g1_i1	0.854626
c131449_g2_i1	0.682454	c132318_g4_i4	0.709292
c131467_g1_i2	0.898734	c132325_g3_i1	0.947368
c131471_g2_i1	0.763158	c132326_g1_i1	0.745774
c131472_g1_i1	0.840909	c132349_g1_i1	0.775
c131477_g1_i1	0.679372	c132355_g2_i1	0.679317
c131496_g4_i1	1	c132356_g11_i1	0.657971
c131503_g1_i2	0.590164	c132361_g2_i1	0.73301
c131545_g1_i1	0.780384	c132363_g7_i1	0.778234
c131545_g3_i2	0.813936	c132375_g2_i1	0.54717
c131553_g2_i1	0.785714	c132392_g2_i1	0.820711
c131553_g4_i1	0.682171	c132397_g2_i1	0.824478
c131560_g1_i1	0.9	c132397_g3_i1	0.84058
c131566_g1_i1	0.714286	c132398_g2_i1	0.605882
c131574_g1_i1	0.847953	c132404_g1_i1	0.942308
c131581_g1_i1	0.657343	c132405_g1_i1	0.568
c131594_g1_i1	0.578125	c132407_g2_i2	0.697106
c131597_g1_i2	0.733788	c132420_g4_i3	0.670588
c131602_g1_i1	0.877342	c132438_g1_i1	0.596783
c131620_g1_i2	0.888889	c132444_g1_i3	0.704106
c131620_g5_i1	0.847826	c132449_g1_i1	0.651094
c131627_g1_i2	0.908019	c132480_g1_i4	0.634146
c131627_g2_i1	0.896296	c132484_g2_i1	0.630189
c131646_g1_i1	0.714286	c132497_g1_i1	0.528594
c131646_g2_i1	0.894737	c132522_g1_i2	0.611546
c131646_g4_i1	0.673307	c132522_g2_i1	0.570878
c131658_g2_i1	1	c132523_g3_i2	0.0960685
c131659_g3_i3	0.804878	c132523_g4_i1	0.0828611
c131672_g3_i2	0.840994	c132523_g7_i1	0.0740298
c131684_g1_i1	0.959732	c132532_g1_i1	0.786408
c131707_g1_i2	0.649351	c132532_g2_i2	0.800137
c131713_g2_i1	0.868421	c132535_g2_i2	0.845463
c131731_g2_i1	0.883234	c132544_g3_i1	0.611441
c131731_g5_i1	0.907407	c132544_g5_i1	0.737288
c131732_g2_i1	0.838384	c132556_g4_i2	0.907407
c131735_g1_i2	0.536779	c132573_g4_i1	0.804087
c131740_g3_i1	0.698347	c132575_g1_i1	0.502326
c131741_g1_i1	0.8	c132578_g1_i1	0.748364
c131748_g1_i1	0.785714	c132578_g3_i1	0.777778
c131759_g1_i1	0.809635	c132589_g1_i1	0.776991
c131763_g3_i1	0.776119	c132602_g5_i1	0.632184
c131771_g2_i1	0.640423	c132605_g1_i4	0.681055
c131771_g4_i2	0.74359	c132622_g1_i2	0.708333
c131776_g1_i2	0.729167	c132624_g1_i1	0.811321
c131790_g2_i6	0.948529	c132626_g1_i2	0.619424
c131794_g1_i1	0.742564	c132630_g3_i1	0.766214
c131803_g3_i2	0.9	c132631_g1_i1	1
c131826_g1_i3	0.760456	c132631_g3_i1	0.814159
c131830_g1_i2	0.650943	c132631_g4_i1	0.844388
c131830_g2_i2	0.839286	c132633_g3_i1	0.663128
c131837_g1_i2	0.835664	c132635_g1_i1	0.783459
c131841_g1_i1	0.827692	c132635_g2_i1	0.830344
c131842_g2_i2	0.591743	c132649_g2_i2	0.674847
c131860_g2_i4	0.726804	c132651_g1_i1	0.825719
c131860_g3_i1	0.674699	c132664_g1_i1	0.754075
c131860_g4_i1	0.652406	c132664_g2_i2	0.703043
c131866_g2_i1	0.289608	c132664_g3_i1	0.695373
c131866_g4_i1	0.381554	c132664_g5_i1	0.725824
c13186_g1_i1	0.698842	c132669_g1_i2	0.742817
c131877_g3_i1	0.697674	c132672_g4_i2	0.841127
c131897_g2_i1	0.684932	c132672_g5_i1	0.882979
c131912_g4_i1	0.910256	c132673_g1_i1	0.718802
c131914_g3_i1	0.765087	c132683_g1_i1	0.720646
c131918_g2_i1	0.559748	c132683_g2_i1	0.656301
c131927_g1_i3	0.849315	c132685_g3_i5	0.693219
c131932_g2_i1	0.726154	c132686_g1_i3	0.667501
c131986_g1_i2	0.553459	c132688_g1_i1	0.63954
c132002_g1_i2	0.901743	c132689_g9_i1	0.888889
c132009_g2_i1	0.56391	c132695_g2_i1	0.929825
c132010_g1_i1	0.883562	c132711_g1_i1	0.722892
c132010_g3_i1	0.984848	c132715_g1_i1	0.764706
c132017_g2_i2	0.928571	c132723_g2_i1	0.642619
c132030_g1_i2	0.789474	c132723_g4_i1	0.709851
c132035_g3_i1	0.938776	c132727_g4_i1	0.80292
c132038_g2_i1	0.965517	c13272_g1_i1	0.761905
c132080_g1_i1	0.756808	c132737_g2_i2	0.691386
c132084_g1_i2	0.931034	c132741_g4_i1	0.78925
c132095_g3_i2	0.722222	c132741_g5_i1	0.702059
c132102_g3_i1	0.810458	c132751_g1_i2	0.708333
c132108_g1_i2	0.847518	c132751_g2_i4	0.667897
c132118_g1_i1	1	c132753_g1_i3	0.728165
c132130_g4_i1	0.755776	c132768_g1_i1	0.524462
c132137_g1_i2	0.497706	c132768_g6_i1	0.462745
c132140_g1_i3	0.809524	c132768_g7_i1	0.888889
c132141_g4_i1	0.892857	c132775_g1_i1	0.551689
c132145_g3_i1	0.712727	c132777_g2_i1	0.777542
c132150_g3_i1	0.790597	c132777_g3_i1	0.573284
c132150_g6_i1	0.545455	c132777_g6_i1	0.602273
c132154_g1_i1	0.909877	c132781_g2_i1	0.625571
c132177_g3_i1	0.863563	c132817_g2_i4	0.794118
c132180_g2_i1	0.563265	c132819_g2_i1	0.618243
c132190_g6_i1	0.801205	c132821_g1_i5	0.664083
c132195_g1_i7	0.816901	c132824_g1_i1	0.622449
c132199_g1_i1	0.776786	c132827_g4_i1	0.871373
c132199_g7_i1	0.695402	c132834_g3_i2	0.875806
c132216_g2_i3	0.785	c132845_g1_i1	0.626832
c132219_g1_i1	0.571956	c132877_g1_i2	0.806025
c132220_g1_i2	0.87013	c132893_g3_i1	0.80228
c132227_g1_i1	0.927536	c132893_g4_i1	0.694581
c132229_g1_i2	0.980769	c132900_g11_i1	0.75
c132229_g2_i1	0.868852	c132900_g7_i1	0.714125
c132229_g3_i1	0.75876	c132900_g9_i1	0.713839
c132233_g1_i1	0.697368	c132904_g1_i1	0.725664
c132242_g2_i1	0.721649	c132904_g3_i1	0.701613
c132253_g1_i1	0.586035	c132910_g2_i1	0.630055
c132262_g2_i1	0.717822	c132924_g3_i1	0.666667
c132269_g2_i2	0.947368	c132924_g5_i3	0.690323
c132270_g1_i1	0.8	c132928_g2_i1	0.75
c132284_g2_i1	0.9018	c132933_g1_i1	0.711382
c132288_g5_i1	0.625	c132941_g1_i1	0.579805
c132291_g1_i5	0.890736	c132941_g2_i1	0.659836
c132291_g2_i1	0.809107	c132944_g1_i1	0.708075
c132309_g2_i1	0.822454	c132945_g7_i1	0.703857
c132311_g2_i1	1	c132946_g1_i2	0.716789
c132318_g4_i4	0.837736	c132947_g1_i2	0.781133
c132324_g1_i1	0.643243	c132954_g5_i1	0.897059
c132325_g3_i1	1	c132969_g1_i4	0.634615
c132325_g4_i3	0.798246	c132987_g6_i1	0.668293
c132326_g1_i1	0.744713	c132990_g2_i1	0.72043
c132329_g1_i1	0.768456	c133004_g1_i1	0.58794
c132343_g2_i1	0.776119	c133004_g2_i1	0.791045
c132343_g5_i2	0.797872	c133008_g1_i1	0.835113
c132355_g2_i1	0.829268	c133012_g1_i1	0.674603
c132359_g3_i1	0.827586	c133012_g2_i1	0.744
c132361_g2_i1	0.697674	c133025_g1_i2	0.781818
c132363_g7_i1	0.701571	c133025_g2_i6	0.578035
c132375_g2_i1	0.942857	c133028_g3_i1	0.635628
c132379_g2_i1	0.860465	c133032_g1_i1	0.607383
c132392_g2_i1	0.557526	c133033_g1_i2	0.789461
c132398_g2_i1	0.835849	c133033_g3_i1	0.802752
c132404_g1_i1	0.97619	c133035_g1_i1	0.659021
c132405_g1_i1	0.699187	c133040_g1_i1	0.837838
c132407_g2_i2	0.753554	c133048_g1_i1	0.629738
c132413_g3_i2	0.72	c133104_g1_i1	0.575328
c132435_g4_i1	0.746667	c133116_g1_i1	0.87931
c132438_g1_i1	0.612371	c133122_g6_i1	0.873563
c132444_g1_i3	0.80109	c133122_g7_i1	0.882353
c132449_g1_i1	0.67098	c133131_g2_i1	0.324147
c132467_g3_i1	0.695402	c133142_g1_i2	0.841667
c132475_g3_i2	0.782334	c133151_g2_i1	0.56055
c132506_g1_i1	0.951613	c133157_g1_i2	0.625436
c132522_g1_i2	0.82716	c133157_g2_i1	0.709302
c132522_g2_i1	0.735135	c133159_g1_i1	0.699577
c132523_g2_i1	0.0699728	c133159_g2_i1	0.980769
c132523_g3_i2	0.109998	c133195_g1_i1	0.703184
c132523_g4_i1	0.0887253	c133209_g1_i1	0.827957
c132523_g7_i1	0.0851826	c133209_g3_i2	0.644172
c132532_g2_i2	0.752918	c133227_g1_i1	0.775775
c132535_g2_i2	0.922399	c133227_g2_i1	0.656974
c132536_g4_i1	0.637255	c133234_g1_i1	0.54878
c132544_g3_i1	0.738677	c133234_g2_i1	0.857143
c132553_g1_i1	0.642045	c133239_g1_i1	0.442922
c132556_g4_i2	0.888889	c133242_g2_i1	0.096425
c132564_g1_i2	0.722222	c133245_g6_i1	0.626506
c132567_g2_i1	0.810811	c133247_g6_i2	0.628419
c132573_g3_i1	0.915094	c133257_g2_i1	0.710843
c132573_g4_i1	0.810204	c133267_g2_i1	0.602041
c132578_g1_i1	0.804348	c133272_g1_i1	0.643145
c132578_g2_i1	0.741176	c133287_g1_i4	0.714286
c132581_g1_i1	0.742515	c133287_g4_i1	0.718254
c132589_g1_i1	0.78209	c133298_g1_i1	0.675799
c132589_g2_i1	0.8	c133309_g3_i3	0.690635
c132596_g1_i1	0.689655	c133309_g4_i1	0.672646
c132605_g1_i4	0.624242	c133320_g1_i1	0.823129
c132622_g1_i2	0.896907	c133322_g2_i1	0.844828
c132626_g1_i2	0.600048	c133332_g4_i2	0.580786
c132631_g3_i1	0.897059	c133340_g2_i1	0.735669
c132631_g4_i1	0.848057	c133340_g5_i1	0.867925
c132633_g3_i1	0.786246	c133351_g1_i3	0.801359
c132635_g1_i1	0.675439	c133351_g2_i1	0.732229
c132640_g2_i1	0.524324	c133358_g1_i1	0.77551
c132648_g1_i1	0.885714	c133364_g1_i2	0.816623
c132651_g1_i1	0.779904	c133364_g2_i1	0.871429
c132663_g2_i1	0.884615	c133364_g3_i1	0.871378
c132664_g1_i1	0.903945	c133367_g1_i1	0.692308
c132664_g2_i2	0.907696	c133370_g4_i1	0.614973
c132664_g3_i1	0.91032	c133383_g7_i3	0.535473
c132664_g5_i1	0.909793	c133384_g1_i1	0.733447
c132669_g1_i2	0.756517	c133384_g2_i1	0.808917
c132673_g1_i1	0.628821	c133384_g3_i1	0.721373
c132683_g1_i1	0.86464	c133386_g3_i2	0.72093
c132683_g2_i1	0.849197	c133396_g1_i2	0.737221
c132685_g3_i5	0.744141	c133397_g2_i1	0.716981
c132686_g1_i3	0.66712	c133397_g3_i1	0.705607
c132688_g1_i1	0.646753	c133411_g1_i2	0.84188
c132696_g6_i2	0.837209	c133423_g1_i2	0.761905
c132700_g8_i1	0.733333	c133433_g2_i1	0.725389
c132711_g1_i1	0.712963	c133446_g2_i1	0.724771
c132715_g1_i1	0.665468	c133448_g1_i1	0.584906
c132723_g1_i2	0.833333	c133456_g1_i1	0.43662
c132723_g2_i1	0.70214	c133458_g2_i1	0.698276
c132723_g4_i1	0.662534	c133459_g1_i2	0.666064
c132725_g1_i1	0.740881	c133464_g2_i1	0.921053
c132727_g4_i1	0.782051	c133476_g1_i1	0.829809
c13272_g1_i1	0.875	c133482_g1_i1	0.838987
c132737_g2_i2	0.764228	c133482_g3_i1	0.877603
c132741_g3_i4	0.631206	c133482_g4_i1	0.818859
c132751_g1_i2	0.80303	c133490_g2_i1	0.888889
c132775_g1_i1	0.677419	c133499_g9_i1	0.666415
c132777_g2_i1	0.903226	c133528_g5_i1	0.761834
c132777_g3_i1	0.933333	c133540_g2_i1	0.485429
c132781_g2_i1	0.786517	c133541_g2_i1	0.0756714
c132818_g2_i7	0.764706	c133548_g2_i1	0.685817
c132819_g2_i1	0.727941	c133549_g1_i1	0.765991
c132824_g1_i1	0.819549	c133549_g2_i1	0.793427
c132827_g4_i1	0.83566	c133557_g3_i2	0.821429
c132845_g2_i1	0.667203	c133557_g5_i1	0.741935
c132851_g7_i1	0.945946	c133560_g4_i1	0.841772
c132872_g1_i2	0.872549	c133568_g2_i1	0.759113
c132872_g2_i1	0.847222	c133578_g1_i1	0.809689
c132877_g1_i2	0.712074	c133591_g1_i1	0.783333
c132893_g1_i1	0.527027	c133602_g1_i1	0.766355
c132893_g3_i1	0.898734	c133617_g2_i1	0.635897
c132900_g3_i1	0.6875	c133617_g6_i1	0.498064
c132900_g7_i1	0.638898	c133623_g7_i1	0.935897
c132900_g9_i1	0.675215	c133626_g1_i2	0.885642
c132904_g1_i1	0.73913	c133628_g2_i1	0.768
c132904_g3_i1	0.695238	c133633_g1_i1	0.730038
c132910_g2_i1	0.823722	c133659_g1_i2	0.579439
c132924_g1_i1	0.676923	c133660_g1_i1	0.617761
c132924_g3_i1	0.764405	c133665_g2_i1	0.698276
c132924_g5_i3	0.777778	c133686_g2_i2	0.717391
c132931_g2_i1	0.952381	c133686_g3_i1	0.607904
c132934_g2_i1	1	c133686_g4_i1	0.706736
c132941_g1_i1	0.725806	c133686_g5_i1	0.754872
c132941_g2_i1	0.642066	c133688_g1_i1	0.658832
c132944_g1_i1	0.683099	c133689_g3_i1	0.677966
c132944_g3_i1	0.628571	c133694_g1_i1	0.630561
c132945_g7_i1	0.763441	c133703_g2_i1	0.735027
c132946_g1_i2	0.588299	c133703_g4_i1	0.721623
c132947_g1_i2	0.737246	c133714_g3_i2	0.655914
c132962_g1_i2	0.831579	c133728_g1_i1	0.692771
c132967_g3_i1	0.909091	c133733_g1_i3	0.714286
c132969_g1_i4	0.6231	c133744_g1_i2	0.847509
c132987_g1_i1	0.6625	c133753_g4_i1	0.75
c132987_g5_i1	0.678977	c133754_g1_i2	0.528497
c132987_g6_i1	0.783918	c133756_g1_i6	0.690566
c132987_g7_i1	0.69	c133761_g1_i1	0.557068
c132990_g2_i1	0.756098	c133779_g1_i1	0.633136
c133004_g1_i1	0.859155	c133779_g3_i2	0.704082
c133004_g2_i1	0.941176	c133784_g1_i1	0.851285
c133012_g1_i1	0.692494	c133791_g1_i1	0.856481
c133025_g1_i2	0.953488	c133796_g1_i1	0.786667
c133028_g3_i1	0.659864	c133843_g1_i1	0.55203
c133030_g3_i1	0.533333	c133848_g8_i1	0.843373
c133033_g1_i2	0.819945	c133880_g1_i1	0.751515
c133033_g3_i1	0.881188	c133880_g2_i4	0.71875
c133035_g1_i1	0.72006	c133882_g3_i1	0.803571
c133040_g1_i1	0.754545	c133887_g3_i1	0.713693
c133104_g1_i1	0.592798	c133887_g4_i3	0.67474
c133116_g1_i1	0.82716	c133887_g6_i1	0.812641
c133122_g6_i1	0.925	c133895_g1_i1	0.675349
c133122_g7_i1	0.933333	c133928_g1_i1	0.848057
c133131_g2_i1	0.377246	c133933_g1_i1	0.704288
c133149_g1_i2	0.67	c133966_g1_i1	0.680952
c133151_g2_i1	0.513458	c133990_g6_i3	0.895833
c133157_g2_i1	0.833333	c133992_g6_i1	0.725869
c133159_g1_i1	0.863806	c133995_g2_i3	0.841226
c133160_g1_i1	0.853659	c134001_g3_i2	0.547582
c133195_g1_i1	0.653664	c134010_g2_i1	0.393258
c133209_g1_i1	0.896226	c134014_g1_i2	0.822037
c133219_g2_i1	0.819549	c134015_g2_i2	0.631886
c133227_g1_i1	0.772973	c134015_g3_i2	0.702564
c133231_g4_i4	0.884615	c134015_g4_i1	0.663717
c133239_g1_i1	0.641667	c134025_g5_i1	0.815217
c133242_g2_i1	0.0965924	c134027_g2_i1	0.625609
c133245_g4_i1	0.851064	c134039_g1_i1	0.639551
c133247_g6_i2	0.767169	c134041_g3_i1	0.593393
c133250_g1_i2	0.615385	c134053_g3_i1	0.533333
c133260_g2_i7	0.741935	c134053_g4_i2	0.728244
c133260_g4_i1	0.663551	c134065_g1_i1	0.680272
c133267_g1_i1	0.662162	c134065_g2_i2	0.7051
c133267_g2_i1	0.645833	c134074_g1_i4	0.62212
c133270_g5_i1	0.75	c134080_g1_i3	0.666667
c133272_g1_i1	0.603604	c134080_g3_i1	0.760638
c133276_g1_i1	0.562241	c134089_g1_i1	0.834244
c133294_g1_i2	0.866197	c134089_g2_i1	0.676923
c133298_g1_i1	0.693671	c134100_g1_i1	0.538721
c133309_g3_i3	0.818436	c134105_g3_i1	0.719298
c133309_g4_i1	0.630952	c134110_g2_i1	0.808448
c133351_g1_i3	0.833196	c134112_g2_i1	0.088576
c133354_g2_i1	0.698276	c134118_g1_i1	0.669959
c133358_g1_i1	0.841379	c134132_g4_i2	0.786667
c133370_g2_i1	0.90625	c134144_g1_i1	0.779951
c133383_g7_i3	0.953668	c134145_g1_i1	0.763906
c133383_g8_i1	0.780488	c134167_g2_i1	0.651709
c133384_g1_i1	0.772222	c134179_g1_i1	0.737363
c133384_g2_i1	0.846293	c134187_g1_i1	0.641667
c133384_g3_i1	0.806495	c134192_g2_i1	0.751681
c133386_g3_i2	0.833671	c134216_g2_i2	0.729167
c133396_g1_i2	0.803375	c134218_g5_i2	0.563631
c133397_g3_i1	0.86755	c134220_g1_i2	0.646067
c133433_g2_i1	0.90625	c134223_g1_i1	0.789883
c133446_g2_i1	0.756757	c134223_g2_i1	0.672269
c133448_g1_i1	0.615196	c134223_g5_i1	0.834711
c133451_g1_i1	1	c134234_g3_i1	0.626263
c133458_g2_i1	0.730769	c134234_g5_i1	0.766667
c133476_g1_i1	0.776224	c134244_g4_i1	0.730092
c133479_g1_i1	0.72949	c134257_g1_i2	0.583784
c133482_g1_i1	0.860236	c134274_g1_i1	0.694046
c133492_g4_i1	0.947368	c134280_g7_i1	0.921569
c133499_g8_i2	1	c134280_g9_i1	0.708812
c133499_g9_i1	0.764706	c134282_g1_i1	0.795269
c133521_g4_i1	1	c134284_g1_i3	0.772113
c133540_g2_i1	0.594595	c134289_g5_i1	0.713656
c133541_g2_i1	0.0886585	c134298_g1_i2	0.82403
c133547_g5_i1	0.808219	c134313_g2_i1	0.763747
c133551_g4_i2	0.897959	c134317_g3_i1	0.399455
c133553_g1_i1	0.85	c134320_g2_i1	0.729282
c133560_g4_i1	0.835165	c134338_g1_i3	0.771725
c133568_g2_i1	0.657343	c134341_g1_i1	0.775613
c133578_g1_i1	0.865633	c134342_g1_i2	0.7
c133581_g1_i1	0.902439	c134342_g6_i1	0.952381
c133582_g2_i1	0.761364	c134351_g2_i1	0.8
c133591_g1_i1	0.730994	c134352_g2_i2	0.728734
c133602_g1_i1	0.806452	c134355_g1_i2	0.532258
c133616_g1_i2	0.792079	c134357_g2_i1	0.877037
c133617_g6_i1	0.405252	c134359_g4_i1	0.811881
c133623_g7_i1	0.971751	c134365_g2_i2	0.773956
c133628_g2_i1	0.733333	c134365_g3_i1	0.727273
c133633_g1_i1	0.818898	c134367_g1_i1	0.791302
c133659_g1_i2	0.897504	c134367_g2_i2	0.744924
c133686_g2_i2	0.821159	c134367_g4_i1	0.641231
c133686_g3_i1	0.772305	c134376_g1_i1	0.63786
c133686_g4_i1	0.86012	c134376_g2_i1	0.532468
c133686_g5_i1	0.778113	c134379_g1_i2	0.860053
c133687_g3_i1	0.735075	c134380_g6_i1	0.663265
c133688_g1_i1	0.872951	c134387_g1_i2	0.688822
c133689_g3_i1	0.745283	c134395_g6_i1	0.684211
c133697_g4_i1	0.970588	c134399_g4_i2	0.766436
c133703_g4_i1	0.668394	c134400_g3_i1	0.776316
c133711_g1_i2	0.715909	c134400_g4_i1	0.793745
c133714_g3_i2	0.846649	c134403_g3_i1	0.769608
c133728_g1_i1	0.781109	c134403_g4_i2	0.692061
c133733_g1_i3	0.75	c134404_g1_i1	0.708804
c133736_g1_i1	0.633574	c134404_g2_i2	0.823529
c133744_g1_i2	0.840388	c134404_g3_i1	0.73741
c133753_g4_i1	0.933333	c134407_g2_i1	0.672
c133761_g1_i1	0.720395	c134422_g2_i2	0.604394
c133773_g1_i1	1	c134422_g3_i1	0.740083
c133779_g1_i1	0.683333	c134428_g3_i1	0.515081
c133784_g1_i1	0.888981	c134432_g1_i1	0.673367
c133794_g1_i1	0.595041	c134441_g1_i1	0.81602
c133796_g1_i1	0.915789	c134447_g1_i1	0.620513
c133796_g3_i1	0.957983	c134448_g3_i2	0.750516
c133801_g1_i1	0.668539	c134448_g5_i3	0.628377
c133825_g2_i1	0.836207	c134454_g1_i3	0.819594
c133841_g2_i1	0.858974	c134455_g3_i1	0.743455
c133843_g1_i1	0.587279	c134460_g4_i1	0.764648
c133845_g5_i2	0.688172	c134464_g1_i1	0.726613
c133848_g8_i1	0.703704	c134465_g1_i1	0.715278
c133867_g1_i1	0.74	c134465_g3_i2	0.723227
c133880_g1_i1	0.5	c134468_g3_i1	0.747126
c133880_g2_i4	0.732143	c134475_g2_i1	0.613599
c133882_g4_i1	0.83871	c134475_g4_i1	0.775862
c133887_g3_i1	0.814815	c134480_g1_i2	0.817414
c133887_g4_i3	0.792793	c134480_g4_i1	0.749239
c133887_g6_i1	0.843434	c134480_g5_i1	0.816327
c133887_g7_i1	0.751773	c134491_g1_i1	0.745745
c133895_g1_i1	0.657407	c134497_g1_i1	0.894737
c133928_g1_i1	0.861607	c134501_g1_i2	0.786376
c133928_g2_i1	0.81194	c134508_g2_i1	0.745902
c133940_g1_i1	0.77686	c134508_g3_i1	0.84123
c133948_g5_i1	0.870968	c134510_g1_i1	0.727798
c133953_g3_i1	0.538462	c134511_g3_i1	0.714715
c133989_g2_i2	0.790123	c134511_g4_i4	0.617117
c133990_g6_i3	1	c134511_g5_i1	0.877612
c133992_g6_i1	0.830345	c134512_g2_i1	0.768293
c133995_g2_i3	0.877863	c134518_g1_i5	0.720131
c133996_g2_i1	0.829787	c134522_g1_i3	0.725
c134001_g3_i2	0.714706	c134522_g3_i1	1
c134010_g2_i1	0.636667	c134526_g1_i1	0.769969
c134015_g2_i2	0.730689	c134526_g2_i1	0.733051
c134015_g3_i2	0.778976	c134526_g3_i3	0.672414
c134021_g1_i2	0.69337	c134526_g4_i1	0.757486
c134025_g5_i1	0.918206	c134528_g1_i4	0.740331
c134053_g4_i2	0.883333	c134531_g4_i1	0.816667
c134065_g2_i2	0.707809	c134532_g3_i1	0.570513
c134069_g1_i1	0.214783	c134533_g1_i1	0.800499
c134074_g1_i4	0.674603	c134537_g1_i1	0.853061
c134080_g1_i3	0.842767	c134541_g5_i1	0.785714
c134080_g3_i1	0.828431	c134544_g1_i1	0.75
c134088_g1_i1	0.723214	c134553_g1_i1	0.742156
c134094_g1_i2	0.714286	c134555_g2_i1	0.854167
c134100_g1_i1	0.832451	c134555_g7_i1	0.913043
c134100_g2_i1	0.863636	c134567_g2_i2	0.817308
c134101_g2_i1	0.929577	c134568_g1_i1	0.514113
c134104_g2_i1	0.925	c134581_g1_i2	0.828283
c134110_g2_i1	0.883971	c134591_g1_i3	0.537872
c134112_g2_i1	0.092999	c134592_g1_i1	0.739403
c134118_g1_i1	0.865388	c134595_g3_i4	0.603261
c134122_g5_i1	0.721698	c134600_g8_i1	0.69863
c134144_g1_i1	0.777778	c134611_g1_i1	0.634146
c134145_g1_i1	0.766902	c134624_g1_i2	0.814378
c134151_g1_i1	0.863636	c134628_g1_i3	0.765045
c134167_g2_i1	0.732283	c134635_g1_i2	0.821429
c134176_g1_i8	0.843137	c134660_g1_i1	0.709091
c134179_g1_i1	0.879127	c134678_g1_i1	0.502288
c134187_g1_i1	0.6875	c134683_g2_i1	0.636364
c134189_g3_i1	0.659259	c134688_g2_i1	0.621399
c134192_g2_i1	0.762423	c134691_g1_i2	0.64433
c134218_g5_i2	0.625	c134697_g1_i1	0.697279
c134223_g1_i1	0.743056	c134702_g2_i1	0.821429
c134223_g2_i1	0.807407	c134703_g2_i2	0.789568
c134223_g5_i1	0.911447	c134707_g2_i1	0.825
c134234_g5_i1	0.986486	c134708_g5_i3	0.658355
c134244_g4_i1	0.90303	c134709_g1_i2	0.655844
c134250_g1_i2	0.481013	c134709_g2_i1	0.570423
c134257_g1_i2	0.850877	c134715_g1_i1	0.814701
c134274_g1_i1	0.694173	c134715_g2_i1	0.655172
c134275_g1_i1	0.746667	c134715_g4_i1	0.823529
c134280_g9_i1	0.900662	c134721_g1_i3	0.842703
c134282_g1_i1	0.905823	c134728_g1_i2	0.777778
c134284_g1_i3	0.80659	c134730_g1_i2	0.738041
c134289_g5_i1	0.756592	c134737_g2_i1	0.705714
c134298_g1_i2	0.849582	c134756_g2_i1	0.771903
c134313_g2_i1	0.795276	c134758_g2_i1	0.639369
c134317_g3_i1	0.340095	c134758_g4_i3	0.721834
c134320_g1_i3	0.630952	c134779_g1_i1	0.673507
c134340_g3_i4	0.704142	c134779_g2_i2	0.702935
c134341_g1_i1	0.916012	c134786_g1_i2	0.68314
c134342_g1_i2	1	c134788_g1_i2	0.677778
c134352_g2_i2	0.810464	c134794_g2_i1	0.870588
c134357_g2_i1	0.914865	c134796_g5_i2	0.724949
c134358_g1_i1	0.596491	c134798_g5_i1	0.68353
c134359_g4_i1	0.727273	c134802_g3_i1	0.747596
c134364_g2_i1	0.796875	c134803_g1_i1	0.63723
c134365_g2_i2	0.678947	c134807_g1_i4	0.704665
c134365_g3_i1	0.794872	c134813_g2_i1	0.786512
c134367_g4_i1	0.609672	c134813_g3_i1	0.707692
c134369_g1_i6	0.905556	c134813_g4_i1	0.81616
c134379_g1_i2	0.887662	c134821_g4_i1	0.833203
c134387_g1_i2	0.754864	c134830_g5_i2	0.737557
c134393_g1_i1	0.771429	c134833_g1_i2	0.696458
c134399_g2_i1	0.693182	c134836_g1_i1	0.669477
c134399_g4_i2	0.799107	c134850_g1_i1	0.675585
c134400_g2_i1	0.758112	c134850_g3_i1	0.508197
c134400_g4_i1	0.761538	c134864_g1_i3	0.579926
c134401_g1_i1	0.790323	c134865_g1_i1	0.732323
c134402_g1_i1	0.927928	c134865_g2_i1	0.901426
c134403_g3_i1	0.882353	c134872_g2_i1	0.668886
c134403_g4_i2	0.79385	c134879_g1_i4	0.790123
c134407_g2_i1	0.833333	c134890_g2_i1	0.60223
c134422_g2_i2	0.7875	c134893_g1_i1	0.415152
c134422_g3_i1	0.750786	c134898_g1_i3	0.642458
c134432_g1_i1	0.783133	c134899_g1_i1	0.772586
c134441_g1_i1	0.804747	c134899_g2_i1	0.67619
c134448_g3_i2	0.830844	c134899_g3_i1	0.6633
c134448_g5_i3	0.752152	c134899_g4_i1	0.799652
c134454_g1_i3	0.846671	c134901_g1_i2	0.682784
c134455_g3_i1	0.80625	c134905_g1_i1	0.728571
c134462_g3_i1	0.755682	c134912_g1_i2	0.554878
c134464_g1_i1	0.798945	c134936_g1_i1	0.787879
c134465_g1_i1	0.855856	c134936_g2_i1	0.759494
c134465_g3_i2	0.952381	c134940_g1_i1	0.605863
c134475_g2_i1	0.943396	c134941_g2_i1	0.865714
c134480_g5_i1	0.766234	c134953_g1_i3	0.685786
c134491_g1_i1	0.829617	c134953_g2_i1	0.751429
c134495_g3_i1	0.828571	c134956_g1_i5	0.666667
c134499_g1_i1	0.85	c134976_g3_i1	0.697143
c134501_g1_i2	0.818063	c134976_g5_i2	0.773683
c134507_g7_i1	0.147422	c134976_g6_i1	0.822581
c134508_g1_i1	0.8	c134982_g4_i4	0.722538
c134508_g3_i1	0.820779	c134986_g1_i4	0.843478
c134511_g3_i1	0.827751	c134989_g1_i1	0.71978
c134511_g4_i4	0.804755	c134989_g3_i1	0.730916
c134511_g5_i1	0.866171	c135000_g1_i1	0.570009
c134522_g1_i3	0.764706	c135021_g1_i2	0.768293
c134526_g3_i3	0.718696	c135032_g1_i1	0.756906
c134526_g4_i1	0.805704	c135034_g2_i1	0.664835
c134528_g1_i4	0.953333	c135041_g1_i1	0.737201
c134528_g3_i2	1	c135042_g2_i1	0.748272
c134533_g1_i1	0.858757	c135051_g4_i1	0.684119
c134537_g1_i1	0.88	c135052_g1_i1	0.702235
c134544_g1_i1	0.725275	c135053_g2_i1	0.738552
c134547_g2_i1	0.810811	c135054_g4_i1	0.642975
c134547_g4_i5	0.8125	c135060_g1_i1	0.678218
c134550_g1_i2	0.857143	c135062_g6_i1	0.86608
c134566_g1_i2	0.767442	c135073_g1_i3	0.813885
c134567_g2_i2	0.747475	c135073_g2_i1	0.797468
c134581_g1_i2	0.919192	c135077_g8_i1	0.762058
c134581_g5_i1	0.927273	c135085_g1_i3	0.654497
c134591_g1_i3	0.839472	c135104_g1_i4	0.756193
c134592_g1_i1	0.855711	c135107_g1_i3	0.832996
c134595_g3_i4	0.693548	c135108_g1_i2	0.669421
c134611_g1_i1	0.809524	c135108_g3_i3	0.751851
c134619_g8_i1	0.72093	c135113_g1_i1	0.614973
c134624_g1_i2	0.781581	c135115_g1_i4	0.701538
c134628_g1_i3	0.851776	c135116_g4_i3	0.738462
c134651_g5_i1	0.785714	c135124_g1_i1	0.672269
c134653_g2_i1	0.875	c135125_g2_i1	0.777778
c134655_g1_i1	0.696809	c135125_g3_i1	0.681604
c134672_g4_i1	0.723077	c135141_g1_i2	0.823858
c134678_g1_i1	0.666667	c135142_g2_i1	0.925926
c134683_g2_i1	0.8	c135142_g3_i1	0.568493
c134685_g1_i2	0.842105	c135145_g1_i1	0.754181
c134688_g1_i1	0.704545	c135162_g2_i2	0.62804
c134688_g2_i1	0.673469	c135168_g1_i1	0.852018
c134691_g1_i2	0.736842	c135169_g1_i2	0.751438
c134695_g1_i1	0.677543	c135187_g1_i1	0.861295
c134697_g1_i1	0.792683	c135204_g2_i1	0.833819
c134702_g1_i2	0.880829	c135205_g1_i2	0.591837
c134702_g2_i1	1	c135205_g2_i2	0.769743
c134708_g5_i3	0.731978	c135207_g1_i3	0.604027
c134709_g1_i2	0.676692	c135207_g2_i2	0.679325
c134712_g2_i1	0.9375	c135213_g1_i1	0.7
c134714_g1_i1	0.636628	c135220_g1_i1	0.734848
c134715_g1_i1	0.536343	c135222_g2_i1	0.8125
c134721_g1_i3	0.841033	c135226_g1_i1	0.753644
c134730_g1_i2	0.844776	c135227_g1_i1	0.749245
c134743_g3_i1	0.905882	c135240_g1_i1	0.739681
c134754_g5_i1	0.958333	c135241_g1_i1	0.933333
c134756_g2_i1	0.754902	c135247_g5_i1	0.750286
c134758_g4_i3	0.673469	c135255_g1_i1	0.711375
c134779_g1_i1	0.688312	c135255_g2_i1	0.729032
c134779_g2_i2	0.821849	c135261_g2_i1	0.585828
c134786_g1_i2	0.858238	c135263_g2_i2	0.820106
c134786_g2_i8	0.882353	c135275_g1_i2	0.75827
c134788_g1_i2	0.753623	c135275_g2_i1	0.846328
c134796_g5_i2	0.793372	c135275_g3_i1	0.712963
c134798_g5_i1	0.680115	c135283_g1_i2	0.814465
c134798_g6_i1	0.777778	c135296_g3_i2	0.626425
c134802_g3_i1	0.873457	c135303_g3_i1	0.525108
c134803_g1_i1	0.647059	c135315_g1_i2	0.752954
c134807_g1_i4	0.675978	c135315_g2_i1	0.8
c134813_g2_i1	0.864556	c135323_g1_i1	0.887097
c134814_g2_i1	0.882051	c135323_g6_i1	0.743802
c134821_g3_i1	0.938776	c135323_g7_i1	0.535354
c134821_g4_i1	0.905754	c135356_g1_i1	0.679245
c134823_g1_i1	0.744444	c135356_g2_i2	0.634608
c134833_g1_i2	0.778108	c135356_g3_i1	0.706667
c134836_g1_i1	0.728972	c135357_g1_i1	0.798762
c134842_g8_i2	0.695652	c135369_g1_i1	0.605505
c134850_g1_i1	0.652174	c135369_g2_i2	0.6133
c134850_g3_i1	0.823864	c135369_g4_i1	0.761521
c134850_g4_i1	0.873684	c135369_g5_i1	0.774011
c134856_g2_i1	0.716667	c135380_g3_i1	0.756602
c134864_g1_i3	0.624	c135386_g1_i4	0.70035
c134865_g1_i1	0.789668	c135392_g1_i3	0.700485
c134865_g2_i1	0.882604	c135395_g1_i1	0.658626
c134870_g1_i2	0.85	c135395_g2_i1	0.755568
c134872_g2_i1	0.826767	c135395_g3_i1	0.717998
c134873_g4_i1	0.842105	c135396_g1_i2	0.87963
c134875_g1_i1	0.76087	c135404_g2_i2	0.801093
c134890_g2_i1	0.579805	c135404_g3_i2	0.892019
c134890_g4_i1	0.683544	c135404_g4_i1	0.725926
c134899_g2_i1	0.774194	c135405_g1_i2	0.748586
c134899_g3_i1	0.755814	c135405_g3_i1	0.738601
c134899_g4_i1	0.763039	c135408_g2_i1	0.665441
c134900_g1_i2	0.823529	c135431_g1_i1	0.571479
c134901_g1_i2	0.919904	c135431_g2_i2	0.785558
c134910_g2_i1	0.819149	c135436_g2_i1	0.739726
c134912_g1_i2	0.73913	c135444_g1_i1	0.757367
c134920_g5_i2	0.931034	c135444_g2_i4	0.737968
c134936_g2_i1	0.805556	c135455_g2_i2	0.742
c134940_g1_i1	0.62987	c135456_g1_i1	0.571429
c134941_g2_i1	0.78022	c135456_g3_i2	0.787097
c134953_g1_i3	0.633388	c135465_g3_i1	0.736842
c134953_g2_i1	0.765596	c135467_g1_i3	0.92845
c134962_g3_i1	0.92	c135483_g3_i1	0.745455
c134969_g2_i1	0.818841	c135488_g1_i1	0.8
c134976_g3_i1	0.814286	c135496_g4_i1	0.684411
c134976_g5_i2	0.854851	c135500_g2_i1	0.723162
c134976_g6_i1	0.820896	c135502_g9_i1	0.86014
c134982_g4_i4	0.748466	c135504_g2_i1	0.745317
c134986_g1_i4	0.890244	c135506_g1_i1	0.575975
c134989_g1_i1	0.870588	c135506_g2_i1	0.709345
c134989_g3_i1	0.835303	c135507_g3_i1	0.66443
c135000_g1_i1	0.758554	c135520_g1_i1	0.0775931
c135021_g1_i2	0.831858	c135520_g3_i1	0.0966793
c135034_g2_i1	0.648936	c135531_g1_i1	0.716312
c135040_g2_i1	0.586592	c135534_g4_i1	0.75
c135041_g1_i1	0.7853	c135535_g1_i1	0.761328
c135042_g2_i1	0.825581	c135535_g2_i1	0.7875
c135051_g4_i1	0.702703	c135544_g3_i1	0.404803
c135052_g1_i1	0.665053	c135547_g2_i1	0.604167
c135054_g4_i1	0.764479	c135551_g1_i3	0.789668
c135063_g2_i3	0.649123	c135556_g1_i1	0.680702
c135065_g4_i2	0.795	c135587_g1_i1	0.755487
c135085_g1_i3	0.657754	c135587_g2_i1	0.757526
c135104_g1_i4	0.79648	c135587_g3_i1	0.640843
c135107_g1_i3	0.920705	c135590_g1_i1	0.69558
c135107_g2_i1	0.646154	c135593_g4_i2	0.757576
c135108_g1_i2	0.744681	c135596_g2_i1	0.746581
c135108_g3_i3	0.717587	c135602_g1_i1	0.749674
c135115_g1_i4	0.921951	c135604_g6_i2	0.401316
c135124_g1_i1	0.724299	c135604_g7_i1	0.608576
c135127_g2_i1	0.634921	c135612_g1_i1	0.726092
c135127_g4_i1	0.719697	c135613_g1_i3	0.698577
c135140_g1_i1	0.811594	c135613_g2_i1	0.745399
c135141_g1_i2	0.948477	c135613_g3_i1	0.69968
c135142_g3_i1	0.78534	c135615_g1_i1	0.814024
c135145_g1_i1	0.78169	c135619_g1_i1	0.775913
c135152_g1_i1	0.736842	c135623_g2_i1	0.728571
c135162_g2_i2	0.765354	c135624_g3_i1	0.636364
c135168_g1_i1	0.8867	c135625_g4_i1	0.735745
c135169_g1_i2	0.914339	c135625_g7_i1	0.78022
c135204_g2_i1	0.977011	c135642_g2_i6	0.658263
c135204_g4_i2	0.877934	c135644_g1_i3	0.752031
c135205_g1_i2	0.651786	c135646_g3_i1	0.812102
c135207_g1_i3	0.805556	c135646_g4_i4	0.763736
c135207_g2_i2	0.587156	c135649_g2_i2	0.806061
c135220_g1_i1	0.856	c135649_g3_i1	0.638889
c135222_g2_i1	0.829268	c135653_g2_i1	0.713767
c135226_g1_i1	0.849427	c135655_g2_i1	0.69697
c135227_g1_i1	0.928036	c135655_g3_i1	0.7506
c135240_g1_i1	0.826923	c135661_g1_i1	0.911232
c135241_g1_i1	0.925926	c135661_g2_i1	0.864529
c135247_g5_i1	0.789883	c135665_g2_i1	0.643625
c135261_g2_i1	0.723921	c135665_g4_i1	0.618605
c135263_g2_i2	0.845528	c135677_g2_i2	0.535135
c135281_g2_i2	0.412605	c135698_g1_i1	0.737647
c135283_g1_i2	0.872263	c135700_g1_i2	0.692771
c135292_g3_i2	0.921053	c135706_g2_i2	0.808716
c135296_g3_i2	0.720049	c135706_g3_i1	0.818702
c135299_g1_i1	0.634783	c135710_g3_i1	0.779266
c135303_g3_i1	0.576455	c135723_g1_i1	0.538588
c135315_g1_i2	0.650491	c135723_g2_i2	0.617647
c135323_g6_i1	0.913043	c135726_g1_i1	0.836119
c135323_g7_i1	0.855263	c135729_g3_i1	0.71875
c135325_g1_i1	0.774194	c135738_g2_i3	0.741722
c135342_g2_i1	0.682927	c135738_g3_i1	0.880562
c135344_g1_i2	0.579345	c135748_g2_i1	0.819672
c135350_g1_i1	0.897436	c135760_g1_i2	0.341985
c135354_g1_i1	0.672316	c135761_g1_i2	0.793651
c135356_g1_i1	0.866667	c135782_g1_i2	0.643609
c135356_g2_i2	0.678395	c135794_g5_i1	0.884615
c135356_g4_i1	0.526316	c135816_g1_i3	0.813456
c135357_g1_i1	0.862745	c135820_g1_i1	0.682403
c135369_g1_i1	0.81768	c135833_g6_i1	1
c135369_g2_i2	0.797831	c135835_g2_i1	0.701149
c135369_g4_i1	0.824544	c135839_g3_i1	0.62586
c135369_g5_i1	0.767857	c135848_g1_i1	0.787431
c135380_g3_i1	0.842377	c135849_g1_i1	0.632411
[truncated: 1,454 more rows]

## Sheet: Supplementary Data 5
CG		CHG		CHH
Gene_name	Methylation level	Gene_name	Methylation level	Gene_name	Methylation level
c100004_g2_i1	0.65625	c100004_g1_i1	0.791209	c1003_g1_i1	0.997442
c100030_g1_i1	0.962264	c100004_g2_i1	0.651106	c101343_g1_i1	0.0697534
c100147_g1_i1	0.947368	c100030_g1_i1	0.885246	c101449_g1_i1	0.0532516
c100187_g2_i1	1	c100147_g1_i1	0.803922	c101544_g1_i1	0.023582
c100285_g1_i1	1	c100187_g2_i1	0.98	c102298_g1_i1	0.0528169
c1003_g1_i1	1	c100234_g1_i1	0.798507	c102329_g1_i1	0.0240502
c100486_g1_i1	0.605634	c1003_g1_i1	1	c102404_g1_i1	0.111111
c100592_g1_i1	0.964912	c100486_g1_i1	0.649123	c102447_g1_i1	0.0236084
c100703_g1_i2	0.764706	c100703_g1_i2	0.873563	c102447_g2_i1	0.0208914
c100714_g1_i1	0.883721	c100953_g1_i1	0.719577	c103240_g1_i2	0.07431
c100735_g1_i1	0.9375	c101073_g1_i1	0.830022	c103295_g1_i1	0.278195
c100953_g1_i1	0.61194	c101135_g1_i1	0.825949	c103818_g2_i1	0.0301485
c101073_g1_i1	0.957055	c101207_g1_i1	0.787611	c104273_g1_i1	0.0292421
c101135_g1_i1	0.882353	c101220_g1_i1	0.717241	c106058_g1_i1	0.0252455
c101207_g1_i1	0.946903	c101259_g1_i1	0.765152	c106715_g1_i1	0.0214309
c101220_g1_i1	0.668622	c101259_g2_i1	0.700855	c106758_g1_i1	0.0350414
c101224_g2_i1	0.854839	c101285_g1_i1	0.660173	c106805_g1_i2	0.998997
c101285_g1_i1	0.754601	c101343_g1_i1	0.811326	c106851_g1_i1	0.294643
c101384_g1_i1	0.75	c101431_g1_i1	0.851266	c107059_g1_i1	0.99797
c101430_g1_i1	1	c101449_g1_i1	0.762478	c107349_g1_i1	1
c101431_g1_i1	0.914397	c101458_g1_i1	0.67507	c107565_g2_i1	0.0312692
c101449_g1_i1	0.883117	c101544_g1_i1	0.711201	c107896_g1_i1	0.998483
c101458_g1_i1	0.794953	c101839_g1_i1	0.708333	c108151_g1_i1	0.038495
c101544_g1_i1	0.86153	c101964_g1_i1	0.813953	c108231_g1_i1	0.0216208
c101575_g1_i2	0.72	c102040_g1_i1	0.705107	c108601_g1_i1	0.484496
c101683_g1_i1	0.686131	c102165_g1_i1	0.947368	c108892_g1_i1	0.0532319
c101839_g1_i1	0.929032	c102173_g1_i1	0.825243	c109239_g1_i1	0.0182844
c101941_g2_i1	1	c102204_g1_i1	0.727273	c109421_g1_i2	0.0521569
c101964_g1_i1	0.932127	c102239_g1_i2	0.744361	c109754_g1_i1	0.0359922
c102034_g1_i1	0.5	c102247_g1_i1	0.887162	c109940_g1_i1	0.0524194
c102040_g1_i1	0.576471	c102295_g1_i1	0.725532	c109980_g2_i1	0.026885
c102173_g1_i1	0.846154	c102298_g1_i1	0.822695	c111367_g1_i1	0.99775
c102247_g1_i1	0.866894	c102329_g1_i1	0.798793	c111471_g1_i3	0.102672
c102295_g1_i1	0.669456	c102374_g1_i1	0.811321	c111792_g1_i1	0.0361446
c102298_g1_i1	0.922481	c102388_g1_i1	0.683168	c111813_g1_i1	0.0376687
c102328_g2_i1	1	c102411_g1_i1	0.816327	c111987_g2_i1	0.068661
c102374_g1_i1	0.935484	c102447_g1_i1	0.769432	c112080_g1_i1	0.0474174
c102389_g1_i1	0.7625	c102447_g2_i1	0.843996	c112301_g1_i1	0.0231832
c102411_g1_i1	0.878788	c102496_g1_i1	0.835979	c11260_g1_i1	1
c102447_g1_i1	0.926543	c10250_g1_i1	0.815217	c112871_g1_i1	0.0934579
c102447_g2_i1	0.859073	c102598_g1_i2	0.711409	c112992_g1_i1	0.103448
c102496_g1_i1	0.85906	c102699_g2_i1	0.878788	c113000_g1_i2	0.054902
c10250_g1_i1	0.848837	c102702_g1_i1	0.882353	c113743_g2_i1	0.052693
c102575_g2_i1	0.8	c102741_g1_i1	0.784698	c113972_g2_i1	0.0167687
c102598_g1_i2	0.74359	c102833_g1_i2	0.895131	c113972_g3_i1	0.0258995
c102671_g1_i1	0.617647	c102863_g1_i2	0.693548	c114126_g1_i2	0.0281959
c102705_g1_i1	0.898876	c102923_g1_i1	0.730831	c114420_g1_i1	0.0319303
c102833_g1_i2	0.890244	c103017_g1_i1	0.86692	c114463_g1_i1	0.131313
c102863_g1_i2	0.722222	c10301_g1_i1	0.88189	c114549_g1_i1	0.0248617
c102937_g1_i1	0.711111	c103031_g1_i2	0.943548	c114802_g1_i3	0.982659
c102937_g2_i1	0.778008	c103103_g1_i1	0.920455	c115440_g1_i1	0.0201876
c10301_g1_i1	0.904762	c103134_g1_i1	0.822485	c115522_g1_i1	0.0510029
c103031_g1_i2	0.960784	c103240_g1_i2	0.701493	c115681_g1_i1	0.0235712
c103103_g1_i1	0.935065	c103258_g1_i1	0.871287	c115732_g1_i2	0.0347286
c103134_g1_i1	0.797136	c103282_g1_i1	0.795045	c115739_g1_i2	0.114754
c103240_g1_i2	0.79	c103358_g2_i1	0.953488	c115785_g1_i1	0.0425691
c103246_g1_i1	0.83871	c103375_g1_i1	0.607143	c116075_g1_i2	0.0286328
c103321_g2_i1	0.659091	c103501_g1_i1	0.84127	c116271_g1_i1	0.978571
c103342_g1_i1	0.666667	c103603_g2_i1	0.613707	c116407_g1_i2	0.0190725
c103501_g1_i1	0.933761	c103626_g2_i2	0.694444	c116592_g1_i1	0.0173903
c103562_g1_i1	0.635417	c103688_g1_i1	0.670648	c116844_g2_i1	0.0288035
c103602_g1_i2	0.966667	c103703_g1_i1	0.676385	c116844_g4_i1	0.0250665
c103603_g2_i1	0.946176	c103748_g1_i1	0.697531	c117047_g1_i1	0.0397022
c103625_g1_i1	0.911765	c103748_g2_i1	0.687023	c117527_g2_i1	0.0637931
c103626_g2_i2	0.831579	c103769_g1_i1	0.773585	c117819_g1_i1	0.0216285
c103641_g1_i1	0.952381	c103818_g2_i1	0.728312	c117940_g1_i1	0.0194511
c103657_g1_i1	0.969697	c104022_g1_i1	0.773973	c118145_g1_i1	0.0330221
c103676_g2_i1	1	c104024_g1_i1	0.944	c118405_g1_i1	0.0338224
c103680_g1_i1	0.897436	c104044_g1_i1	0.752066	c118405_g2_i1	0.0236723
c103689_g1_i2	0.451613	c104141_g1_i1	0.688385	c118466_g1_i2	0.0222748
c103883_g1_i2	0.726872	c104212_g1_i2	1	c118577_g1_i1	0.997633
c104022_g1_i1	0.93643	c104273_g1_i1	0.761285	c118581_g1_i1	0.038343
c104044_g1_i1	0.710526	c104317_g2_i2	0.943396	c118595_g1_i1	0.0177082
c104085_g1_i1	0.585366	c104416_g1_i1	0.913043	c119055_g1_i1	0.0511851
c104141_g1_i1	0.906667	c104425_g1_i1	0.847563	c119101_g2_i1	0.0331321
c104282_g1_i1	0.944444	c104434_g1_i1	0.978261	c119171_g1_i1	0.0373621
c104314_g1_i1	0.71875	c104454_g1_i1	0.830189	c119180_g2_i1	0.0333916
c104317_g2_i2	0.894737	c104471_g1_i1	0.909091	c119212_g3_i1	0.018757
c104388_g1_i1	0.944444	c104685_g1_i1	0.785235	c119335_g1_i1	0.0717973
c104392_g1_i1	0.882353	c104772_g1_i1	0.79879	c119487_g1_i1	0.0250588
c104416_g1_i1	0.84375	c105048_g1_i1	0.923077	c119919_g1_i1	0.0510118
c104425_g1_i1	0.908967	c105060_g1_i1	0.661157	c119958_g1_i1	0.0273526
c104434_g1_i1	0.766667	c105216_g1_i1	0.884058	c120171_g1_i1	0.86722
c104471_g1_i1	1	c105223_g1_i1	0.754464	c120286_g1_i1	0.0274328
c104535_g1_i2	0.8125	c105265_g1_i1	1	c120300_g2_i1	0.0615385
c104646_g1_i1	0.980392	c105392_g1_i1	0.652985	c120420_g2_i1	0.0450947
c104685_g1_i1	0.765537	c105450_g1_i1	0.955556	c120947_g1_i2	1
c104752_g1_i1	1	c105545_g1_i1	0.819048	c121110_g1_i3	0.315739
c104772_g1_i1	0.906593	c105573_g1_i1	0.875	c121235_g1_i1	0.057187
c104882_g2_i1	0.9	c105672_g1_i1	0.861619	c121275_g1_i1	0.0247382
c105060_g1_i1	0.8	c105672_g2_i1	0.872054	c121337_g1_i1	0.99427
c105215_g1_i1	1	c105732_g1_i1	0.851429	c121644_g1_i1	0.0272053
c105223_g1_i1	0.738739	c105918_g1_i2	0.701258	c122002_g2_i1	0.0495633
c105242_g1_i1	0.793103	c105928_g1_i1	0.703704	c122097_g1_i1	0.0310328
c105392_g1_i1	0.725146	c106067_g2_i2	0.609195	c122136_g1_i1	0.0474732
c105545_g1_i1	0.823529	c106126_g1_i1	0.826772	c122233_g1_i1	0.0214333
c105665_g1_i2	1	c106191_g1_i1	0.825243	c122314_g2_i1	0.0440613
c105665_g2_i1	1	c106220_g2_i1	0.719512	c122340_g1_i1	0.995074
c105726_g1_i2	0.666667	c106220_g3_i1	0.7625	c122440_g1_i1	0.0480769
c105892_g1_i1	0.941176	c106247_g1_i1	0.779592	c122520_g2_i1	0.0219553
c105918_g1_i2	0.719457	c106260_g1_i4	0.680672	c122525_g4_i1	0.0371709
c105920_g1_i2	0.86	c106268_g1_i1	0.923077	c122688_g1_i1	0.0730479
c105928_g1_i1	0.80083	c106271_g1_i1	0.647059	c122994_g2_i1	0.0255354
c105933_g1_i1	0.895652	c106304_g1_i1	0.796537	c122994_g3_i1	0.0319624
c106009_g1_i1	0.909091	c106313_g1_i1	0.924731	c123212_g1_i1	0.0610687
c106126_g1_i1	0.973333	c106564_g1_i1	0.950355	c12346_g1_i1	0.0617503
c106183_g1_i2	1	c106604_g1_i1	0.839	c123523_g2_i1	0.0429325
c106191_g1_i1	0.830189	c106626_g1_i1	0.857143	c123640_g1_i2	0.0380062
c106220_g3_i1	0.763889	c106635_g1_i1	0.853165	c123689_g1_i1	0.0237513
c106247_g1_i1	0.72381	c106691_g1_i1	0.846939	c123917_g1_i1	0.0470443
c106260_g1_i4	0.844961	c106708_g1_i1	0.456853	c123918_g1_i1	0.0199231
c106271_g1_i1	0.845528	c106715_g1_i1	0.801821	c123955_g1_i1	0.0382822
c106313_g1_i1	0.854167	c106758_g1_i1	0.65515	c123955_g2_i1	0.0470437
c106372_g1_i1	0.96	c106785_g1_i1	0.828025	c124080_g2_i1	0.0376638
c106513_g1_i1	0.966667	c106805_g1_i2	1	c124146_g1_i1	0.0368792
c106515_g1_i1	0.897959	c106844_g2_i1	0.881818	c124249_g1_i1	0.0526316
c106546_g1_i1	0.742424	c106869_g1_i1	0.747275	c124276_g2_i1	0.021754
c106564_g1_i1	0.962343	c106897_g1_i1	0.896552	c124464_g3_i1	0.263374
c106578_g1_i1	0.764045	c106948_g1_i1	0.837607	c124760_g2_i1	0.0458158
c106604_g1_i1	0.673554	c107059_g1_i1	1	c124985_g2_i1	0.0178709
c106626_g1_i1	0.949275	c107121_g2_i2	0.623377	c125104_g1_i1	0.0136422
c106635_g1_i1	0.931393	c107123_g1_i2	0.87037	c125281_g1_i1	0.0267275
c106702_g1_i1	1	c107136_g1_i1	0.670498	c125592_g3_i1	0.0199141
c106708_g1_i1	0.537037	c107188_g1_i1	0.795082	c125715_g2_i2	0.558442
c106715_g1_i1	0.797163	c107270_g1_i2	0.934211	c125820_g2_i1	0.0864198
c106758_g1_i1	0.732604	c107349_g1_i1	1	c125995_g1_i1	0.0273141
c106805_g1_i2	0.999097	c107408_g1_i1	0.668942	c126068_g2_i2	0.0455764
c106999_g1_i2	0.936937	c107447_g1_i2	0.763158	c126102_g1_i2	0.0339008
c107027_g1_i2	0.781818	c107529_g3_i1	0.636364	c126118_g1_i1	0.0224549
c107059_g1_i1	0.995215	c107552_g1_i1	0.948276	c126244_g2_i1	0.0660189
c107121_g2_i2	0.606557	c107565_g2_i1	0.791173	c126309_g1_i2	0.0339082
c107136_g2_i1	0.833333	c107693_g1_i1	0.656997	c126309_g2_i2	0.0217901
c107159_g1_i1	0.434555	c107774_g1_i1	0.952381	c126336_g1_i1	0.0316124
c107270_g1_i2	0.977273	c107896_g1_i1	1	c126395_g1_i1	0.0343195
c107349_g1_i1	1	c107912_g1_i1	0.782353	c126399_g1_i2	0.0110908
c107360_g1_i2	0.875	c108009_g1_i1	0.67094	c126637_g2_i1	0.0389747
c107390_g2_i1	0.930233	c108074_g1_i1	0.941176	c126712_g1_i1	0.0194823
c107408_g1_i1	0.656069	c108089_g1_i2	0.112022	c126747_g1_i1	0.0291988
c107512_g1_i2	0.576	c108118_g1_i1	0.867925	c126764_g4_i1	0.0412062
c107529_g3_i1	0.755102	c108135_g2_i1	0.717224	c126825_g3_i1	0.0312269
c107552_g1_i1	0.910714	c108151_g1_i1	0.627939	c126869_g1_i1	0.0691972
c107565_g2_i1	0.801887	c108156_g1_i1	0.969697	c126948_g3_i1	0.0608696
c107639_g1_i1	0.842105	c108231_g1_i1	0.821809	c127062_g1_i1	0.0212772
c107693_g1_i1	0.517766	c108274_g1_i1	0.834783	c127075_g1_i2	0.0221795
c107716_g1_i1	0.772727	c108279_g1_i1	0.745455	c127126_g1_i1	0.0205662
c107760_g2_i2	0.78481	c108330_g2_i2	0.711934	c127138_g1_i2	0.68932
c107896_g1_i1	0.971429	c108402_g1_i1	0.797468	c127209_g2_i2	0.0315009
c107975_g1_i1	0.833333	c108522_g1_i1	0.84466	c127279_g1_i1	0.0284102
c107993_g1_i1	1	c108534_g2_i2	0.681081	c127357_g1_i1	0.0294157
c108004_g1_i1	0.71831	c108574_g1_i1	0.766667	c127378_g1_i1	0.021472
c108009_g1_i1	0.909091	c108574_g2_i1	0.718121	c127445_g1_i1	0.0185202
c108089_g1_i2	0.22536	c108658_g1_i1	0.789474	c127657_g1_i2	0.0352666
c108135_g2_i1	0.751553	c108753_g1_i1	0.835294	c127894_g2_i2	0.0287712
c108231_g1_i1	0.830452	c108826_g1_i1	0.826748	c128023_g1_i1	0.0500618
c108232_g1_i1	0.72973	c108892_g1_i1	0.755224	c128063_g1_i2	0.0281523
c108252_g1_i1	1	c108892_g2_i1	0.819048	c128080_g1_i1	0.0338967
c108274_g1_i1	0.863636	c108955_g1_i1	0.9375	c128097_g1_i1	0.0463768
c108330_g2_i2	0.810811	c108976_g1_i1	0.775439	c128230_g1_i1	0.0564103
c108353_g1_i1	0.661538	c109020_g1_i1	0.647343	c128287_g3_i1	0.0317287
c108402_g1_i1	0.889952	c109032_g3_i1	0.801887	c128396_g1_i2	0.0296635
c108534_g2_i2	0.670588	c109040_g1_i1	0.915493	c128557_g2_i1	0.0232997
c108753_g1_i1	0.979592	c109041_g2_i1	0.582278	c128572_g2_i1	0.0257056
c108892_g1_i1	0.882064	c109047_g2_i1	0.915789	c128620_g1_i2	0.0225696
c108892_g2_i1	0.923077	c109104_g1_i1	0.715385	c128750_g2_i1	0.0262034
c108951_g1_i1	0.900826	c109140_g1_i1	0.769231	c128898_g1_i1	0.0279599
c108976_g1_i1	0.583815	c109223_g1_i1	0.55814	c129009_g1_i1	0.0607287
c109015_g1_i1	0.508197	c109223_g2_i1	0.49884	c129009_g4_i1	0.198454
c109020_g1_i1	0.680272	c109239_g1_i1	0.680743	c129256_g1_i2	0.0274092
c109032_g3_i1	0.87931	c109298_g1_i2	0.471154	c129279_g1_i3	0.266129
c109048_g1_i1	0.842105	c109406_g1_i2	0.807692	c129279_g2_i4	0.344371
c109101_g1_i3	1	c109421_g1_i2	0.815994	c129402_g6_i2	0.0245936
c109104_g1_i1	0.636364	c109499_g1_i1	0.935135	c129459_g1_i1	0.0395138
c109140_g1_i1	0.83913	c109542_g1_i1	0.84326	c129476_g2_i1	0.028582
c109239_g1_i1	0.702281	c109623_g1_i1	0.575439	c129495_g2_i1	0.0306667
c109264_g1_i1	0.536842	c109677_g1_i1	0.902098	c129507_g1_i1	0.0704225
c109364_g1_i1	0.794872	c109677_g2_i1	0.835294	c129519_g1_i2	0.0325857
c109406_g1_i2	0.680851	c109709_g1_i1	0.757225	c129557_g1_i2	0.0586462
c109421_g1_i2	0.877164	c109709_g2_i1	0.681818	c129557_g2_i2	0.045004
c109473_g1_i1	0.909091	c109728_g1_i1	0.622132	c129655_g1_i1	0.0282939
c109499_g1_i1	0.967568	c109754_g1_i1	0.728682	c129673_g7_i1	0.0407191
c109542_g1_i1	0.90099	c109766_g2_i2	0.654962	c129697_g3_i1	0.0327126
c109677_g1_i1	0.972973	c109869_g1_i2	0.417149	c129773_g2_i1	0.0355793
c109677_g2_i1	0.882353	c109932_g2_i1	0.785714	c129833_g2_i1	0.0480874
c109728_g1_i1	0.76435	c109940_g1_i1	0.795082	c129889_g1_i1	0.0785256
c109737_g1_i1	0.894737	c109980_g2_i1	0.761388	c12994_g1_i1	0.997218
c109754_g1_i1	0.890995	c110027_g1_i2	0.901408	c129978_g2_i1	0.0482823
c109766_g2_i2	0.65704	c110036_g1_i1	0.826923	c129988_g2_i1	0.0319343
c109869_g1_i2	0.510836	c110202_g1_i1	0.65614	c130053_g2_i1	0.0263234
c109932_g2_i1	0.8	c110247_g1_i1	0.776596	c130083_g5_i1	0.0202721
c109990_g1_i1	0.817647	c110249_g1_i2	0.830769	c130119_g6_i1	0.0343831
c110008_g1_i1	0.916667	c110340_g1_i1	0.614286	c130222_g4_i1	0.053719
c110202_g1_i1	0.830677	c110455_g2_i1	0.734375	c130235_g1_i3	0.0243659
c110223_g1_i2	0.722222	c110500_g1_i1	0.695652	c130250_g1_i2	0.0251518
c110247_g1_i1	0.947368	c110568_g1_i1	0.743169	c130254_g3_i1	0.0449367
c110249_g1_i2	0.967742	c110575_g1_i1	0.888889	c130321_g1_i1	0.0252347
c110278_g1_i2	0.825641	c110664_g1_i1	0.77305	c130493_g1_i1	0.0397533
c110319_g1_i1	0.782609	c110744_g1_i2	0.780415	c130507_g2_i3	0.0343082
c110340_g1_i1	0.665289	c110802_g1_i2	0.933333	c130514_g1_i3	0.0496585
c110349_g1_i1	0.977778	c111105_g1_i1	0.816107	c130592_g1_i1	0.0337968
c110390_g1_i1	0.625	c111212_g3_i1	0.662338	c130608_g2_i1	0.0368103
c110568_g1_i1	0.816568	c111257_g1_i1	0.749164	c130747_g1_i1	0.0316319
c110575_g1_i1	0.948718	c111316_g1_i1	0.786164	c130789_g1_i1	0.0196871
c110664_g1_i1	0.85	c111316_g2_i1	0.681818	c130797_g2_i1	0.0194719
c110701_g3_i1	1	c111351_g1_i1	0.622642	c130805_g1_i1	0.075067
c110744_g1_i2	0.813725	c111360_g1_i1	0.843137	c130817_g2_i1	0.0230755
c110747_g1_i1	0.897959	c111367_g1_i1	1	c130828_g1_i2	0.0634726
c110764_g1_i1	0.823529	c111395_g1_i1	0.820513	c130832_g1_i1	0.0287275
c110802_g1_i2	0.958904	c111395_g2_i1	0.812169	c130936_g2_i1	0.0213649
c110809_g1_i1	0.707317	c111432_g1_i1	0.871429	c130968_g1_i2	0.0809846
c110885_g1_i1	0.72093	c111471_g1_i3	0.845545	c130969_g1_i1	0.0247671
c110903_g1_i1	0.163275	c111512_g1_i1	0.916667	c131021_g2_i1	0.0530421
c111105_g1_i1	0.869128	c111517_g1_i1	0.754902	c131090_g1_i2	0.0317151
c111196_g1_i1	0.820755	c111589_g1_i1	0.0777116	c131093_g7_i1	0.0686275
c111196_g2_i1	0.699115	c111593_g1_i1	0.614256	c131160_g1_i1	0.0276064
c111212_g2_i1	0.678112	c111650_g2_i1	0.766234	c131168_g6_i1	0.0525488
c111212_g3_i1	0.638655	c111667_g1_i1	0.894737	c131181_g1_i2	0.0463629
c111215_g1_i1	0.851852	c111690_g1_i1	0.503949	c131274_g4_i4	0.034866
c111242_g1_i1	0.764706	c111733_g2_i1	0.754098	c131283_g1_i1	0.038672
c111257_g1_i1	0.778846	c111745_g1_i1	0.878788	c131303_g3_i1	0.0317375
c111316_g2_i1	0.929577	c111762_g1_i1	0.617647	c131316_g1_i2	0.0515873
c111351_g1_i1	0.6	c111792_g1_i1	0.767925	c131342_g1_i1	0.0329118
c111367_g1_i1	0.998496	c111797_g1_i2	0.79759	c131373_g1_i1	0.083612
c111395_g1_i1	0.977273	c111809_g1_i1	0.685185	c131403_g1_i1	0.038752
c111395_g2_i1	0.920245	c111813_g1_i1	0.844418	c131442_g2_i1	0.0539715
c111414_g2_i1	0.871795	c111927_g1_i1	0.743719	c131449_g2_i1	0.018684
c111432_g1_i1	0.916667	c111932_g2_i1	0.875	c131486_g2_i1	0.0266417
c111512_g1_i1	0.974359	c111952_g1_i1	0.716216	c131490_g4_i2	0.0223883
c111517_g1_i1	0.828283	c111984_g1_i1	0.725275	c131545_g1_i1	0.0286533
c111536_g1_i1	0.705882	c111987_g2_i1	0.776417	c131545_g2_i1	0.0247052
c111550_g1_i1	0.793103	c112027_g1_i1	0.714286	c131658_g1_i1	0.0921187
c111551_g1_i1	0.523077	c112080_g1_i1	0.820669	c131731_g2_i1	0.0631579
c111589_g1_i1	0.0784007	c112105_g1_i3	0.679012	c131759_g1_i1	0.0306833
c111593_g1_i1	0.647343	c112109_g2_i1	0.918919	c131794_g1_i1	0.0282998
c111650_g2_i1	0.90625	c112224_g1_i1	0.806452	c131830_g2_i2	0.0301659
c111667_g2_i1	0.714286	c112301_g1_i1	0.794984	c131860_g3_i1	0.0479911
c111690_g1_i1	0.479893	c112421_g1_i3	0.832084	c131914_g3_i1	0.024373
c111733_g2_i1	0.980769	c112499_g3_i1	0.82	c131927_g1_i3	0.0744483
c111751_g1_i1	0.675676	c112509_g1_i1	0.792398	c131940_g1_i1	0.0227007
c111762_g1_i1	0.875	c112526_g1_i1	0.77381	c131988_g1_i1	0.0298857
c111792_g1_i1	0.65286	c112529_g1_i1	0.967742	c131988_g2_i1	0.0386995
c111797_g1_i2	0.866667	c112543_g2_i1	0.770186	c132080_g1_i1	0.0239022
c111798_g1_i1	0.95	c112606_g1_i2	0.702703	c132141_g4_i1	0.0582266
c111800_g1_i1	0.857143	c11260_g1_i1	1	c132150_g3_i1	0.0248394
c111809_g1_i1	0.8375	c112636_g1_i2	0.974359	c132154_g1_i1	0.0408805
c111813_g1_i1	0.829493	c112694_g1_i1	0.782258	c132184_g1_i1	0.0362041
c111857_g2_i1	0.705882	c112756_g1_i1	0.661871	c132216_g2_i3	0.0322967
c111924_g1_i1	0.725	c112797_g1_i1	0.721053	c132227_g1_i1	0.0602241
c111927_g1_i1	0.797235	c112871_g1_i1	0.818182	c132229_g3_i1	0.046441
c111932_g2_i1	0.918919	c112926_g1_i1	0.605	c132271_g1_i1	0.0219761
c111934_g1_i1	0.752941	c112947_g1_i1	0.813725	c132291_g1_i5	0.018257
c111984_g1_i1	0.640625	c112949_g1_i1	0.683721	c132291_g2_i1	0.0569853
c111987_g2_i1	0.855107	c112979_g1_i2	0.93617	c132296_g3_i2	0.0429894
c112027_g1_i1	0.85	c112989_g1_i1	0.990566	c132296_g6_i1	0.0258845
c112039_g1_i1	0.932039	c11298_g1_i1	0.727273	c132392_g2_i1	0.028858
c112109_g2_i1	0.95	c113000_g1_i2	0.731469	c132407_g2_i2	0.0297872
c112168_g1_i2	0.842105	c113032_g1_i1	0.69914	c132438_g1_i1	0.0276739
c112224_g1_i1	0.944444	c113033_g1_i1	0.738786	c132523_g3_i2	0.00819062
c112342_g1_i1	0.44186	c113117_g1_i2	0.736111	c132532_g2_i2	0.025523
c112353_g1_i1	0.828571	c113137_g1_i1	0.820588	c132578_g1_i1	0.0279898
c112421_g1_i3	0.735818	c113159_g1_i1	0.8	c132589_g1_i1	0.0294591
c112447_g2_i1	1	c113197_g1_i1	0.697368	c132626_g1_i2	0.0424419
c112456_g1_i1	0.861111	c113274_g1_i1	0.546154	c132633_g3_i1	0.0357807
c112484_g3_i1	0.711409	c113334_g1_i3	0.926174	c132635_g2_i1	0.0353573
c112499_g1_i1	0.886364	c113396_g4_i1	0.57732	c132664_g1_i1	0.0158366
c112499_g2_i1	0.820896	c113610_g1_i1	0.928571	c132664_g2_i2	0.0366774
c112499_g3_i1	0.918605	c113624_g1_i1	0.604743	c132664_g3_i1	0.0239222
c112509_g1_i1	0.650177	c113632_g1_i1	0.764854	c132664_g5_i1	0.0243266
c112511_g1_i1	0.666667	c113691_g1_i2	0.819444	c132669_g1_i2	0.0493489
c112515_g1_i4	0.820312	c113743_g2_i1	0.708955	c132672_g4_i2	0.0215613
c112543_g2_i1	0.870968	c113752_g1_i2	0.821429	c132683_g1_i1	0.0223431
c112561_g2_i1	0.295327	c113761_g1_i3	0.885527	c132683_g2_i1	0.0185025
c112597_g1_i1	0.828571	c113909_g1_i1	0.768034	c132685_g3_i5	0.0203167
c112636_g1_i2	0.939394	c113914_g1_i1	0.734241	c132715_g1_i1	0.0585206
c112694_g1_i1	0.785714	c113947_g2_i1	0.657224	c132723_g2_i1	0.0265425
c112706_g1_i2	0.85	c113972_g2_i1	0.862685	c132723_g4_i1	0.0331897
c112730_g2_i1	0.844444	c113972_g3_i1	0.835493	c132751_g1_i2	0.0664894
c112756_g1_i1	0.549398	c114086_g1_i1	0.7	c132827_g4_i1	0.0363424
c112761_g1_i1	0.910714	c114112_g2_i2	0.844444	c132845_g1_i1	0.054538
c112777_g1_i2	0.957576	c114112_g5_i2	0.798319	c132845_g2_i1	0.03236
c112796_g1_i1	0.916667	c114126_g1_i2	0.786999	c132877_g1_i2	0.0316374
c112797_g1_i1	0.931408	c11417_g1_i2	1	c132883_g2_i2	0.16622
c112908_g1_i1	0.816794	c114264_g1_i1	0.903743	c132893_g3_i1	0.0308909
c112926_g1_i1	0.666667	c114273_g4_i2	0.635723	c132900_g6_i1	0.0515368
c112947_g1_i1	0.831325	c114420_g1_i1	0.833506	c132900_g7_i1	0.0292453
c112949_g1_i1	0.596685	c114421_g1_i2	0.776119	c132900_g9_i1	0.0251273
c112979_g1_i2	0.816327	c114439_g2_i1	0.655251	c132924_g3_i1	0.0320779
c112989_g1_i1	0.985915	c114463_g1_i1	0.934783	c132945_g7_i1	0.027897
c113000_g1_i2	0.922921	c114474_g1_i1	0.748698	c132946_g1_i2	0.0251754
c113032_g1_i1	0.834437	c114482_g1_i2	0.632911	c132947_g1_i2	0.0259107
c113033_g1_i1	0.916667	c114549_g1_i1	0.63039	c132962_g1_i2	0.0825397
c113137_g1_i1	0.9	c114575_g1_i3	0.644068	c132987_g6_i1	0.0424626
c113159_g1_i1	0.892473	c114581_g1_i2	0.925926	c133008_g1_i1	0.0288786
c113197_g1_i1	0.703125	c114644_g1_i1	0.743243	c133012_g1_i1	0.0337149
c113271_g1_i1	0.94702	c114802_g1_i3	1	c133033_g1_i2	0.0242022
c113300_g1_i1	0.837838	c114809_g2_i1	0.820346	c133040_g1_i1	0.107544
c113468_g1_i1	1	c114898_g2_i1	0.615616	c133044_g1_i1	0.109756
c113624_g1_i1	0.598425	c114943_g2_i1	0.705263	c133159_g1_i1	0.0320387
c113632_g1_i1	0.730994	c114994_g1_i2	0.813084	c133195_g1_i1	0.0297008
c113752_g1_i2	0.855769	c115021_g1_i1	0.671986	c133298_g1_i1	0.0348795
c113761_g1_i3	0.780702	c115028_g2_i1	0.770492	c133340_g2_i1	0.0569395
c113862_g1_i1	0.819672	c115028_g4_i1	0.675987	c133351_g1_i3	0.0236659
c113879_g1_i1	0.512821	c115037_g1_i1	0.789855	c133351_g2_i1	0.0331223
c113888_g1_i1	0.962963	c115050_g1_i2	0.741445	c133384_g2_i1	0.0255064
c113909_g1_i1	0.801205	c115055_g1_i1	0.549425	c133384_g3_i1	0.0212411
c113914_g1_i1	0.596899	c115061_g1_i1	0.86157	c133396_g1_i2	0.0324224
c113972_g2_i1	0.889031	c115091_g1_i1	0.710638	c133397_g3_i1	0.0703094
c113972_g3_i1	0.909797	c115109_g2_i2	0.795	c133459_g1_i2	0.0216013
c113989_g1_i1	0.681818	c115299_g1_i1	0.810811	c133476_g1_i1	0.0599369
c114086_g1_i1	0.964497	c115305_g1_i2	0.625	c133482_g1_i1	0.0285272
c114112_g2_i2	0.95	c115340_g1_i1	0.893333	c133482_g3_i1	0.0289096
c114112_g5_i2	0.782609	c115349_g1_i1	0.446281	c133595_g1_i1	0.0323869
c114123_g3_i1	0.847826	c115393_g1_i1	0.894737	c133617_g2_i1	0.0177048
c114126_g1_i2	0.858566	c115393_g2_i2	0.892857	c133617_g6_i1	0.0139049
c114176_g1_i1	0.868056	c115440_g1_i1	0.783841	c133686_g2_i2	0.015793
c114224_g2_i1	0.973333	c115522_g1_i1	0.830389	c133686_g3_i1	0.0353168
c114227_g1_i1	0.866667	c115522_g2_i1	0.765766	c133686_g4_i1	0.0239479
c114245_g1_i1	0.84492	c115623_g1_i1	0.78972	c133686_g5_i1	0.0428114
c114263_g1_i1	0.775	c115674_g1_i2	0.888889	c133703_g2_i1	0.0237619
c114273_g4_i2	0.695842	c115681_g1_i1	0.684688	c133703_g4_i1	0.0284048
c114329_g1_i1	0.966667	c115709_g2_i1	0.965517	c133728_g1_i1	0.0224559
c114340_g1_i1	0.529851	c115710_g1_i1	0.860294	c133744_g1_i2	0.0286894
c114343_g1_i1	0.755556	c115732_g1_i2	0.751773	c133791_g1_i1	0.0194815
c114360_g1_i2	0.789474	c115737_g1_i1	0.733129	c133843_g1_i1	0.0391592
c114367_g1_i1	0.863636	c115739_g1_i2	1	c133933_g1_i1	0.0244506
c114395_g1_i1	0.952381	c115745_g1_i2	0.813084	c134014_g1_i2	0.0238509
c114420_g1_i1	0.862403	c115751_g1_i1	0.816794	c134015_g2_i2	0.0208231
c114421_g1_i2	0.944882	c115755_g1_i2	0.752688	c134027_g2_i1	0.0342397
c114439_g2_i1	0.80597	c115769_g1_i1	0.822917	c134089_g1_i1	0.0296483
c114463_g1_i1	0.911111	c115785_g1_i1	0.681338	c134110_g2_i1	0.0238895
c114474_g2_i1	0.602649	c115907_g1_i1	0.613636	c134118_g1_i1	0.0331422
c114482_g1_i2	0.704142	c115958_g1_i1	0.766962	c134145_g1_i1	0.042787
c114549_g1_i1	0.781553	c115992_g1_i1	0.905172	c134179_g1_i1	0.0305562
c114581_g1_i2	0.941176	c116006_g1_i1	0.696049	c134192_g2_i1	0.0331234
c114587_g1_i1	0.870968	c116011_g1_i1	0.829787	c134199_g1_i1	0.0710856
c114719_g1_i1	0.934783	c116075_g1_i2	0.691329	c134223_g5_i1	0.0840336
c114725_g2_i1	0.866667	c116271_g1_i1	0.981481	c134257_g1_i2	0.038806
c114762_g1_i1	0.962963	c116288_g1_i2	0.833333	c134282_g1_i1	0.018328
c114793_g1_i1	0.911111	c116292_g2_i1	0.971429	c134299_g5_i1	0.466431
c114809_g2_i1	0.832618	c116294_g1_i2	0.668	c134317_g3_i1	0.0488718
c114898_g1_i1	0.945946	c116300_g1_i1	0.788235	c134338_g1_i3	0.137125
c114898_g2_i1	0.75431	c116316_g1_i2	0.0572842	c134341_g1_i1	0.0329488
c114901_g2_i1	1	c116407_g1_i2	0.732852	c134352_g2_i2	0.0232653
c114994_g1_i2	0.785714	c116416_g2_i1	0.9	c134367_g1_i1	0.0174111
c115021_g1_i1	0.763934	c116423_g1_i1	0.701357	c134367_g2_i2	0.0488766
c115028_g4_i1	0.829268	c116469_g1_i1	0.618497	c134367_g4_i1	0.0362632
c115037_g1_i1	0.717647	c116477_g1_i1	0.718137	c134379_g1_i2	0.0461937
c115046_g1_i1	0.0737226	c116520_g1_i1	0.670732	c134387_g1_i2	0.050547
c115050_g1_i2	0.803922	c116539_g1_i1	0.741803	c134403_g4_i2	0.0165797
c115055_g1_i1	0.717391	c116594_g1_i1	0.859155	c134404_g1_i1	0.0373979
c115060_g1_i2	0.704762	c116673_g1_i1	0.631259	c134422_g2_i2	0.0473918
c115061_g1_i1	0.920455	c116684_g1_i1	0.521073	c134422_g3_i1	0.0204001
c115091_g1_i1	0.861417	c116723_g1_i1	0.796178	c134441_g1_i1	0.0318459
c115109_g2_i2	0.850331	c116755_g2_i1	0.731579	c134448_g3_i2	0.0364985
c115148_g1_i1	0.71875	c116756_g1_i1	0.630807	c134448_g5_i3	0.0265891
c115211_g1_i1	0.76	c116796_g1_i1	0.561224	c134463_g1_i2	0.0647336
c115297_g1_i1	0.829787	c116844_g2_i1	0.748815	c134464_g1_i1	0.0156046
c115393_g2_i2	1	c116844_g4_i1	0.753508	c134480_g4_i1	0.0544747
c115440_g1_i1	0.916972	c116854_g1_i2	0.65124	c134501_g1_i2	0.0339845
c115522_g1_i1	0.761787	c116870_g1_i1	0.789144	c134510_g1_i1	0.0288567
c115623_g1_i1	0.740741	c116975_g1_i1	0.849057	c134511_g4_i4	0.0256871
c115635_g2_i1	0.941176	c117013_g1_i1	0.817961	c134526_g1_i1	0.017615
c115674_g1_i2	0.897436	c117047_g1_i1	0.737747	c134526_g3_i3	0.0334302
c115681_g1_i1	0.904186	c117086_g1_i2	0.851852	c134526_g4_i1	0.0307625
c115681_g2_i1	0.741007	c117146_g1_i1	0.729614	c134528_g1_i4	0.0408604
c115732_g1_i2	0.694722	c117192_g1_i1	0.858871	c134568_g1_i1	0.0430733
c115737_g1_i1	0.597403	c117296_g1_i2	0.765986	c134591_g1_i3	0.0303123
c115745_g1_i2	0.771429	c117322_g1_i1	0.819672	c134600_g8_i1	0.175
c115751_g1_i1	0.592593	c117350_g1_i2	0.752809	c134624_g1_i2	0.0237968
c115755_g1_i2	0.862385	c117352_g1_i1	0.834501	c134628_g1_i3	0.0267572
c115769_g1_i1	0.942308	c117382_g1_i3	0.5375	c134715_g1_i1	0.0166713
c115785_g1_i1	0.748031	c117488_g1_i1	0.643382	c134721_g1_i3	0.0264066
c115824_g1_i1	0.8	c117493_g1_i1	0.619048	c134798_g5_i1	0.0361866
c116006_g1_i1	0.622568	c117502_g1_i2	0.776699	c134807_g1_i4	0.0357531
c116011_g1_i1	0.953846	c117508_g1_i1	0.730769	c134813_g2_i1	0.0202632
c116036_g1_i1	0.575758	c117527_g2_i1	0.841945	c134813_g4_i1	0.0209178
c116062_g1_i1	0.986667	c117538_g1_i1	0.644068	c134821_g4_i1	0.0244826
c116075_g1_i2	0.614829	c117548_g1_i1	0.648148	c134833_g1_i2	0.028311
c116152_g1_i2	0.692308	c117561_g3_i1	0.794521	c134841_g1_i2	0.0910345
c116152_g2_i1	0.793814	c117681_g1_i1	0.664336	c134865_g2_i1	0.0293772
c116294_g1_i2	0.748252	c117690_g1_i1	0.851562	c134872_g2_i1	0.0193581
c116316_g1_i2	0.066146	c117695_g1_i1	0.678571	c134898_g1_i3	0.0304731
c116321_g1_i1	0.824597	c117729_g1_i2	1	c134901_g1_i2	0.0289452
c116360_g1_i2	0.789954	c117743_g1_i1	0.661972	c134953_g1_i3	0.0226591
c116407_g1_i2	0.869822	c117805_g1_i1	0.928571	c134953_g2_i1	0.0250562
c116409_g1_i1	1	c117814_g2_i1	0.783784	c134976_g5_i2	0.0388672
c116416_g2_i1	1	c117819_g1_i1	0.821918	c134983_g1_i1	0.0230713
c116423_g1_i1	0.84106	c117928_g2_i1	0.719178	c134989_g3_i1	0.0194935
c116428_g3_i1	0.85	c117931_g1_i1	0.732	c135000_g1_i1	0.0316032
c116469_g1_i1	0.653333	c117940_g1_i1	0.60614	c135041_g1_i1	0.024991
c116520_g1_i1	0.757009	c117972_g1_i1	0.779221	c135052_g1_i1	0.0207728
c116539_g1_i1	0.76	c117987_g1_i1	0.631356	c135062_g6_i1	0.0228306
c116673_g1_i1	0.682119	c118016_g1_i1	0.831025	c135085_g1_i3	0.0373242
c116684_g1_i1	0.730435	c11801_g1_i1	0.771429	c135104_g1_i4	0.038424
c116723_g1_i1	0.878505	c118074_g1_i2	0.0575974	c135107_g1_i3	0.0207831
c116755_g2_i1	0.671875	c118094_g1_i1	0.79	c135113_g1_i1	0.0320755
c116756_g1_i1	0.911392	c118126_g2_i1	0.733871	c135187_g1_i1	0.0261295
c116796_g1_i1	0.696203	c118140_g2_i1	0.703947	c135205_g2_i2	0.0356966
c116812_g2_i1	0.932836	c118143_g1_i1	0.877358	c135207_g2_i2	0.0647131
c116844_g2_i1	0.589944	c118162_g1_i1	0.91746	c135315_g1_i2	0.0274225
c116844_g4_i1	0.847605	c118225_g2_i1	0.8579	c135356_g2_i2	0.0343675
c116854_g1_i2	0.830769	c118235_g2_i1	0.846154	c135369_g4_i1	0.0341113
c116870_g1_i1	0.674523	c118252_g1_i1	0.431111	c135380_g3_i1	0.0443485
c116943_g2_i1	0.941748	c118284_g1_i1	1	c135386_g1_i4	0.0277748
c116956_g1_i1	0.614286	c118405_g1_i1	0.832962	c135392_g1_i3	0.0222624
c116975_g1_i1	0.820513	c118405_g2_i1	0.871256	c135395_g1_i1	0.0239331
c117047_g1_i1	0.894023	c118409_g1_i2	0.788506	c135395_g2_i1	0.0225357
c117057_g1_i1	0.763285	c118445_g1_i2	0.752203	c135404_g2_i2	0.0224037
c117086_g1_i2	0.887097	c118453_g2_i1	0.765363	c135405_g1_i2	0.0225948
c117100_g3_i1	0.853282	c118466_g1_i2	0.719626	c135405_g3_i1	0.0274057
c117192_g1_i1	0.72	c118563_g1_i1	0.839744	c135431_g1_i1	0.0188048
c117204_g1_i1	0.773585	c118577_g1_i1	0.99932	c135446_g4_i1	0.0276467
c117296_g1_i2	0.85034	c118581_g1_i1	0.76556	c135467_g1_i3	0.0419312
c117322_g1_i1	0.867347	c118595_g1_i1	0.776589	c135488_g1_i1	0.166667
c117350_g1_i2	0.847826	c11861_g1_i1	0.92638	c135504_g2_i1	0.0206495
c117352_g1_i1	0.853509	c118764_g1_i4	0.798027	c135506_g2_i1	0.0215659
c117382_g1_i3	0.595238	c118810_g1_i1	0.885845	c135535_g1_i1	0.0284385
c117429_g1_i3	0.884615	c118824_g1_i1	0.824	c135537_g1_i2	0.0333043
c117488_g1_i1	0.856618	c118852_g1_i1	0.758242	c135544_g3_i1	0.0217102
c117502_g1_i2	1	c118907_g1_i2	0.794796	c135587_g1_i1	0.0181108
c117527_g2_i1	0.769231	c118954_g1_i2	0.626609	c135587_g2_i1	0.0735674
c117548_g1_i1	0.625954	c119055_g1_i1	0.798152	c135602_g1_i1	0.0303112
c117561_g3_i1	0.774194	c119065_g2_i1	0.831461	c135604_g7_i1	0.0283277
c117681_g1_i1	0.845238	c119101_g2_i1	0.730196	c135612_g1_i1	0.0277219
c117689_g1_i1	0.970149	c119118_g1_i1	0.680451	c135613_g1_i3	0.0580545
c117690_g1_i1	0.921296	c119126_g2_i1	0.903226	c135613_g3_i1	0.0492853
c117707_g1_i2	0.797909	c119139_g1_i1	0.926154	c135619_g1_i1	0.0174664
c117743_g1_i1	0.756303	c119162_g1_i1	0.873846	c135642_g2_i6	0.0277552
c117807_g2_i1	1	c119171_g1_i1	0.689119	c135646_g3_i1	0.0984308
c117814_g2_i1	0.821538	c119180_g2_i1	0.596396	c135646_g4_i4	0.0304802
c117819_g1_i1	0.853535	c119190_g1_i1	0.757869	c135653_g2_i1	0.0311226
c117887_g1_i1	0.706349	c119212_g3_i1	0.776451	c135665_g2_i1	0.0227321
c117928_g2_i1	0.831776	c119223_g1_i1	0.851896	c135698_g1_i1	0.0354757
c117931_g1_i1	0.74	c119259_g2_i1	0.671186	c135706_g2_i2	0.0254643
c117972_g1_i1	0.598039	c119273_g1_i1	0.668246	c135710_g3_i1	0.0230096
c117987_g1_i1	0.625	c119275_g1_i1	0.832362	c135726_g1_i1	0.0258195
c117993_g2_i1	0.862069	c119314_g1_i1	0.652174	c135760_g2_i1	0.0539231
c118016_g1_i1	0.948718	c119317_g1_i1	0.61658	c135782_g1_i2	0.0213285
c11801_g1_i1	0.809524	c119335_g1_i1	0.845824	c135855_g1_i1	0.0346764
c118038_g2_i1	0.957143	c119372_g1_i1	0.504717	c135857_g2_i2	0.072244
c118074_g1_i2	0.0608312	c119487_g1_i1	0.595536	c135857_g3_i1	0.0690016
c118078_g1_i1	0.848797	c119488_g1_i2	0.95	c135882_g4_i1	0.0366662
c118126_g2_i1	0.873134	c119552_g1_i1	0.875556	c135904_g2_i2	0.049569
c118131_g1_i1	0.819672	c119562_g1_i1	0.719697	c135935_g4_i2	0.0345474
c118140_g1_i1	0.578313	c119598_g1_i1	0.911392	c135935_g5_i1	0.0367306
c118143_g1_i1	0.96011	c119605_g1_i1	0.707254	c135947_g1_i1	0.0369103
c118145_g1_i1	0.600239	c119635_g1_i1	0.646341	c135972_g2_i1	0.0265068
c118162_g1_i1	0.679612	c119676_g1_i1	0.669355	c135979_g1_i2	0.0249315
c118225_g2_i1	0.881333	c119683_g2_i1	0.906977	c135991_g2_i2	0.0424508
c118235_g2_i1	0.917431	c119710_g1_i1	0.871981	c136009_g2_i2	0.024404
c118258_g1_i1	0.804878	c119710_g4_i1	0.928571	c136032_g2_i2	0.0367278
c118284_g1_i1	0.941176	c119736_g1_i1	0.758865	c136033_g1_i2	0.0214341
c118405_g1_i1	0.909244	c119768_g3_i1	0.904762	c136040_g1_i1	0.0315679
c118405_g2_i1	0.875286	c119812_g1_i1	0.933333	c136044_g1_i1	0.0315803
c118445_g1_i2	0.834897	c119821_g1_i1	0.861244	c136044_g2_i1	0.0296641
c118466_g1_i2	0.801692	c119821_g3_i1	0.787129	c136073_g2_i1	0.02319
c118468_g1_i1	1	c119846_g1_i1	0.571429	c136091_g3_i1	0.0378387
c11848_g2_i1	0.885246	c119885_g2_i1	0.722689	c136111_g2_i2	0.034647
c118563_g1_i1	0.919137	c119919_g1_i1	0.726678	c136123_g1_i1	0.0264243
c118577_g1_i1	1	c119958_g1_i1	0.794106	c136133_g2_i2	0.0490254
c118581_g1_i1	0.789708	c120003_g1_i1	0.760705	c136133_g3_i1	0.0278356
c118595_g1_i1	0.865569	c120040_g1_i1	0.988095	c136133_g4_i1	0.0660153
c118631_g3_i1	0.659574	c120059_g1_i1	0.638191	c136136_g3_i1	0.0227538
c118669_g1_i1	0.954545	c120086_g3_i1	0.80226	c136152_g2_i5	0.036365
c118764_g1_i4	0.771667	c120092_g1_i1	0.665552	c136164_g2_i1	0.0269069
c118810_g1_i1	0.907143	c120135_g1_i1	0.738916	c136173_g1_i1	0.0259164
c118818_g2_i6	0.655797	c120135_g2_i1	0.625	c136187_g2_i1	0.0188231
c118824_g1_i1	0.839286	c120163_g3_i1	0.718615	c136187_g4_i1	0.0213123
c118828_g2_i2	0.733945	c120202_g2_i1	0.970588	c136209_g1_i1	0.0190558
c118852_g1_i1	0.816667	c120210_g2_i1	0.784091	c136228_g1_i1	0.022306
c118907_g1_i2	0.862782	c120243_g1_i1	0.745763	c136235_g1_i1	0.0351791
c119055_g1_i1	0.792863	c120243_g2_i1	0.848927	c136249_g2_i1	0.0287265
c119065_g2_i1	0.75	c120286_g1_i1	0.708775	c136259_g1_i1	0.0589014
c119072_g1_i1	1	c120288_g2_i1	0.679012	c136262_g3_i3	0.0274592
c119082_g1_i1	0.815789	c120300_g2_i1	0.75	c136265_g2_i1	0.0224993
c119101_g2_i1	0.679907	c120328_g1_i1	0.791304	c136273_g3_i2	0.0291808
c119162_g1_i1	0.953488	c120343_g1_i1	0.633758	c136281_g1_i4	0.0332672
c119171_g1_i1	0.681992	c120343_g3_i1	0.571429	c136283_g1_i1	0.0273604
c119180_g2_i1	0.652174	c120357_g1_i1	0.668986	c136291_g1_i2	0.0225623
c119190_g1_i1	0.838235	c120420_g2_i1	0.667742	c136301_g1_i1	0.0317246
c119212_g3_i1	0.874023	c120454_g2_i1	0.819533	c136319_g4_i1	0.0513542
c119223_g1_i1	0.870637	c120456_g2_i2	0.751634	c136326_g1_i1	0.0197192
c119259_g2_i1	0.812641	c120466_g1_i1	0.883197	c136329_g1_i1	0.0238169
c119273_g1_i1	0.776	c120467_g1_i3	0.857143	c136332_g1_i2	0.0222851
c119275_g1_i1	0.917847	c120507_g1_i1	0.731156	c136337_g1_i1	0.0249636
c119308_g1_i1	0.561611	c120528_g1_i1	0.818182	c136337_g2_i2	0.0298339
c119314_g1_i1	0.852459	c120558_g1_i1	0.774809	c136343_g1_i2	0.032792
c119317_g1_i1	0.834395	c120848_g1_i2	0.797771	c136344_g1_i1	0.0206696
c119372_g1_i1	0.487671	c120848_g2_i1	0.752294	c136348_g1_i2	0.0212835
c119427_g1_i1	0.96	c120920_g2_i3	0.705521	c136350_g1_i2	0.0336046
c119451_g1_i1	0.908046	c120932_g1_i2	0.856322	c136351_g1_i1	0.028171
c119487_g1_i1	0.724291	c120942_g1_i1	0.810811	c136352_g1_i4	0.0210057
c119488_g1_i2	0.928571	c120947_g1_i2	1	c136354_g1_i6	0.0283055
c119509_g1_i1	0.271413	c121008_g1_i2	0.764706	c136355_g4_i3	0.016727
c119549_g1_i1	0.80137	c121012_g1_i1	0.619048	c136375_g1_i1	0.0281773
c119552_g1_i1	0.881068	c121081_g3_i1	0.20663	c136382_g1_i1	0.023739
c119562_g1_i1	0.77305	c121088_g1_i1	0.648	c136391_g1_i1	0.0250978
c119568_g1_i1	0.977273	c121103_g1_i2	0.741656	c136404_g2_i1	0.0396127
c119598_g1_i1	0.925926	c121107_g1_i6	0.912601	c136407_g2_i1	0.0370142
c119605_g1_i1	0.792079	c121110_g1_i3	0.81203	c136411_g1_i1	0.0254989
c119629_g1_i1	0.788889	c121117_g1_i2	0.878563	c136427_g1_i2	0.0426875
c119635_g1_i1	0.882353	c121119_g1_i1	0.758065	c136433_g1_i1	0.0182134
c119670_g1_i5	0.932692	c121123_g1_i1	0.699301	c136441_g1_i1	0.0218277
c119698_g1_i1	0.89916	c121157_g1_i1	0.88009	c136441_g2_i1	0.0298744
c119735_g1_i1	0.932692	c121157_g2_i1	0.802721	c136447_g1_i1	0.0258555
c119736_g1_i1	0.809524	c121157_g3_i1	0.652174	c136453_g2_i1	0.0276505
c119821_g1_i1	0.952381	c121158_g1_i1	0.592593	c136471_g1_i1	0.0439224
c119821_g3_i1	0.974359	c121167_g1_i1	0.790698	c136471_g2_i2	0.0210641
c119846_g1_i1	0.714286	c121170_g1_i1	0.797872	c136473_g2_i2	0.0272177
c119850_g1_i1	0.790698	c121235_g1_i1	0.857143	c136487_g3_i3	0.017585
c119885_g2_i1	0.885714	c121249_g1_i1	0.879694	c136488_g1_i1	0.0182984
c119894_g1_i1	0.727273	c121275_g1_i1	0.847733	c136495_g3_i1	0.0289294
c119919_g1_i1	0.726297	c121337_g1_i1	0.997587	c136502_g1_i2	0.0420534
c119922_g2_i1	0.794118	c121342_g1_i1	0.679943	c136505_g1_i3	0.0254237
c119958_g1_i1	0.860957	c121359_g1_i2	0.804878	c136506_g2_i3	0.0247302
c120001_g1_i2	0.619289	c121380_g2_i2	0.85	c136510_g1_i4	0.0429216
c120003_g1_i1	0.857576	c121418_g1_i1	0.72093	c136516_g4_i2	0.0223793
c120040_g1_i1	1	c121466_g1_i1	0.766234	c136518_g3_i1	0.0346655
c120070_g1_i1	0.654545	c121509_g1_i2	0.864865	c136523_g2_i2	0.0710986
c120086_g3_i1	0.98	c12156_g1_i1	0.734177	c136523_g3_i1	0.0324518
c120092_g1_i1	0.728625	c121589_g2_i1	0.895028	c136524_g2_i1	0.0245249
c120163_g3_i1	0.617486	c121625_g1_i2	0.853659	c136526_g1_i1	0.00876035
c120171_g1_i1	0.85567	c121644_g1_i1	0.829653	c136530_g1_i7	0.0250256
c120186_g1_i1	0.859155	c121732_g1_i1	0.848	c136531_g3_i1	0.0312713
c120202_g2_i1	0.933333	c121774_g1_i1	0.655556	c136566_g1_i2	0.0371467
c120210_g2_i1	0.818182	c121811_g1_i1	0.84	c136589_g1_i2	0.0314557
c120243_g1_i1	0.87013	c121811_g3_i1	0.916667	c136590_g1_i1	0.0257374
c120243_g2_i1	0.846523	c121833_g1_i1	0.584615	c136594_g1_i1	0.025351
c120273_g1_i1	0.695652	c121846_g1_i1	0.808219	c136607_g1_i1	0.0302804
c120282_g2_i1	0.944444	c121853_g1_i1	0.851852	c136616_g1_i1	0.0221906
c120286_g1_i1	0.773636	c121878_g2_i1	0.755556	c136616_g2_i1	0.0269513
c120288_g2_i1	0.801527	c121880_g1_i1	0.826724	c136618_g1_i2	0.0281151
c120300_g1_i1	0.861538	c121964_g2_i1	0.821561	c136637_g1_i2	0.035428
c120300_g2_i1	0.827586	c121987_g1_i2	0.958333	c136637_g2_i1	0.0386855
c120328_g1_i1	0.877193	c122002_g1_i1	0.701149	c136644_g1_i4	0.029672
c120343_g1_i1	0.791798	c122002_g2_i1	0.720156	c136644_g2_i1	0.0315589
c120357_g1_i1	0.681293	c122002_g3_i1	0.783784	c136646_g1_i3	0.0369942
c120387_g1_i1	0.85	c122069_g2_i1	0.746212	c136647_g1_i1	0.0236382
c120420_g2_i1	0.803681	c122074_g2_i1	0.906667	c136649_g2_i1	0.0315476
c120428_g1_i3	0.931818	c122098_g3_i2	0.84	c136657_g2_i2	0.0186617
c120450_g1_i1	0.744444	c122176_g2_i1	0.776765	c136659_g2_i3	0.0281405
c120454_g2_i1	0.912201	c122233_g1_i1	0.806469	c136664_g1_i3	0.0238821
c120456_g1_i2	0.9	c122314_g2_i1	0.834358	c136666_g1_i1	0.0515302
c120466_g1_i1	0.894459	c122340_g1_i1	0.961039	c136671_g1_i3	0.0204714
c120507_g1_i1	0.84375	c122421_g1_i2	0.634615	c136674_g2_i1	0.0184506
c120528_g1_i1	0.879121	c122428_g3_i1	0.938776	c136679_g3_i1	0.0196738
c120535_g1_i1	0.69697	c122440_g1_i1	0.923858	c136684_g3_i1	0.0299647
c120555_g2_i2	0.732143	c122451_g2_i1	0.731744	c136685_g2_i2	0.0350919
c120558_g1_i1	0.723898	c122520_g2_i1	0.685335	c136686_g1_i1	0.0250084
c120818_g1_i1	0.869565	c122525_g4_i1	0.816418	c136718_g2_i1	0.0316466
c120920_g2_i3	0.8	c122540_g1_i1	0.792581	c136726_g1_i3	0.0203413
c120932_g1_i2	0.957746	c122585_g1_i1	0.635762	c136726_g2_i1	0.0303177
c120942_g1_i1	0.890909	c122590_g1_i1	0.84	c136730_g1_i1	0.0167386
c120947_g1_i2	1	c122663_g1_i2	0.861538	c136730_g2_i1	0.0274557
c121008_g1_i2	0.822222	c122678_g2_i1	0.819639	c136733_g1_i1	0.0260615
c121054_g1_i2	0.768116	c122691_g1_i2	0.765517	c136735_g1_i1	0.0196033
c121081_g3_i1	0.23506	c122725_g1_i1	0.75	c136735_g2_i1	0.0417757
c121103_g1_i2	0.705607	c122728_g1_i2	0.823529	c136742_g1_i1	0.0275219
c121110_g1_i3	0.942675	c122758_g3_i1	0.876263	c136748_g1_i1	0.0215017
c121117_g1_i2	0.952381	c122758_g4_i1	0.875	c136749_g2_i1	0.0288724
c121119_g1_i1	0.759146	c122758_g7_i1	0.862155	c136750_g1_i1	0.0890688
c121157_g1_i1	0.842486	c122765_g1_i1	0.734729	c136753_g4_i1	0.011285
c121157_g2_i1	0.816901	c122771_g1_i1	0.85	c136754_g1_i2	0.0280446
c121157_g3_i1	0.638889	c122822_g1_i2	0.806034	c136755_g1_i1	0.0242055
c121158_g1_i1	0.866359	c122930_g1_i1	0.651515	c136763_g1_i1	0.0242997
c121170_g1_i1	0.868421	c122967_g1_i2	0.826667	c136768_g2_i1	0.0280995
c121249_g1_i1	0.897436	c122967_g2_i1	0.775309	c136769_g2_i1	0.0264764
c121254_g1_i2	0.0566499	c122993_g2_i2	0.681818	c136773_g2_i1	0.0392212
c121275_g1_i1	0.892539	c122993_g4_i1	0.857143	c136773_g3_i1	0.0641593
c121286_g3_i1	0.789474	c122994_g2_i1	0.771912	c136775_g2_i1	0.0368104
c121320_g2_i1	0.933333	c122994_g3_i1	0.655556	c136779_g1_i1	0.027283
c121337_g1_i1	0.986159	c123009_g1_i1	0.729064	c136783_g1_i1	0.0299245
c121342_g1_i1	0.657233	c123086_g3_i1	0.626087	c136784_g1_i1	0.0193091
c121359_g1_i2	0.78125	c123112_g2_i1	0.776	c136791_g1_i1	0.0496421
c121359_g2_i1	0.970588	c123113_g3_i1	0.719113	c136796_g1_i3	0.0487995
c121367_g2_i3	0.672727	c123155_g1_i1	0.721781	c136801_g2_i2	0.0253554
c121380_g2_i2	0.942478	c123158_g1_i1	0.736842	c136810_g1_i5	0.022101
c121418_g1_i1	0.736686	c123237_g4_i1	0.635593	c136812_g1_i2	0.0226801
c121495_g1_i1	0.988095	c123265_g1_i4	0.800745	c136813_g1_i1	0.0205059
c121509_g1_i2	0.9375	c123304_g1_i1	0.6	c136814_g1_i1	0.0205505
c121563_g1_i1	0.55163	c123353_g1_i2	0.819783	c136819_g3_i1	0.0316197
c12156_g1_i1	0.73494	c123366_g1_i1	0.813131	c136825_g3_i2	0.0207877
c121642_g1_i2	0.918919	c123384_g1_i3	0.596059	c136826_g1_i1	0.0274497
c121644_g1_i1	0.961669	c123384_g2_i1	0.880952	c136827_g1_i1	0.0185409
c121693_g1_i1	0.877778	c123450_g6_i3	0.716981	c136827_g2_i2	0.0283842
c121724_g1_i2	0.784483	c12346_g1_i1	0.740146	c136828_g1_i2	0.027095
c121768_g2_i1	0.844828	c123484_g1_i1	0.786517	c136828_g2_i1	0.0271464
c121774_g1_i1	0.651163	c123523_g1_i1	0.621212	c136831_g2_i1	0.052234
c121774_g2_i1	0.9	c123523_g2_i1	0.775031	c136835_g3_i1	0.0450867
c121811_g2_i1	0.972222	c123560_g1_i1	0.807229	c136837_g1_i1	0.0288255
c121833_g1_i1	0.724138	c123594_g1_i2	0.547069	c136838_g1_i2	0.0389514
c121846_g1_i1	0.8	c123640_g1_i2	0.793565	c136840_g1_i1	0.0274165
c121853_g1_i1	0.871795	c123689_g1_i1	0.589744	c136844_g1_i2	0.0246995
c121871_g1_i1	0.869565	c123726_g3_i1	0.744681	c136847_g1_i2	0.0238574
c121878_g2_i1	0.824561	c123729_g1_i3	0.766667	c136848_g1_i1	0.0298694
c121880_g1_i1	0.786207	c123767_g2_i1	0.564854	c136852_g1_i2	0.0220187
c121964_g2_i1	0.891892	c123796_g1_i1	1	c136854_g1_i1	0.0180836
c121966_g1_i1	0.603077	c123797_g2_i1	0.865854	c136858_g1_i2	0.0365183
c121987_g1_i2	1	c123798_g2_i1	0.885496	c136858_g2_i1	0.0356718
c122002_g1_i1	0.761905	c123818_g1_i1	0.830161	c136860_g1_i1	0.0276521
c122002_g2_i1	0.667487	c123823_g2_i1	0.850575	c136860_g2_i1	0.0227833
c122011_g1_i3	0.785714	c123828_g1_i1	0.615094	c136861_g1_i1	0.0237708
c122069_g2_i1	0.825503	c123917_g1_i1	0.798931	c136861_g3_i2	0.0198629
c122070_g2_i1	1	c123918_g1_i1	0.803516	c136865_g1_i5	0.0541505
c122074_g2_i1	0.845455	c123955_g1_i1	0.781674	c136866_g1_i2	0.0398592
c122102_g1_i1	0.925926	c123955_g2_i1	0.801928	c136866_g2_i1	0.036984
c122176_g2_i1	0.745902	c123973_g1_i1	0.752469	c136866_g3_i2	0.0258971
c122226_g1_i1	0.811321	c123998_g2_i1	0.861244	c136868_g1_i4	0.0192415
c122233_g1_i1	0.778878	c124007_g1_i1	0.929825	c136871_g1_i1	0.0230873
c122314_g1_i2	0.868852	c124023_g1_i3	0.552743	c136875_g1_i1	0.0578871
c122314_g2_i1	0.716802	c124034_g1_i2	0.84	c136877_g1_i1	0.0198515
c122340_g1_i1	1	c124040_g1_i1	0.81982	c136877_g2_i1	0.0259806
c122421_g1_i2	0.80597	c124057_g1_i1	0.752941	c136878_g2_i2	0.0332085
c122440_g1_i1	0.893939	c124078_g2_i1	0.628099	c136879_g1_i1	0.030005
c122451_g2_i1	0.706897	c124080_g2_i1	0.698856	c136880_g1_i3	0.0275212
c122520_g1_i1	0.733333	c124102_g2_i1	0.8625	c136881_g1_i1	0.0265072
c122520_g2_i1	0.82713	c124102_g3_i1	0.869048	c136882_g1_i1	0.0302171
c122525_g4_i1	0.931095	c124116_g2_i2	0.776119	c136884_g1_i6	0.0424594
c122540_g1_i1	0.889655	c124127_g2_i1	0.737931	c136885_g1_i2	0.0222251
c122585_g1_i1	0.731707	c124129_g1_i2	0.664141	c136886_g1_i1	0.0220407
c122590_g1_i1	0.885965	c124141_g1_i3	0.821429	c136889_g1_i5	0.0290016
c122635_g1_i1	0.690233	c124146_g1_i1	0.818182	c136890_g1_i1	0.0143149
c122676_g2_i2	0.226463	c124155_g2_i1	0.606811	c136891_g2_i1	0.0260792
c122678_g2_i1	0.923664	c124176_g2_i1	0.947368	c136893_g2_i2	0.029612
c122688_g1_i1	0.901235	c124249_g1_i1	0.67451	c136894_g1_i1	0.0253399
c122691_g1_i2	0.954545	c124276_g2_i1	0.858948	c136895_g1_i1	0.0321603
c122692_g1_i1	0.9375	c124291_g1_i1	0.824841	c136895_g2_i1	0.0315053
c122728_g1_i2	0.897959	c124316_g1_i1	0.838509	c136896_g1_i1	0.0320969
c122728_g2_i1	1	c124335_g1_i1	0.746696	c136897_g1_i3	0.02446
c122758_g3_i1	0.807018	c124337_g1_i1	0.833333	c136898_g1_i4	0.0216044
c122758_g4_i1	0.912214	c124337_g2_i1	0.876652	c136900_g1_i1	0.029109
c122758_g7_i1	0.866142	c124373_g1_i1	0.70844	c136902_g1_i1	0.0237177
c122771_g1_i1	0.964539	c124397_g1_i1	0.873832	c136903_g1_i1	0.0188406
c122796_g1_i1	0.900498	c124399_g4_i1	0.645833	c136903_g2_i1	0.0312635
c122822_g1_i2	0.843468	c124401_g1_i1	0.78373	c136903_g3_i1	0.0252092
c122937_g1_i2	0.757576	c124401_g2_i1	0.794	c136904_g3_i2	0.022998
c122967_g2_i1	0.842912	c124429_g2_i1	0.79085	c136906_g2_i1	0.0292478
c122994_g2_i1	0.865281	c124429_g3_i2	0.759894	c136907_g1_i1	0.0257149
c123012_g1_i2	0.712418	c124429_g5_i1	0.702586	c136909_g1_i2	0.0223966
c123086_g3_i1	0.693878	c124464_g3_i1	0.954545	c136912_g1_i1	0.0249538
c123112_g1_i2	0.791809	c124497_g1_i4	0.712	c136913_g1_i2	0.0301789
c123112_g2_i1	0.792857	c124503_g1_i1	0.810209	c136914_g3_i1	0.0291488
c123113_g3_i1	0.766234	c124513_g2_i1	0.705653	c136916_g1_i1	0.0221219
c123124_g1_i1	1	c124519_g4_i1	0.585987	c136917_g1_i1	0.0295798
c123158_g1_i1	0.816667	c124524_g1_i1	0.85	c136918_g1_i4	0.0220618
c123183_g1_i1	0.913043	c124561_g1_i1	0.787552	c136920_g2_i1	0.0232827
c123237_g4_i1	0.757009	c124570_g1_i1	0.599057	c136922_g1_i4	0.0262939
c123265_g1_i4	0.879121	c124580_g1_i3	0.857143	c136923_g1_i1	0.025466
c123304_g1_i1	0.601695	c124614_g1_i2	0.703125	c136925_g1_i1	0.0291783
c123330_g1_i1	0.633634	c124659_g1_i2	0.89781	c136927_g2_i1	0.0461838
c123351_g3_i1	0.5625	c124663_g1_i1	0.795571	c136928_g1_i3	0.032147
c123353_g1_i2	0.878049	c124755_g1_i1	0.730769	c136928_g2_i1	0.0413819
c123366_g1_i1	0.880952	c124755_g4_i2	0.709402	c136931_g1_i1	0.0279245
c123373_g3_i1	0.87963	c124760_g2_i1	0.841478	c136931_g3_i1	0.0309187
c123384_g1_i3	0.630631	c124762_g2_i1	0.862069	c136932_g1_i1	0.0284445
c123384_g2_i1	0.923077	c124762_g4_i1	0.917431	c136935_g1_i2	0.0284813
c123392_g1_i2	0.522936	c124770_g2_i1	0.651163	c136935_g2_i1	0.0322087
c123450_g6_i3	0.733333	c124810_g1_i1	0.697674	c136937_g2_i1	0.030159
c123484_g1_i1	0.847328	c124812_g1_i1	0.856423	c136938_g2_i2	0.0309946
c123523_g1_i1	0.815789	c124812_g2_i1	0.748503	c136939_g1_i2	0.0293565
c123523_g2_i1	0.808102	c124815_g1_i1	0.621438	c136942_g1_i1	0.02185
c123594_g1_i2	0.868275	c124821_g4_i3	0.46875	c136942_g2_i2	0.0277434
c123640_g1_i2	0.940544	c124824_g1_i3	0.735294	c136943_g1_i2	0.0272071
c123659_g2_i1	0.952381	c124860_g1_i2	0.815252	c136946_g1_i1	0.0341287
c123689_g1_i1	0.774988	c124901_g1_i1	0.780952	c136946_g2_i3	0.0291431
c123729_g1_i3	0.848739	c124906_g2_i1	0.669456	c136946_g3_i1	0.0250272
c123767_g2_i1	0.837209	c124906_g3_i2	0.752137	c136947_g1_i1	0.0458794
c123797_g2_i1	0.981132	c124945_g1_i1	0.641509	c136948_g1_i1	0.0251841
c123798_g1_i1	0.826087	c124953_g2_i1	0.915789	c136948_g2_i1	0.0268005
c123798_g2_i1	0.969072	c124976_g2_i1	0.0859767	c136950_g1_i1	0.0275255
c123818_g1_i1	0.76779	c124985_g2_i1	0.666548	c136951_g1_i1	0.0239325
c123823_g2_i1	0.898551	c125000_g1_i2	0.660377	c136952_g1_i1	0.0607833
c123828_g1_i1	0.613333	c125004_g1_i2	0.764331	c136952_g2_i1	0.0308728
c123868_g2_i1	0.915385	c125041_g2_i2	0.863331	c136956_g1_i1	0.019265
c123876_g1_i2	0.785311	c125104_g1_i1	0.362638	c136957_g1_i1	0.0345402
c123884_g1_i1	0.529762	c125118_g2_i2	1	c136958_g1_i1	0.0292065
c123917_g1_i1	0.850182	c125149_g2_i1	0.751515	c136960_g1_i1	0.0266558
c123918_g1_i1	0.850172	c125151_g2_i1	0.724014	c136961_g1_i1	0.0223425
c123955_g1_i1	0.783607	c125162_g1_i2	0.842762	c136962_g2_i2	0.0610381
c123955_g2_i1	0.788021	c125211_g1_i1	0.841584	c136964_g1_i1	0.0253066
c123973_g1_i1	0.686303	c125227_g2_i1	0.680089	c136964_g2_i1	0.0277346
c123998_g2_i1	0.906173	c125239_g2_i2	0.657264	c136965_g2_i2	0.0229179
c124007_g1_i1	0.947368	c125281_g1_i1	0.706181	c136966_g1_i2	0.0238522
c124023_g1_i3	0.62931	c125283_g2_i1	0.787879	c136966_g2_i1	0.0208131
c124057_g1_i1	0.79021	c125394_g1_i1	0.857143	c136966_g3_i1	0.0241099
c124080_g2_i1	0.571924	c125395_g2_i1	0.724719	c136967_g1_i1	0.0244328
c124091_g1_i1	0.84	c125403_g1_i3	0.765217	c136968_g1_i1	0.0204452
c124102_g2_i1	0.896364	c125409_g1_i1	0.775	c136969_g1_i1	0.0281966
c124127_g2_i1	0.574359	c125419_g1_i1	0.724138	c136970_g1_i1	0.0227094
c124146_g1_i1	0.852691	c125419_g3_i1	0.783133	c136972_g1_i3	0.0374704
c124155_g2_i1	0.548148	c125419_g4_i1	0.730769	c136973_g1_i2	0.0289657
c124167_g4_i1	1	c125432_g1_i2	0.583333	c136974_g1_i1	0.0259196
c124205_g1_i2	0.60625	c125448_g2_i3	0.71875	c136974_g2_i1	0.0228755
c124276_g2_i1	0.829252	c125449_g1_i1	0.426966	c136975_g1_i1	0.0235705
c124291_g1_i1	0.757812	c125479_g1_i1	0.537946	c136976_g1_i1	0.029381
c124302_g2_i1	0.818318	c125516_g1_i1	0.693141	c136976_g2_i1	0.0261246
c124316_g1_i1	0.836066	c125530_g1_i2	0.688	c136977_g4_i1	0.01641
c124335_g1_i1	0.91358	c125538_g4_i1	0.965517	c136979_g1_i2	0.0263537
c124373_g1_i1	0.726115	c125580_g1_i1	0.768733	c136980_g1_i1	0.0269179
c124397_g1_i1	0.942857	c125582_g1_i1	0.835648	c136980_g2_i2	0.0446561
c124399_g4_i1	0.940828	c125592_g3_i1	0.687316	c136981_g1_i3	0.0232445
c124401_g1_i1	0.824104	c125601_g1_i1	0.620339	c136982_g1_i1	0.0177418
c124401_g2_i1	0.688202	c125611_g2_i2	0.881356	c136982_g2_i2	0.0282421
c124428_g1_i1	1	c125611_g4_i2	0.790698	c136983_g1_i1	0.0395766
c124429_g2_i1	0.794521	c125617_g1_i1	0.496172	c136983_g3_i1	0.0294631
c124429_g3_i2	0.708904	c125617_g5_i1	0.964286	c136983_g4_i1	0.0548084
c124429_g5_i1	0.666667	c125631_g1_i1	0.730769	c136984_g1_i1	0.0254341
c124433_g4_i1	0.76087	c125640_g1_i1	0.766537	c136986_g2_i1	0.0257751
c124464_g3_i1	0.72	c125658_g2_i1	0.822485	c136987_g1_i1	0.0346353
c124497_g1_i4	0.987805	c125696_g1_i1	0.777778	c136987_g2_i1	0.0338023
c124503_g1_i1	0.820833	c125705_g1_i1	0.7209	c136989_g1_i2	0.0326486
c124513_g2_i1	0.68254	c125762_g1_i1	0.895833	c136989_g3_i1	0.0242511
c124561_g1_i1	0.796651	c125796_g1_i1	0.733032	c136990_g1_i1	0.0305206
c124561_g2_i1	0.711111	c125820_g1_i1	0.815385	c136990_g2_i2	0.0210358
c124570_g1_i1	0.863636	c125823_g1_i1	0.745813	c136991_g1_i1	0.0235694
c124663_g1_i1	0.838366	c125830_g1_i1	0.853659	c136992_g1_i1	0.0187417
c124683_g5_i1	0.985507	c125867_g7_i4	0.7625	c136992_g3_i2	0.0202955
c124689_g1_i1	1	c125995_g1_i1	0.804364	c136993_g1_i2	0.0167603
c124694_g1_i1	0.68254	c126003_g2_i4	0.741935	c136993_g2_i1	0.0197778
c124737_g1_i1	0.8	c126023_g1_i1	0.853994	c136993_g3_i1	0.0222014
c124755_g1_i1	0.8	c126046_g1_i1	0.789855	c136994_g2_i1	0.036342
c124760_g2_i1	0.898291	c126056_g1_i2	0.803653	c136995_g1_i1	0.0326995
c124762_g2_i1	1	c126068_g1_i1	0.816901	c136995_g2_i1	0.0274971
c124762_g4_i1	0.921569	c126068_g2_i2	0.764045	c136996_g1_i3	0.0294193
c124762_g6_i1	0.971631	c126102_g1_i2	0.75288	c137005_g1_i1	1
c124765_g1_i1	0.880952	c126106_g1_i1	0.964286	c137715_g1_i1	1
c124770_g2_i1	0.727891	c126118_g1_i1	0.8019	c137751_g1_i1	1
c124810_g1_i1	0.69743	c126123_g1_i1	0.948543	c138188_g1_i1	1
c124810_g2_i1	0.650485	c126123_g2_i2	0.931624	c139246_g1_i1	0.999553
c124815_g1_i1	0.585551	c126132_g1_i1	0.549815	c139396_g1_i1	1
c124824_g1_i3	0.715596	c126209_g1_i1	0.686275	c139412_g1_i1	0.0443925
c124860_g1_i2	0.792651	c126220_g1_i1	0.721246	c139828_g1_i1	1
c124901_g1_i1	0.896552	c126236_g1_i1	0.0766497	c140742_g1_i1	0.998822
c124906_g2_i1	0.977778	c126244_g1_i2	0.71519	c142751_g1_i1	1
c124906_g3_i2	0.73913	c126244_g2_i1	0.886905	c143281_g1_i1	1
c124945_g1_i1	0.722222	c126264_g1_i2	0.80597	c143297_g1_i1	1
c124952_g1_i1	0.782609	c126294_g1_i2	0.763158	c143479_g1_i1	1
c124953_g2_i1	0.954128	c126294_g3_i1	0.7024	c144037_g1_i1	0.0321246
c124976_g2_i1	0.0964723	c126295_g1_i1	0.80303	c144387_g1_i1	0.995261
c124985_g2_i1	0.788348	c126309_g1_i2	0.646429	c144637_g1_i1	1
c125000_g1_i2	0.789474	c126309_g2_i2	0.645783	c146304_g1_i1	1
c125004_g1_i2	0.7	c126320_g1_i1	0.422633	c146970_g1_i1	1
c125041_g2_i2	0.878371	c126336_g1_i1	0.731426	c149579_g1_i1	1
c125061_g2_i2	0.954545	c126342_g2_i2	0.666667	c149581_g1_i1	1
c125104_g1_i1	0.455759	c126355_g1_i1	0.901303	c150762_g1_i1	1
c125149_g2_i1	0.881313	c126358_g3_i1	0.870968	c150981_g1_i1	0.998595
c125151_g2_i1	0.681416	c126381_g1_i1	0.689441	c151803_g1_i1	0.0582011
c125162_g1_i2	0.73913	c126381_g3_i2	0.717262	c15294_g1_i1	0.997863
c12516_g1_i1	0.941176	c126383_g1_i1	0.898833	c153094_g1_i1	0.0426929
c125170_g1_i2	0.8	c126395_g1_i1	0.786585	c153394_g1_i1	0.0464846
c125211_g1_i1	0.766773	c126395_g3_i1	0.690299	c153638_g1_i1	1
c125225_g1_i2	0.784119	c126399_g1_i2	0.0639634	c154164_g1_i1	1
c125227_g1_i1	0.935484	c126452_g1_i1	0.700397	c154238_g1_i1	1
c125227_g2_i1	0.745645	c126533_g1_i1	0.879828	c154365_g1_i1	0.997863
c125239_g2_i2	0.70614	c126537_g1_i1	0.690476	c154800_g1_i1	0.998862
c125281_g1_i1	0.755	c126583_g1_i5	0.710692	c155503_g1_i1	1
c125283_g2_i1	0.689655	c126601_g2_i1	0.0819276	c156000_g1_i1	0.997827
c125379_g1_i1	0.861314	c126637_g2_i1	0.797546	c156047_g1_i1	1
c125394_g1_i1	0.6875	c126643_g1_i1	0.726269	c156194_g1_i1	1
c125395_g2_i1	0.715789	c126656_g2_i1	0.755337	c156391_g1_i1	1
c125403_g1_i3	0.916667	c126695_g1_i2	0.886463	c156680_g1_i1	1
c125414_g1_i1	0.659794	c126699_g1_i3	0.729167	c157678_g1_i1	0.0795848
c125419_g1_i1	0.648649	c126712_g1_i1	0.830808	c157923_g1_i1	1
c125419_g2_i1	0.75	c126737_g2_i2	0.892857	c15908_g1_i1	1
c125419_g3_i1	0.657143	c126737_g5_i1	0.831683	c159500_g1_i1	1
c125424_g1_i2	0.894737	c126747_g1_i1	0.701873	c161566_g1_i1	0.991489
c125432_g1_i2	0.656566	c126764_g4_i1	0.81911	c162334_g1_i1	1
c125442_g2_i1	0.89781	c126770_g1_i1	0.73706	c163164_g1_i1	1
c125449_g1_i1	0.734375	c126789_g1_i1	0.758242	c164246_g1_i1	1
c125474_g1_i1	0.6139	c126797_g1_i1	0.71345	c16477_g1_i1	0.0504808
c125479_g1_i1	0.604494	c126809_g4_i1	0.897959	c16596_g1_i1	0.0612245
c125516_g1_i1	0.603774	c126825_g2_i1	0.927835	c166218_g1_i1	0.993548
c125526_g1_i1	0.868421	c126825_g3_i1	0.894737	c167025_g1_i1	0.08413
c125530_g1_i2	0.688312	c126825_g4_i1	0.945946	c167549_g1_i1	1
c125538_g4_i1	1	c126837_g1_i2	1	c167668_g1_i1	0.998428
c125580_g1_i1	0.777778	c126869_g2_i1	0.6	c167888_g1_i1	1
c125589_g3_i2	0.846154	c126873_g1_i1	0.660377	c168008_g1_i1	1
c125592_g3_i1	0.839658	c126882_g1_i1	0.76506	c168717_g1_i1	0.993939
c125601_g1_i1	0.79646	c126890_g8_i1	0.755814	c168762_g1_i1	0.166667
c125611_g2_i2	0.936842	c126911_g2_i1	0.824645	c1691_g1_i1	1
c125611_g4_i2	0.97235	c126948_g3_i1	0.678627	c169327_g1_i1	0.995745
c125617_g1_i1	0.519444	c126952_g1_i1	0.72449	c170883_g1_i1	1
c125640_g1_i1	0.96	c126978_g1_i1	0.748299	c170914_g1_i1	1
c125658_g2_i1	0.845133	c126982_g1_i1	0.650602	c174798_g1_i1	1
c125681_g3_i1	0.866667	c126999_g4_i1	0.584906	c174823_g1_i1	1
c125688_g1_i4	0.967742	c127019_g2_i2	0.646217	c175275_g1_i1	0.03561
c125696_g1_i1	0.87037	c127019_g6_i1	0.779247	c176025_g1_i1	1
c125705_g1_i1	0.80427	c127062_g1_i1	0.66499	c17773_g1_i1	0.998599
c125762_g1_i1	0.931507	c127075_g1_i2	0.801611	c180090_g1_i1	1
c125780_g1_i1	1	c127095_g1_i5	0.722733	c182107_g1_i1	0.993846
c125783_g1_i1	0.712121	c127126_g1_i1	0.594819	c182611_g1_i1	1
c125796_g1_i1	0.985075	c127127_g1_i2	0.814241	c18438_g1_i1	1
c125820_g1_i1	0.661765	c127150_g1_i1	0.710843	c184539_g1_i1	1
[truncated: 2,328 more rows]

## Sheet: Supplementary Data 6
Gene name	log2FoldChange	Difference of DNA methylation level
[truncated: 487 more rows]

[truncated: 5 more sheets: Supplementary Data 7, Supplementary Data 8, Supplementary Data 9, Supplementary Data 10, Supplementary Data 11]
