# Supplementary material for: Reciprocal expression of MADS-box genes and DNA methylation reconfiguration initiate bisexual cones in spruce
Source: Commun Biol. 2024 Jan 19;7:114. doi: 10.1038/s42003-024-05786-6 (PMC10799047; doi:10.1038/s42003-024-05786-6)
Supplement: Supplementary file 5 — Supplementary Data 12 [file 42003_2024_5786_MOESM5_ESM.xlsx]

## Sheet: Fig. 2
Fig. 2b, c
Gene ID	M4-1	M4-2	M4-3	M5-1	M5-2	M5-3	F4-1	F4-2	F5-1	F5-2	BF4-1	BF4-2	BF4-3	BF5-1	BF5-2	BF5-3	BM4-1	BM4-2	BM4-3	BM5-1	BM5-2	BM5-3
MA_10000405g0010	0	0	0	0	0	0	0.004013	0.004059	0.000512	0.011721	0	0	0.005542	0	0.002162	0.003072	0	0	0	0	0	0
MA_10001015g0010	0	0.004879	0	0.011124	0	0	0	0	0	0	0	0.019824	0	0.004297	0.011149	0.01181	0	0.003673	0	0.013004	0	0
MA_10001337g0010	0.096791	0.157661	0.037443	0.058331	0	0	5.52296	5.58152	6.05741	2.25459	5.31812	1.35746	5.69795	6.73804	6.69608	4.39456	0.015088	0	0.004323	0.090686	0.68931	0.415703
MA_10001425g0010	0	0	0	0	0	0	0	0	0	0	0	0	0	0.00643	0	0	0	0	0	0	0	0
MA_10001558g0010	0	0	0.027944	0	0.050527	0	0	0	0	0	0	0	0	0	0	0	0.057802	0.036964	0	0	0	0
MA_10002030g0010	0.027648	0	0.017319	0.029714	0.290653	0.021257	0.136345	0.094599	0.034992	0.022925	0	0	0.503363	0.053451	0.091675	0	0	0.250316	0.074368	0.289345	0	0.054211
MA_10002157g0010	0	0	0	0	0	0	0	0	0	0	0	0	0	0.007368	0	0	0	0	0	0	0	0
MA_10002549g0010	0.90374	0.570008	1.17357	1.03447	0.253137	0.933339	0.808496	0.609197	1.09695	0.450589	0.585637	0.537719	0.825685	0.398707	1.00525	0.619607	0.999795	0.629975	0.696733	0.691698	0.416056	0.631539
MA_10002583g0010	0.392548	0.351614	0	0	0	0	0	0	0	0	0	0	0	0.086225	0	0	0	0	0	0	0	0
MA_10002614g0010	18.1428	11.1158	10.3135	8.93938	8.8997	7.07133	20.9723	23.5967	26.5213	25.356	19.8346	35.428	17.6613	23.5366	25.1739	27.597	14.5646	11.5889	9.90213	15.1649	6.52761	13.174
MA_1000285g0010	0.697048	0.295023	0.266222	0.212315	0.141086	0.282092	0.844337	1.44609	1.12531	1.72013	2.41927	1.13553	1.3067	1.46576	2.54631	1.1627	0.069589	0.306186	0.236863	0.482253	0.319413	0.125991
MA_10002g0020	0.04342	0.051917	0.04275	0.028952	0.028482	0.040507	0.038363	0.042957	0.046638	0.04657	0.039735	0.043191	0.036689	0.037218	0.049425	0.030416	0.044452	0.04634	0.05268	0.033856	0.019707	0.030979
MA_10003489g0010	0.005065	0.003348	0.006339	0	0	0	0.016469	0.007752	0.087391	0.032921	0	0.018459	0.020093	0.085469	0.078698	0.115946	0	0	0	0.00501	0	0
MA_10003545g0010	2.62857	1.7552	3.86158	2.30381	2.09264	2.68394	0.514142	0.284117	0.309661	0.282616	1.34892	2.98838	1.87628	1.70979	0.737815	2.35994	4.53479	2.41692	4.68253	1.78146	1.00172	0.815934
MA_10004132g0010	0.066654	0.107778	0.066226	0.051043	0.034079	0	0.119234	0.130477	0.180076	0.109146	0	0.102738	0	0.048047	0.103127	0.085223	0.089546	0.044982	0.145662	0.026113	0.060657	0.074832
MA_10004434g0010	0	0	0	0	0	0	0	0	0	0	0	0	0	0	0	0	0	0.687307	0	0	0	0
MA_10005112g0010	0.747973	0.667691	0.903532	1.32596	2.08201	1.92645	1.23769	0.342876	0.470637	0.468751	0.425365	1.20807	0.851179	0.429079	0.840541	0.62288	1.7138	1.57529	2.00124	1.20876	4.05624	2.44392
MA_10005612g0010	0.004923	0.004623	0.001034	0	0	0	0	0	0.006844	0.001122	0.004758	0	0.001903	0.00506	0.011257	0.011458	0.004944	0	0.001789	0	0	0
MA_10005801g0010	0.00093	0.001591	0.002062	0.004334	0.004042	0.002249	0.008294	0.003507	0.006255	0.019026	0.01171	0.00455	0.008085	0.007453	0.007309	0.004239	0.007623	0.005262	0.005896	0.00111	0	0.00221
MA_100058g0010	8.58998	11.2264	10.124	5.91842	5.00507	5.63025	9.14978	5.33113	9.73383	8.67719	12.6262	13.4213	10.4205	6.86625	8.99287	6.64981	8.601	6.98106	8.63794	7.39624	7.10619	6.05723
MA_10005g0010	1.10494	1.75907	2.70626	3.70065	2.88376	3.03407	4.36718	3.20887	3.55182	5.55751	4.80836	2.07282	4.65855	2.83007	2.91597	2.14087	3.21983	2.58419	2.49386	1.95231	0.865636	2.74415
MA_10006044g0010	0	0	0	0	0	0	0	0.11947	6.72505	0.222395	0.234096	0	0	0.986985	0.396496	1.72559	0	0	0	0.113695	0	0
MA_10006055g0010	0	0	0	0	0	0	0.002216	0.003515	0.003743	0	0	0	0.007595	0.006852	0.012183	0.011279	0	0	0	0	0	0.001534
MA_10006055g0020	0	0	0	0	0	0	0.005611	0.004992	0.004569	0	0	0	0.001938	0.903042	0.017859	0.016254	0	0	0	0	0	0.0004
MA_10006126g0010	10.5772	12.1559	10.1129	8.63239	6.45913	7.1234	5.96439	7.8213	9.83864	8.1481	7.10818	14.3466	8.34735	7.88284	8.09903	11.0228	9.91878	8.61453	8.4963	10.4096	5.48928	4.25672
MA_100063g0010	0.005427	0.004015	0.005527	0.009827	0.007358	0.014076	0.007077	0.00269	0.002041	0.007237	0.011701	0.007514	0.0081	0.014802	0.012692	0.007449	0.004476	0.006954	0.005816	0.04402	0.011678	0.016859
MA_10006601g0010	0	0	0	0	0	0	0	0	0	0	0	0	0	0	0	0	0	0	0	0.119559	0	0
MA_10007324g0010	1.38474	1.29188	1.9403	1.05306	1.8253	2.58967	1.43682	1.09026	0.936446	0.958629	1.31517	1.233	1.02341	1.32601	1.44399	0.84576	1.05153	0.661948	1.10671	1.60905	0.819255	1.69155
MA_10007370g0010	0.1825	0.34224	0.269875	0.891851	0.493715	0.180407	0.507796	0.336886	0.540589	0.077298	0.818517	0.111812	0.175563	0.626052	0.627415	0.426274	0.198281	0.178727	0	2.97946	0.248358	0.306211
MA_10007908g0010	0	0	0	0	0	0	0	0	0	0	2.26393	1.09054	0	0	0	0	1.38343	1.59608	1.32781	0	0	0
MA_1000807g0010	0.527464	0.568805	0.812227	0.92111	2.13314	1.44032	0.297492	0.790429	0.669392	0.366139	0.198911	0.728001	0.527953	0.482303	0.667894	0.88765	1.17463	1.4586	1.28876	0.426688	0.257921	0.331689
MA_10009016g0010	0	0.072123	0	0	0	0	0.125885	0.314241	0	0.095331	0	0	0	0.054336	0.013963	0	0	0	0	0.006607	0	0
MA_10009233g0010	7.75773	6.99299	8.93467	12.3415	14.9652	15.7502	12.2846	12.617	12.7971	16.8838	11.7423	10.5727	11.9024	12.8732	12.504	14.0582	6.85229	8.14754	10.4775	11.1883	10.6348	11.4001
MA_100094g0010	0	0	0	0	0	0	0	0	0.038947	0	0	0	0	0	0	0	0.028556	0	0	0	0	0
MA_10009970g0010	0	0	0	0	0	0	0	0	0	0	0	0	0	0	0	0	0	0	0	0.000791	0	0
MA_100101g0010	0.138862	0.020088	0.087882	0.012476	0.189525	0.223018	0.04687	0.087062	0.229162	0.098857	0.250378	0.15132	0.185129	0.617928	0.175087	0.015914	0.359648	0.18281	0.210368	0.219525	0.566876	0.016786
MA_10010680g0010	0.113976	0.055641	0.061638	0.262574	0.03655	0.017277	0	0.070348	0.117117	0.396182	0.156532	0.234758	0	0.079768	0	0.14879	0.111556	0.099737	0.030139	0.106004	0.075972	0.059937
MA_100107g0010	0.013021	0.017209	0.011334	0.007125	0.007214	0.009468	0.014362	0.018229	0.018276	0.010913	0.014003	0.037098	0.014855	0.021881	0.027018	0.039787	0.027464	0.034621	0.025281	0.012969	0.001996	0.003714
MA_10011579g0010	0	0	0	0	0	0	0	0.001873	0.00442	0.022209	0.023849	0	0.067619	0	0.041497	0	0	0	0	0	0	0
MA_10011775g0010	0	0	0	0.001026	0	0	0	0	0	0	0	0	0	0	0	0	0	0	0	0	0	0
MA_10011940g0010	0	0.069449	0	0.010981	0	0	0.282002	0.303951	0.01471	0.112751	0.139541	2.90787	0.503345	0.022926	0.154847	0.315362	0	0	0	0	0	0.039397
MA_10011980g0010	0.053542	0.034837	0.042133	0.070068	0.052413	0.063117	0.040022	0.059804	0.057833	0.058212	0.023949	0.03494	0.020939	0.087141	0.069702	0.045614	0.035663	0.050749	0.038859	0.051754	0.050402	0.049604
MA_100123g0010	0.930794	0.937863	0	0.159109	0.240386	0	0	0	0.124949	0.111	0	0.124393	0	0	0	0	0	0.161011	0	0	0	0.109237
MA_100123g0020	0	0	0	0	0	0	0	0	0	0.004841	0	0	0	0	0	0	0	0	0	0	0	0
MA_10012769g0010	0.009433	0.014014	0.00876	0.029696	0.017695	0.017287	0.016346	0.010959	0.038232	0.015993	0.022645	0.02463	0.015763	0.020335	0.012454	0.029115	0.010578	0.011304	0.011478	0.030313	0.007667	0.01098
MA_100129g0010	0.46029	0.725287	0.577047	0.705812	0.596484	0.603967	0.726475	0.515509	0.634605	1.04955	0.555006	0.426944	0.62426	0.619108	0.540654	0.697211	0.719273	0.397771	0.887045	0.545444	0.430938	0.490963
MA_10013593g0010	12.1948	10.5774	9.91532	15.7943	15.4004	17.3475	15.174	14.1087	11.6389	15.7477	14.7961	15.027	13.6061	12.1786	11.4396	10.9671	16.5343	14.7861	16.4058	7.87781	10.3539	10.903
MA_100136g0010	0.027794	0.016277	0.016342	0.00682	0	0	0.013065	0.018111	0.01821	0.012973	0.014406	0.035292	0.010924	0.014618	0.02023	0.043741	0.012647	0.007905	0.00372	0.04165	0.00424	0.005707
MA_10013703g0010	0	0	0.000469	0.000729	0.002636	0	0	0	0	0.002909	0	0	0	0	0	0	0	0	0	0	0	0
MA_10013774g0010	0	0	0	0	0	0	0	0	0	0	0	0.010805	0	0	0	0	0.015734	0	0	0	0	0
MA_100138g0010	0.504384	0.901769	0.832281	0.809639	1.54398	0.581572	1.35723	0.629298	1.11512	0.898978	1.74512	0.640672	0.683003	1.38694	0.847061	0.709864	0.53446	0.760603	0.719912	0.852615	0.235077	0.576793
MA_10014137g0010	11.2456	11.736	7.08891	2.53201	2.71846	2.11275	12.8961	15.2492	8.51345	6.00243	21.2329	11.497	9.87789	15.8195	11.0232	11.1764	5.39353	4.52609	3.72329	4.04478	2.68357	1.67404
MA_10014141g0010	0	0	0	0	0	0	1.15338	1.097	0	0.00701	0.419371	0	1.31105	0.243538	0.738211	0.354335	0	0	0	0	0	0
MA_10014377g0010	4.19614	3.24419	4.87888	7.85026	6.58423	6.40805	4.04418	3.50086	3.50459	2.87218	2.54849	4.80309	3.60705	3.85405	3.61647	4.00965	6.79111	5.65964	5.1986	5.24143	8.62425	6.34133
MA_10014834g0010	0.039619	0.036199	0.041321	0.040866	0.050311	0.052899	0.053326	0.053558	0.046997	0.037081	0.062296	0.035018	0.047487	0.041915	0.042785	0.048492	0.045615	0.04274	0.044799	0.031832	0.041482	0.043825
MA_10014849g0010	17.7063	16.0739	15.6955	25.2416	20.7517	30.2641	7.83306	7.99408	16.7377	8.96437	11.0425	19.9199	9.17971	19.6194	15.72	18.1886	32.0343	38.1705	29.8422	21.1908	30.0776	30.1115
MA_100150g0010	0.012065	0.015359	0.009786	0.002704	0.001326	0.003244	0.022639	0.02787	0.02015	0.014316	0.01531	0.009546	0.01314	0.017172	0.027532	0.017604	0.006669	0.003145	0.002715	0.011654	0.004085	0.003031
MA_100151g0010	0	0	0	0.057935	0.222154	0.186992	0	0.033932	0	0.076708	0	0	0.03519	0.09022	0.094085	0.019509	0.008726	0.100851	0.1009	0.042082	0.099381	0.008635
MA_10015839g0010	0	0	0	0	0	0	0	0	0	0	0	0.006342	0	0	0	0	0	0	0	0	0	0
MA_10015968g0010	0.074019	0.044153	0	0.376477	0.280821	0.490216	0.457488	0.075834	0.122236	0.246633	0.258042	0	0.129174	0.155843	0.165688	0	0	0.14306	0.094388	0.405123	1.41135	0.599361
MA_10016128g0010	0	0.00158	0	0.162853	0.278011	0.152304	0.019728	0	0.027833	0.028012	0	0.018679	0.00982	0.033125	0.054198	0.070885	0	0	0.029566	0.27501	0.466754	0.506
MA_10016305g0010	3.93159	4.50526	4.03431	1.78158	3.76147	4.30692	4.12406	3.95359	3.66619	4.08696	3.93973	2.10718	3.85678	1.50188	3.55291	1.45494	2.8314	1.55478	1.14353	2.20517	2.03366	2.03745
MA_10016710g0020	0	0.541798	0	0.293152	0.358323	0	0.473871	0	0	0	0.599257	0	0	0.541825	0.582852	0	0	0	0	0	0	0
MA_10016873g0010	0.530128	0.549504	0.687546	0.883434	0.815939	0.084458	0.400381	0.465439	0.688998	0.646518	0.745686	1.54971	0.369391	0.755997	0.902774	1.24894	0.656026	0.762699	0.870986	0.785545	1.42839	0.771439
MA_10017564g0010	0	0	0	0	0	0	0	0	0	0	0	0	0	0	0	0	0.060959	0	0	0	0	0
MA_100179g0010	4.62147	13.0125	4.4258	3.20461	4.96952	3.8336	6.10898	13.7337	6.78555	17.0357	5.81257	6.8843	14.4594	6.49823	5.47893	6.49451	4.72763	11.0757	5.46018	4.87295	4.24188	8.59397
MA_10018022g0010	0	0	0	0	0	0	0	0	0	0	0	0.03538	0	0	0	0	0	0	0	0	0	0
MA_1001810g0020	0	0	0	0	0	0	0.000371	0	0	0	0.000252	0	0.000699	0.000398	0.0004	0.000924	0.000225	0.000119	0.000225	0	0	0
MA_10018366g0010	0.379917	0.699393	0.261307	0.29052	0.256864	0.180038	0.562573	0.93329	0.521989	0.546805	0.68963	0.918568	0.480633	0.451732	0.604608	0.627301	0.55681	0.440664	0.34131	0.262142	0.228399	0.174346
MA_10018585g0010	5.92629	6.13626	6.5536	4.99949	7.90686	6.57276	6.04924	6.81767	8.17988	5.12638	6.17293	7.84647	4.56518	7.35113	8.57218	8.35651	7.01721	6.99256	8.69683	6.69495	7.15187	6.15565
MA_10018599g0010	0.373377	0.636766	0.474471	1.10331	0.479831	1.301	0.671172	0.537487	1.10807	1.43301	0.46223	1.47724	0.67616	0.717432	0.830318	1.27628	1.21447	0.799533	1.05424	0.682511	0.689494	1.11035
MA_10018650g0010	7.96752	7.38893	7.44344	7.86033	9.92489	9.28247	7.7946	6.40564	8.30474	7.66364	10.4109	8.85794	10.0369	8.28697	10.3	10.954	11.3637	7.53233	10.1481	7.97291	8.85014	7.85083
MA_10018850g0010	0	0	0	0.002352	0	0	0	0	0	0	0	0	0	0	0	0	0	0	0	0	0	0
MA_10018938g0010	0	0	0	0	0	0	0	0.005565	0	0	0	0	0	0	0.013802	0.006916	0	0	0	0	0	0
MA_100190g0010	0	0	0	0	0	0	0	0	0	0.001565	0	0	0	0.00036	0	0	0	0	0	0	0	0
MA_10019201g0010	0	0	0	0	0	0.171754	0	0.320091	0	0	0	0	0.224896	0	0	0	0.30205	0	0	0	0	0
MA_10019331g0010	0.545185	0.493568	0.570292	0.646309	0.762791	0.69076	0.57894	0.596497	0.98478	0.652637	1.05997	0.677627	0.639061	0.867161	1.06603	0.767231	0.486378	0.553342	0.492964	0.759113	0.469893	0.388171
MA_10019515g0010	0.683813	0.919511	0.666494	6.56403	9.29144	6.64825	0.224986	0	0.331186	0.20627	0.161137	2.38387	0.28789	0.336682	0.825515	1.06158	1.27552	1.23767	2.17839	7.91068	5.93773	7.69644
MA_10019576g0010	1.25586	2.11271	1.07283	1.35797	2.09734	0.717094	3.41414	1.84087	1.83856	0.971033	2.0141	1.15521	1.31041	0.452826	2.10955	2.36173	0.804877	0.570043	0.640313	0.523687	1.99843	0.67943
MA_100195g0010	8.86845	8.81306	9.96782	6.21396	10.2717	4.9988	11.5478	7.6477	9.05701	8.09459	14.5652	9.48099	11.9382	7.6791	11.8238	9.49716	11.2523	7.97525	10.3807	7.96939	9.74994	7.09932
MA_10019752g0010	0	0	0	0.059684	0	0	0	0	0	0	0	0	0	0	0	0	0	0	0	0	0	0
MA_10019946g0010	17.0868	9.80001	11.3549	7.58583	16.092	9.81189	24.6815	19.7143	28.5659	29.6715	22.5489	19.0621	20.2807	15.4146	14.5921	21.4892	12.4337	8.27262	12.5115	11.2993	9.54993	10.4237
MA_10020001g0010	2.35838	3.2563	2.24565	4.24976	3.39539	4.58283	1.66978	1.75204	1.08098	2.13375	3.29452	2.28363	2.25222	3.91983	2.91779	3.54104	3.67022	2.88633	4.14749	3.79899	2.588	4.66542
MA_10020141g0010	0.011648	0	0.009193	0.004655	0.003182	0.005476	0	0.030435	0.030597	0.02635	0.005613	0.004541	0.014174	0.02299	0.011666	0.036599	0	0.002018	0.008567	0.00304	0.004599	0.005313
MA_10020434g0010	0.001552	0.001437	0	0	0	0	0.029172	0.019424	0.003613	0.016822	0.003996	0.002244	0.003455	0	0.004236	0	0	0	0.004563	0	0	0
MA_10020874g0010	2.89536	3.03648	3.8812	3.06751	4.2121	4.16267	2.32394	3.03118	6.14156	5.03247	3.71205	5.09494	3.14172	4.80974	5.0477	6.78742	3.29734	2.69736	3.10893	5.85302	5.01493	3.1672
MA_10020g0010	4.53125	4.24962	3.4816	2.87004	3.25956	1.36638	1.21407	1.07263	9.26208	16.9645	4.1504	2.85848	4.1416	26.3098	20.4926	16.699	5.87444	5.16923	3.31057	12.6477	4.10786	4.83448
MA_10021022g0010	0	0	1.12029	0	0	0	0	0	0	0	0	0	0	0	0	0	0	0	0	0	0	0
MA_100211g0010	0	0	0	0	0	0	0	0	0	0	0	0	0	0	0	0	0	0	0.007239	0	0	0
MA_10021234g0010	13.902	22.4707	19.7189	75.71	69.2767	50.9153	4.36515	5.69065	18.3511	13.3335	3.76767	12.8786	3.94908	26.1175	22.707	28.8943	12.0474	17.1199	19.1958	72.6848	95.8096	91.6611
MA_100213g0010	0.012693	0	0.010983	0.009507	0.013403	0	0	0	0	0.014961	0	0.021297	0	0.010089	0.011072	0.012721	0.011875	0.00948	0.007728	0	0.007236	0.005834
MA_10021720g0010	0	0.003069	0.003678	0.003772	0	0.004071	0	0	0	0	0	0	0	0	0.007943	0.00544	0	0	0.002652	0.007841	0	0.003494
MA_10021946g0010	0.004557	0	0.005222	0.007051	0	0.003755	0.193202	0.156783	0.076832	0.198952	0.184312	0.176025	0.243612	0.112475	0.262677	0.127382	0.010782	0.004222	0.007237	0.01443	0.02446	0.01108
MA_10021g0010	0.002364	0.003094	0.002029	0	0	0	0.018527	0.019763	0.010376	0.014114	0.014358	0.012814	0.017585	0.021731	0.020822	0.011698	0	0	0.002282	0.004929	0	0
MA_10022184g0010	0.466788	0.300675	0.714749	0.620059	0.863997	0.717672	0.526362	0.453192	0.905085	0.846508	0.341967	0.618957	0.684867	0.758403	0.344804	0.970128	0.962966	0.594166	0.825526	0.399776	0.279724	0.528677
MA_10022392g0010	2.29157	2.10704	1.56108	2.23247	2.04982	0.975023	6.78241	5.44384	8.71148	8.7826	6.5942	8.78991	7.76196	9.97513	7.35379	8.77761	1.98185	2.75848	2.67373	5.25059	2.14845	2.93833
MA_10022588g0010	0	0	0	0	0	0	0	0	0	0	0	0.168427	0	0	0.753966	0.145242	0	0	0	0	0	0
MA_10022863g0010	0	0	0.02344	0	0	0	0	0	0	0	0	0.049245	0	0	0	0	0	0	0	0	0	0
MA_10023022g0010	0	0	0	0	0	0	0	0.003814	0	0.006174	0	0	0	0	0	0	0	0	0	0	0	0
MA_100230g0010	11.8102	13.6694	10.9675	10.4191	12.2973	12.1445	7.30154	9.84167	10.0062	11.5883	12.0605	18.923	11.0956	12.1832	13.0866	13.8849	12.0173	8.71517	10.5894	14.7495	14.3969	12.6849
MA_100231g0010	3.72913	4.32011	1.87076	6.73677	5.36218	4.82501	7.1366	4.7848	6.43977	6.18817	6.84187	3.93252	7.5641	10.1613	5.45066	5.8275	4.30598	3.93505	3.44863	8.19538	4.88825	4.62445
MA_10023347g0010	0.105769	0	0	0.395429	0.19401	0.06429	0.068296	0.292703	0	0.057876	0.04065	0.396759	0.059536	0.143633	0.28332	0.301899	0.506495	0.632519	0.528081	0.109047	0.069133	0.086143
MA_10024357g0010	1.51673	0.244868	1.13446	0.764924	1.32635	1.12103	2.09359	2.17121	1.46496	1.03967	1.53155	1.16459	1.52381	1.55864	1.51097	1.72528	1.16331	0.689787	0.478104	0.544335	0.643993	0.7931
MA_10024388g0010	0.555874	0.578154	1.20905	0.513034	0.475968	0.637795	0.604459	0.545018	0.669986	0.804112	0.843382	0.394905	0.598258	0.667398	0.365299	0.695694	0.510578	0.790734	0.610688	0.507123	0.027928	0.267243
MA_10025084g0010	0	0	0	0.245532	0.246214	0	2.21306	1.03748	1.01104	0.632729	0	0	0.769499	0.341526	0.222051	0.367035	0	0	0	0	0	0
MA_10025310g0010	6.66932	6.29973	4.24937	2.00804	2.88495	1.37963	6.14074	7.30656	12.4594	11.7926	7.53026	4.72737	5.98514	7.13124	8.29651	9.87521	4.89612	2.52079	3.67474	8.02125	2.23331	1.94837
MA_10025722g0010	0	0	0	0.001534	0	0	0	0	0	0	0	0	0	0	0.001119	0	0	0	0	0	0	0
MA_10027224g0010	0.248301	0.290071	0.354536	0.49571	0.533308	0.339331	0.355992	0.179092	0.439272	0.563041	0.484242	0.337392	0.271624	0.464917	0.395507	0.322274	0.258992	0.293641	0.296572	0.355481	0.851425	0.424281
MA_10027643g0010	0.380512	0.298405	0.376867	2.96258	3.63524	4.34936	0	0.024734	1.06243	0.221025	0	0.248521	0	0.570857	0.049353	0.176736	0.379405	0.388005	0.019432	0.541332	1.03843	1.53033
MA_10027713g0010	0	0	0.002842	0	0	0	0	0	0	0	0	0	0	0.015869	0	0	0	0	0	0.010763	0	0
MA_10027972g0010	0	0	0	0	0	0	0	0	0	0.004224	0.001714	0.019804	0	0.002183	0.00647	0	0.011467	0.011107	0.002569	0.015427	0.018278	0.012575
MA_10027g0010	0	0	0	0	0	0	0.737408	0.787467	0	0	0	0	0	0	0	1.83349	0	0	0	0	0	0
MA_100286g0010	0.006552	0.003768	0.004341	0.00792	0.005828	0.01108	0.017141	0.018622	0.021099	0.019188	0.009573	0.01225	0.008519	0.013602	0.013081	0.013631	0.024676	0.024446	0.019015	0.010948	0.006356	0.004186
MA_100286g0020	0	0	0	0	0	0	0	0	0	0.000935	0	0	0	0	0	0	0	0	0	0	0	0
MA_100287g0010	0.000904	0.000736	0.000558	0.000781	0.000777	0	0.002721	0.002581	0.003617	0.001829	0	0.00078	0.002729	0.00209	0.003384	0.002576	0	0.001582	0.00131	0	0.00103	0.000747
MA_10028g0010	0.30409	0.928477	1.17514	0.958289	0.588886	0	0.098092	0.036622	0	0.184207	0	0.278425	0	0.011254	0	0	1.00516	0.262139	0.222935	0	0.136776	0.019819
MA_10029522g0010	0.537376	0.416075	0.907146	1.20168	1.3206	0.914991	0.881548	1.10854	0.45852	1.58397	0.748885	1.14728	0.571468	0.627916	1.18697	1.52859	1.14988	0.981615	0.803433	0.881474	0.490097	0.981038
MA_100296g0010	9.08873	4.73542	3.74838	4.64632	7.12466	3.46236	8.90461	12.0186	7.46273	10.1878	7.69931	9.52492	7.61286	6.67388	8.53459	7.15579	4.60622	5.05149	4.47939	9.4458	3.06931	4.73031
MA_10029973g0010	2.51868	3.00996	2.66201	1.83535	1.19174	0.972688	2.30252	3.09428	1.66887	4.77253	12.9153	13.9548	18.6841	4.84352	9.21064	7.79298	2.53502	1.91304	2.9725	5.16191	1.33542	1.66978
MA_100300g0010	47.2092	43.544	51.3099	40.4744	43.7261	40.7052	95.0434	92.2377	94.1726	81.7617	92.4197	58.9485	68.5456	60.7819	64.9476	56.9631	54.1513	52.9049	51.569	39.7245	44.0565	48.4895
MA_10030219g0010	3.28258	3.11837	3.95914	6.65913	6.60776	6.11051	2.52914	2.72378	4.96392	3.00361	5.06555	4.42187	4.19631	3.49344	2.34922	4.39923	3.9258	4.02609	3.82058	8.23472	11.5474	7.18766
MA_10030456g0010	0	0	0	0	0	0	0	0	0	0	0	0	0	0	0	0.001361	0	0	0	0	0	0
MA_100304g0010	0	0	0	0.260109	0.330355	0	0	0	0	0	0	0	0	0	0	0	0	0.326909	0	0	0	0
MA_100304g0020	0	0	0	0.016474	0	0.14952	0	0	0	0	0	0	0	0.033634	0	0	0.128928	0.082548	0	0.557634	1.44586	2.0185
MA_100305g0010	0.139158	0.121291	0.170913	0.712515	1.18927	1.37788	0.899786	1.06557	0.712125	0.631755	0.934674	0.26045	0.690159	0.815399	0.361879	0.170652	1.17526	1.27917	1.48789	0.353035	0.154385	0.271283
MA_10030828g0010	5.58742	4.62514	4.60537	5.58663	5.48705	5.7132	2.54783	2.76824	3.78761	2.75066	6.41704	11.5315	7.02892	6.94732	3.91548	6.69452	3.84035	3.59718	3.32319	5.35146	5.00193	3.98525
MA_10030878g0010	0.141481	0.279045	0.621036	2.5184	2.98929	2.24941	0.244152	0.112529	1.9882	0.60453	0.305766	1.73827	0.409262	1.5945	1.1169	1.08699	1.34262	0.9529	1.07277	2.805	2.75782	3.00483
MA_10030g0010	1.93983	2.29656	2.20117	1.9152	3.04271	2.98683	2.43892	3.09201	2.42246	3.39006	3.79798	2.67556	2.40735	1.40553	1.51499	1.26827	3.88646	1.76933	1.65279	1.47399	2.22982	1.51477
MA_10031049g0010	0.02854	0	0	0	0	0	0.050061	0	0	0	0	0.031122	0	0	0	0.042286	0.024694	0.025551	0.028854	0	0	0
MA_10031343g0010	0	4.68924	0.00202	0.004431	0.004658	0.004891	0	0	0	0	0	0	0.567188	0.002296	0	0.002085	0.931527	0.070215	0.183674	0	0.443121	0
MA_10031662g0010	1.48633	0.729207	1.19613	1.86224	2.86687	3.22898	1.92723	1.6663	1.3532	2.07107	1.13389	1.26176	1.36554	1.00704	1.11671	1.1385	1.62403	1.61728	2.26874	1.20178	1.6761	1.45881
MA_10031719g0010	13.9602	15.401	11.2493	25.9654	18.4904	15.7078	15.1794	19.3654	13.3823	13.2023	22.4191	17.2186	12.2161	18.8726	14.2692	13.5932	20.6147	13.213	20.7396	16.587	23.3638	24.2158
MA_10031g0010	0	0	0.116908	0	0	0	0.299156	0	0.450686	0.389167	0.125177	0.131578	0	0.56402	0	0.575829	0.099911	0.178353	0.201301	0.753563	0.060481	0
MA_10032317g0010	0	0.222271	0.021281	0.572879	0.318616	0.497899	0	0.060922	0.024145	0.044666	0.038123	0.169862	0.036605	0.058583	0.04348	0.113254	0.528578	1.07184	0.823856	0.367548	0.558292	0.434271
MA_10032819g0010	0.000729	0.000423	0.000505	0.000407	0.000833	0.000829	0.001187	0.001209	0.001361	0.001651	0.000777	0.000633	0.000948	0.001026	0.000484	0.001067	0.000554	0.000971	0.000337	0	0.001183	0.000989
MA_10033528g0010	0.102982	0	0	0	0.055063	0	0	0	0	0	0	0	0	0	0	0	0	0	0	0	0	0
MA_10033839g0010	0.112471	0.188565	0.09327	0.073916	0.214719	0.125587	0.254469	0.230473	0.193044	0.149404	0.249435	0.295516	0.180124	0.198001	0.192785	0.248494	0.146214	0.13771	0.114906	0.518926	0.921841	1.01349
MA_10033993g0010	0.000395	0	0	0	0	0	0.000598	0.001306	0	0.002477	0.000569	0.001686	0.00331	0.001599	0.002436	0.001736	0	0	0	0	0	0
MA_10034634g0010	0	0.058833	0	0	0	0	0	0	0	0	0	0	0	0	0.081072	0	0	0	0	0.079087	0.082902	0
MA_10034665g0010	0.079198	0.195345	0.106972	1.7549	2.97543	2.44356	0.005746	0.044371	0.095708	0.06514	0.051773	0	0.014743	0.090985	0.01482	0.014986	0.061863	0.264611	0.32324	0.221218	0.820105	0.447494
MA_100348g0010	2.43222	2.39966	2.63464	2.53043	3.61377	2.65422	3.55595	2.83473	3.10492	3.67287	3.48208	4.5482	3.74675	3.68043	2.82239	3.96335	3.15668	3.01894	3.1049	3.19021	2.42434	2.66579
MA_100349g0010	7.79195	8.98313	7.82323	7.62184	9.8599	8.62199	8.66495	8.74202	9.90588	9.00676	7.37417	11.0391	5.83779	9.28777	7.93107	8.87926	8.46669	7.98369	8.37333	7.5455	8.5963	6.86704
MA_10034g0010	12.9372	13.0903	11.269	8.67576	13.1955	8.15202	23.1222	27.5607	14.9606	15.5283	21.1849	8.95794	21.1597	14.1341	14.0677	11.5632	10.5093	15.6061	9.69395	9.31382	7.79314	7.95965
MA_10035211g0010	0.169029	0	0	0	0	0	0.001105	0	0.00094	0.002032	0.47164	0	0.001298	0.003688	0.001118	0.002688	0	0	0	0.000474	0	0
MA_10035305g0010	3.17731	3.18404	4.44849	3.73522	4.68067	4.10214	4.86648	3.59922	2.84787	3.53451	4.17834	3.9642	5.6665	5.56619	5.1791	6.54948	3.81145	3.27573	4.39696	3.31393	4.95	4.84236
MA_10036772g0010	0.955102	0.971482	0.694516	1.12728	0.6773	0.818873	1.82362	1.18807	1.10258	0.594774	0.415621	0.567867	0.580578	0.399835	0.214097	0.605359	0.614071	0.720394	0.766905	0.495462	0.357887	0.413584
MA_10036834g0010	0.421006	0.379948	0.35061	0.363036	0.642519	0.420945	0.486038	0.371289	0.258099	0.227489	0.327406	0.297283	0.394942	0.28291	0.279779	0.445753	0.396019	0.325372	0.350765	0.244895	0.378018	0.354924
MA_100374g0010	0.002435	0.00304	0.002191	0.002985	0.004938	0.00345	0	0	0.00119	0.00077	0	0.000442	0	0.000477	0.001872	0	0	0.000666	0.000865	0.002857	0.005869	0.008258
MA_10037513g0010	0	0	0	0	0	0	0	0.413527	0	0	0	0	0	0	0.101405	0	0	0	0	0	0	0
MA_10037718g0010	0	0	0	0.195395	0.329311	0.115349	0	0	0	0	0	0	0	0	0	0	0	0.029706	0	0.544925	0.408407	0.323248
MA_100379g0010	99.4031	89.0706	108.533	70.3615	80.2872	90.8254	79.9699	77.8347	73.9356	59.646	81.5432	77.7558	67.9668	67.3154	93.1193	109.27	80.1516	90.7425	82.8231	81.9869	72.1965	66.1654
MA_10038097g0010	0	0	0	0	0	0	0	0	0	0	0	0	0	0	0	0	0.003664	0	0	0.007672	0	0
MA_100380g0010	0.277427	0.251851	0.114787	0.022676	0	0.029609	2.02917	1.92807	1.55021	1.57417	1.6013	1.5243	1.0977	1.06023	1.44332	2.30619	0.085224	0.071682	0.007798	0.378041	0	0.065517
MA_10038236g0010	1.64318	1.05897	1.2799	1.73931	2.22819	2.09305	1.42108	1.65426	3.25007	1.85477	0.856511	1.01838	0.961344	1.04249	1.48899	1.92273	0.912128	0.781862	0.689692	1.20204	0.91976	0.68847
MA_10038446g0010	7.30558	7.70286	5.9217	9.66789	7.74099	6.16706	5.44538	8.93393	9.69321	9.70733	9.26807	15.0951	7.91629	9.00291	10.728	12.3195	9.05525	8.28647	8.74038	11.5927	7.475	7.09147
MA_10038541g0010	0.051093	0.047834	0.019016	0.017153	0.01422	0.011745	0.138999	0.184006	0.204042	0.105642	0.06698	0.036188	0.061143	0.086183	0.090908	0.094635	0.002218	0	0.005803	0.012698	0.006817	0.005442
MA_10038699g0010	0.014447	0.019306	0.019354	0.018021	0.020208	0.021387	0.029104	0.015854	0.03894	0.029147	0.016751	0.018	0.026645	0.029144	0.020607	0.026236	0.016813	0.013653	0.022197	0.029914	0.013263	0.020041
MA_10038830g0010	2.81424	3.48771	1.35987	1.34016	1.99755	2.82158	2.50164	1.97345	2.97159	2.34837	3.56307	2.47438	3.58403	2.64088	1.73735	4.40797	2.47295	1.76351	1.83705	3.29534	2.48095	2.32664
MA_10039504g0010	0	0	0	0	0	0	0	0	0	0	0	0	0	0	0	0	0	0	0	0	0.018041	0
MA_100396g0010	0.02081	0.025846	0.023027	0.023652	0.031002	0.028912	0.042336	0.038868	0.026223	0.058979	0.049389	0.058292	0.057435	0.029536	0.042745	0.035757	0.02718	0.025266	0.029851	0.029018	0.025985	0.024228
MA_10040248g0010	0	0.028586	0.016373	0.025223	0	0	0	0.016631	0.066698	0.149095	0	0.108424	0	0.009878	0.159393	0.248733	0.15891	0.411632	0.087983	0.529304	0.912395	0.329838
MA_10040442g0010	0.65319	0.644748	0.884241	0.883395	0.583318	0.586456	0.521884	0.144142	0.964021	0.576599	1.38164	3.43534	0.768491	1.36955	1.62861	2.27601	1.62645	1.50008	1.08123	1.94907	1.54143	1.49382
MA_10040454g0010	13.0359	12.4111	14.6223	10.3106	22.356	14.6969	8.54072	11.2962	11.3267	9.1621	6.02646	12.4142	9.1545	12.1367	10.1195	11.2272	11.8179	12.505	12.0476	11.4453	12.9258	9.61194
MA_10040460g0010	2.54215	2.76237	2.06087	3.29893	1.9771	3.89868	6.66811	4.7089	4.92116	2.804	5.93273	1.5209	5.50271	4.35971	3.48138	3.10078	3.13739	2.68772	3.00096	3.02546	2.6734	3.50697
MA_10040462g0010	0	0	0	0.00142	0.005513	0	0	0	0	0	0	0	0.000347	0	0	0	0	0	0	0	0	0
MA_10040687g0010	0	0	0	0.091745	0	0.132034	0	0.089682	0	0	0	0	0	0.1523	0	0	0	0	0	0	0.29627	0
MA_10041123g0010	0	0	0.012107	0.027376	0	0.048136	0	0	0	0	0	0.087419	0	0.127607	0	0.056267	0.079577	0.178709	0	10.5736	7.47314	4.28256
MA_10041174g0010	0.005516	0.00992	0.004942	0.003856	0.002725	0.004458	0.008317	0.009992	0.008623	0.005515	0.017542	0.009261	0.007496	0.007765	0.004054	0.006567	0.004646	0.001974	0.002975	0.001454	0.001259	0.002684
MA_10041g0010	0.153401	0.032678	0.049076	1.57223	1.08408	1.52195	1.49023	1.27252	1.08591	1.04971	1.63298	0.631506	1.19944	1.1801	0.797523	0.525128	1.24571	1.01762	2.15567	0.234972	0.286871	0.21498
MA_10042424g0010	0.014354	0.015415	0.032986	0.041933	0.092669	0.059979	0.021335	0.020442	0.033283	0.033215	0.014637	0.007587	0.007969	0.006032	0.013699	0.009762	0.023492	0.012162	0.006005	0.018413	0.039746	0.030686
MA_10042710g0010	0	0	0	0	0	0	0	0	0	0	0.305354	0.210506	0.315864	0.018153	0.028726	0.01385	0	0	0	0.009433	0	0.004694
MA_10042785g0010	38.8569	34.2306	40.6115	24.0029	42.1808	36.7074	29.6399	33.3187	27.8562	27.0637	19.8602	28.4185	25.5808	29.6212	20.4088	30.4343	43.6289	39.5791	29.804	47.6236	42.6873	56.764
MA_10043134g0010	10.2766	8.02889	9.12511	7.25978	9.7916	8.95314	4.56381	6.28939	8.65426	6.19877	6.67687	7.70244	5.76671	8.17536	6.9382	8.87615	8.76538	9.21286	10.9972	6.85447	9.61738	10.2416
MA_10043209g0010	2.12204	2.00188	3.09406	4.15391	3.55074	5.5533	1.3784	0.918934	1.47942	1.3505	1.10473	4.80791	1.66034	2.13666	3.14434	4.35818	4.85596	3.42467	4.085	5.99356	6.80715	8.79499
MA_10043564g0010	10.0443	13.5889	14.7681	17.7183	19.8477	20.0545	20.0255	18.8464	24.1939	22.8451	15.5984	16.8524	22.8654	17.6935	20.3767	23.12	15.9984	11.5279	17.6119	20.3697	33.4365	26.1069
MA_100435g0010	0	0	0.3151	0.284676	0	0	0.345934	0.364683	0.593532	0	0	0.495414	0	0.287826	0.49991	0	0	0.33949	0	0.262674	0	0
MA_10043708g0010	2.09124	1.56774	3.87451	2.93418	2.74507	2.98126	1.79347	3.42456	3.40451	1.5132	1.9106	3.41396	3.65158	3.53837	3.32086	3.72648	1.97623	1.90136	1.81226	1.28394	1.35513	1.2794
MA_10044491g0010	5.16158	6.38771	5.53932	0.728208	0.44635	0.987992	3.44213	2.81692	7.64826	7.30014	6.71283	6.74162	5.00136	6.41579	6.34023	11.6727	4.9062	3.37363	3.06815	4.18151	0.573066	1.14578
MA_100446g0010	0	0	0	0.320941	0.50236	0.142324	0	0	0	0	0	0	0	0	0	0	0	0	0	0.056218	0.011098	0.042497
MA_10044709g0010	0	0	0	0	1.88486	0	0	0	0	0	0	0	0	0	0	0	0	0	0	0	0	0
MA_10044742g0010	2.85229	4.18863	3.60054	5.60088	6.81346	6.0788	13.6402	14.1054	8.20805	14.8878	12.094	4.56022	13.3844	9.38791	7.03825	6.39467	4.58871	4.44465	7.21815	3.61383	3.42275	4.22066
MA_10045090g0010	1.51713	2.11429	1.21101	3.25881	2.7863	1.61372	1.09377	0.971282	2.87488	1.73754	1.71132	3.96417	1.42683	2.67624	2.8332	3.18376	2.62227	2.16324	1.24483	4.1982	1.48702	1.74407
MA_10045374g0010	0	0	0	0	0	0.018786	0	0	0.043422	0	0	0	0	0	0	0	0	0	0	0	0	0
MA_10045405g0010	0.788899	0.898755	1.53784	2.05759	0.570449	1.03753	3.85928	3.07536	1.73068	0.797778	3.2647	1.63233	1.11315	3.65172	3.90096	4.37868	0.885636	0.615249	0.297689	2.11774	1.2568	0.532213
MA_100454g0010	2.40505	2.2603	2.01302	2.85684	3.12895	2.85784	1.94208	3.39644	1.34541	1.57476	3.65958	2.62901	1.87127	2.29956	2.24695	1.61225	5.13611	2.1037	2.11494	2.02495	5.93235	5.83862
MA_10045581g0010	0.002173	0.005723	0	0	0.00321	0	0.007613	0.004964	0.001714	0.001914	0.001289	0	0.002134	0	0.012095	0.002409	0.00468	0.002006	0.004144	0.002498	0	0
MA_10046054g0010	9.73145	7.93933	9.34718	10.1804	7.13722	10.2156	13.3478	8.2265	10.0906	11.0158	6.13355	9.25037	5.66739	14.2994	9.00592	9.52785	13.9925	11.1979	10.9976	22.2793	11.7317	10.8931
MA_10046g0010	8.37792	7.21646	5.48059	6.67471	7.06177	5.61627	16.7018	13.1631	12.4755	13.492	12.9265	14.3826	17.4731	10.7541	13.368	8.89943	7.95343	7.23629	7.46621	6.72819	6.08814	6.61648
MA_10047260g0010	0	0	0	0	0	0	0	0	0.000554	0.001111	0	0	0	0.000859	0	0	0	0	0	0.00106	0.003084	0
MA_100472g0010	1.88165	3.1968	1.21953	1.1585	2.32349	1.35834	8.98596	7.21801	4.81006	6.61578	8.30752	4.15499	5.58278	5.55037	5.02937	4.50755	1.29643	1.14249	0.973978	4.60792	1.08332	1.3419
MA_10047456g0010	0.084912	0.104215	0.006554	18.3046	12.1067	19.3897	0.30907	0.612896	0.334477	0.243054	0.606342	0.485086	0.768543	0.226353	0.080083	0.10636	0.269708	2.26171	4.17223	0.018015	0.091085	0.061541
MA_100474g0010	1.45354	1.56128	1.82303	1.20838	1.14203	2.1732	1.56077	2.00885	2.23104	2.65276	1.79485	1.66863	2.21064	1.97738	2.34075	2.14743	2.40112	1.55983	1.13666	2.13809	1.47849	1.35129
MA_10047900g0010	0	0	0.010627	0	0	0	0	0	0	0.932877	2.76833	3.34319	5.5153	2.18887	3.87912	2.62577	0.087798	0.222154	0.405382	0.503592	0.328888	0.243096
MA_10047924g0010	2.50843	1.58371	1.91105	0.51536	0.659525	0.973511	4.71695	2.00179	2.62184	3.10274	3.41127	3.44046	3.74243	2.96184	2.29786	2.00284	2.03879	1.33547	1.67769	1.49016	0.656468	0.791242
MA_10048172g0010	0.508324	0.518206	0.679149	0.18316	0.127915	0.303401	2.67889	1.49022	1.5599	0.643522	0.339566	0.365613	0.267928	0.283308	0.304658	0.232665	0	0.05464	0	0.278094	0	0
MA_10048467g0010	0.568292	1.48736	0.687262	0.248051	0	0	2.91157	2.43728	3.92437	1.13986	2.45929	0.734574	0.910967	1.36014	0.466066	1.60624	0.03107	0.036507	0	1.2843	0	0.005009
MA_10048552g0010	2.4044	2.63669	2.46181	2.48157	1.79321	2.62954	2.63107	1.80608	3.4976	2.90335	2.87932	5.03392	2.46518	4.05312	3.84192	4.19604	4.79366	5.2029	4.96091	3.07425	3.72192	3.66228
MA_10048594g0010	0.029336	0.027474	0.013389	0.001598	0	0	0.111294	0.124916	0.15078	0.130216	0.116768	0.04047	0.088929	0.150089	0.145586	0.192975	0.00893	0.002136	0	0.030019	0	0.007575
MA_100489g0010	0.037012	0	0	0	0	0	0	0	0	0	0	0	0	0	0	0	0	0	0	0	0	0
MA_10048g0010	2.9438	1.61801	1.79025	2.72401	5.94322	3.54132	4.191	3.38706	3.59073	3.39466	3.8353	3.33333	3.2423	4.34491	2.27367	4.56756	4.3706	2.94	2.51286	3.71464	3.85585	3.4024
MA_10049875g0010	7.06003	7.06499	5.71734	6.88566	5.56232	4.45006	7.71216	5.3966	5.93369	8.1205	9.16633	8.62275	6.32321	5.91498	8.09944	8.0557	4.51218	3.36055	3.90396	7.89367	3.10026	4.34404
MA_10050138g0010	0	0	0	0	0	0	0	0	0.001455	0	0.002258	0	0	0	0	0	0	0	0	0	0	0
MA_10050700g0010	0.107322	0.356371	0.027218	0	0	0	0.049456	0	0.376631	0.052261	0.191095	0	0	0.527089	0.153434	0.295466	0	0	0	0	0	0
MA_100508g0010	4.43494	7.58197	9.11235	8.63025	7.40166	5.27393	8.63145	9.12157	11.144	12.6743	8.04057	7.65693	9.90898	13.9189	9.97007	14.5023	7.82887	4.88978	8.11681	9.66041	9.95298	8.82726
MA_10050955g0010	0	0.000476	0	0.00491	0.001458	0.004197	0.002486	0.002089	0.001044	0.001627	0.002583	0	0.000838	0.001118	0.00031	0.000581	0	0.001954	0.002413	0.001259	0	0
MA_10051501g0010	0	0	0	0	0	0	0	0	0	0	0	0	0	0	0	0	0	0.964936	0	0	0	0
MA_10051517g0010	20.9297	19.6869	20.914	22.4786	19.8326	21.2691	14.5106	11.1621	15.7202	12.3134	16.1515	14.2247	11.8901	14.343	14.8383	15.9527	19.8163	17.317	16.9839	18.0973	16.8093	20.1953
MA_10051537g0010	20.4455	11.195	14.0796	19.8558	24.5915	19.5014	4.73431	3.55252	10.4048	8.00881	9.07202	17.1616	8.27761	13.4363	16.6822	21.0341	14.6407	13.2305	16.3715	25.851	41.6839	37.4081
MA_100519g0010	0	0	0.000615	0	0	0	0.00048	0.000836	0.000545	0.001161	0.000989	0	0.000681	0.000524	0	0.000425	0.000377	0.000461	0	0	0.000487	0
MA_10051g0010	0	0.045751	0	0	0	0	0	0	0	0	0	0	0	0	0	0	0.325058	1.24131	0.674775	0.433666	1.78945	0.394089
MA_10052142g0010	0.499848	1.10986	0.614271	1.45534	1.31346	1.40617	0.869826	0.801315	2.56077	1.51039	0.752256	0.904755	0.649061	1.5514	1.47279	1.3129	0.556715	1.12921	0.464926	2.15732	1.65133	0.793933
MA_100525g0010	0.040184	0.02106	0	0.024752	0	0	0.017439	0.020922	0	0	0.027372	0.120183	0.037456	0.049345	0.10257	0	0.049625	0	0	0	0	0
MA_10052734g0010	0.061045	0.07731	0.048261	0.034384	0.073952	0.060778	0.068089	0.087443	0.051137	0.053373	0.052893	0.053397	0.070712	0.057307	0.053689	0.069648	0.04216	0.045417	0.09028	0.050008	0.052929	0.047189
MA_10053571g0010	0	0	0.068756	0	0	0	0	0.029582	0	0	0	0	0	0.065937	0	0.167717	0	0.020885	0.047339	0.040679	0	0.072356
MA_10053703g0010	0.229414	0.161848	0.108293	0.11791	0.328846	0	0.557315	0.146265	0.029765	0.377267	0.219195	0.45748	0.619777	0.283896	0.234506	0.065016	0.012739	0.081414	0	1.28354	0.096412	0.252943
MA_10053g0010	1.16486	1.6822	1.18381	0.99945	1.04214	0.826033	5.42224	2.12085	3.57078	4.09771	3.79459	4.99924	3.14841	4.8905	4.24494	5.64224	1.58092	2.18741	0.810628	5.37971	0.930963	2.8392
MA_100540g0010	0.019595	0.028072	0.017026	0.006247	0.005163	0.004161	0	0	0	0	0	0	0	0	0	0.002368	0.006371	0.002749	0	0.012808	0.027671	0.015594
MA_10054144g0010	0	0	0	0	0	0	0	0	0	0	0	0	0	0	2.22622	0.001739	0	0	0	0.608122	0	0
MA_10054416g0010	0.782148	0.61908	0.547354	0.659161	0.528519	0.788878	2.49389	1.43499	2.76974	1.04574	1.69758	0.223488	1.11176	0.586526	0.705961	0.955697	0.543193	0.574661	0.586424	0.57195	0.411242	0.033347
MA_10054525g0010	0	0	0	0	0	0	0.222424	0	1.00698	0.28258	0	0	1.8307	0.564776	0	0	0	0.083166	0	0.090708	0	0
MA_10054743g0010	0	0	0	0.004851	0.006291	0.004461	0	0	0	0	0	0	0	0	0	0	0	0.001362	0.001879	0	0	0
MA_100548g0010	0	0	0	0	0	0	0.000385	0	0	0.000279	0	0	0	0	0	0	0	0	0	0	0	0
MA_10054925g0010	0	2.08311	0	0	0	4.33171	0	0	5.03094	4.97358	0	6.42944	0	0	0	7.06245	0	0	0	0	0	0
MA_10054g0010	0.289004	0.506191	0.412387	0.65268	0.63126	0.649568	0.652943	0.380018	0.781771	0.511092	0.502039	1.02443	0.517522	0.726733	1.36386	0.935291	0.882988	0.824006	0.592741	0.503857	0.41059	0.681874
MA_10055167g0010	0.010223	0.013575	0.016387	0.009894	0.01292	0.006291	0	0.016597	0	0.005711	0	0	0	0.017797	0.004554	0.007682	0.011693	0.006453	0.009126	0.017447	0.003823	0.005436
MA_10055333g0010	0	0	0	0	0	0	0	0	0	0	0	0	0	0	0	0	1.51246	0.51951	0	0	0	0
MA_10055565g0010	0.011491	0.015582	0.012811	0.007599	0	0	0.025042	0.021292	0.044451	0.033026	0.029382	0.007768	0.008018	0.011532	0.006156	0.013016	0.001693	0	0.001293	0.036117	0	0.002331
MA_10055697g0010	0	0	0	0	0	0	0	0	0	0	0	0	0	0	0	0	0.015903	0	0	0	0	0
MA_10055704g0010	0	0	0	0	0	0	0	0	0.010625	0	0	0	0	0	0	0	0	0.004022	0	0.03672	0	0
MA_100558g0010	2.80893	3.80446	2.20215	0.442342	0.141748	0.14893	2.34634	1.57855	1.77147	1.33979	1.78909	1.39071	1.4854	1.74349	1.86204	1.02783	1.70799	0.791887	0.907482	0.898928	0.621668	0.273952
MA_10056152g0010	0	0	0	0	0	0	0	0	0	0	0	0	0	0.737141	0	0.927226	0	0	1.11872	0	0	1.47156
MA_10056152g0020	0.001645	0	0.002155	0.002115	0.001975	0.001728	0	0	0.004779	0.0031	0	0	0.001961	0.002251	0.001705	0.001821	0	0.001701	0	0.002167	0	0.001904
MA_100562g0010	8.4899	6.92825	6.10407	3.86837	3.12275	5.34997	4.51034	4.76463	6.19329	3.87423	6.89928	5.52811	6.34679	3.90086	3.95538	6.14522	4.81829	4.21756	3.02001	5.0627	4.10446	4.87641
MA_10056514g0010	0.2048	0.296633	0.093213	0.330674	0.74172	0.368263	0.035314	0	0	0.04529	0.082724	0.182914	0.048919	0.080164	0.070211	0.111743	0.165517	0.127511	0.181906	0.493402	0.853093	0.704033
MA_10056684g0010	16.2893	20.0211	15.3863	11.5877	14.0935	18.4155	23.3354	22.975	16.8807	18.1001	19.5141	20.3952	18.7854	18.8817	14.291	19.5562	17.3207	13.1413	13.8034	14.8371	13.3459	11.6761
MA_10056732g0010	3.36306	3.59071	3.10839	2.36718	3.12675	2.65661	1.45214	2.56435	4.74648	4.50716	2.14924	4.87976	1.98429	3.56373	4.31743	5.60684	3.67932	2.32339	2.69092	4.58546	4.26165	2.22282
MA_100568g0010	8.46348	8.63506	7.41616	11.0097	15.3491	13.3176	9.30214	10.4476	10.2405	11.2541	10.5931	11.3252	10.8463	10.5053	9.42838	8.4617	16.5715	10.6459	15.9127	10.6519	20.0727	16.8646
MA_100573g0010	0	0	0	0.08531	0	0	0	0	0	0	0	0	0	0	0	0	0	0	0	0	0.039319	0
MA_100577g0010	0	0	0	0	0	0	0	0.001739	0	0.011811	0	0.001722	0	0.000618	0.000693	0	0.000915	0	0	0	0	0
MA_100579g0010	5.90179	5.23192	4.90566	3.18774	7.02576	6.99033	12.9009	11.4783	14.7435	5.03903	9.65499	5.68138	12.5559	11.6981	8.41731	10.9635	6.12691	6.8813	6.57301	8.52156	7.92017	6.1992
MA_10058543g0010	1.24837	0.664033	2.57018	0.08008	0.00943	0.084941	0.262316	0.251073	0.03772	0.030358	0.105463	2.94175	0.24155	0	0.148785	0.109173	4.75662	7.58978	8.56942	0.100323	0	0
MA_10058549g0010	5.05374	0	0	0	0.059288	0.0284	0.223784	0.412074	0.480654	0.559145	0.365399	0.276419	0.294598	0.631318	0.797763	0.742658	7.02427	0.055991	0.05969	0.631337	0.120484	0.118293
MA_100585g0010	0.012413	0.012835	0.01259	0.019469	0.021657	0.017536	0.007672	0.005386	0.005798	0.006819	0.007396	0.018103	0.009966	0.007731	0.00649	0.010665	0.014036	0.01455	0.013876	0.009569	0.009826	0.011803
MA_10058737g0010	0	0	0	0	0	0	0	0	0	0	0	0	0	0.012139	0.005585	0.006888	0	0	0	0	0	0
MA_10059537g0010	1.63807	1.88446	2.45927	4.99986	5.39447	3.23317	0.887698	0.51297	1.70533	3.69795	1.65013	5.09533	1.39555	3.51574	2.37529	4.67562	2.8005	4.02273	4.20646	6.58274	2.67828	2.24312
MA_10059847g0010	0	0	0	0	0	0	0	0	0	0	0	0	0	0	0	0	0	0.003326	0	0	0	0
MA_10060181g0010	0	0	0	0	0	0	0	0	0.00339	0.001333	0	0	0	0.002854	0.005795	0.002575	0	0	0	0.001225	0.00541	0.005077
MA_10060367g0010	0	0	0	0.101862	0.049537	0	0	0	0	0	0	0	0	0	0.032219	0	0.316519	0.856468	0.458337	0	0.149471	0.137035
MA_10060646g0010	1.70594	2.51295	2.89567	3.18715	3.91454	4.19186	2.551	4.49093	3.44164	4.747	2.52998	2.36945	3.17636	3.37048	2.47758	2.04346	3.07969	4.51879	4.32717	1.8661	4.54324	4.14554
MA_100606g0010	0.000937	0.000905	0.001174	0.001245	0.000459	0.001056	0.003917	0.002909	0.000896	0.002374	0.00209	0.002553	0.001496	0.001525	0.001301	0.000601	0.001441	0.001292	0.001016	0.001106	0.000286	0.000909
MA_10060779g0010	1.19933	1.28637	2.23734	11.5739	8.07061	2.43785	1.69409	2.97335	2.9126	10.4591	2.56977	2.56014	1.57488	3.26962	4.16141	8.60865	1.10936	1.06059	2.27817	2.46262	2.13786	1.09383
MA_100608g0010	4.83751	5.3321	5.00948	3.50049	5.35743	4.41045	3.59233	3.20681	5.14379	4.59711	6.403	11.3428	5.09193	5.42691	5.90447	6.02866	6.70107	5.58765	6.22869	6.26001	3.39366	3.00346
MA_10061089g0010	0.239434	0	0.075275	0	0	0.142855	0.409588	0.445263	0.525486	0.229736	0	0.710139	0.128512	0.646412	1.08263	0	0	0	0	0.565024	0.076904	0
MA_10061167g0010	5.02973	5.49092	3.59101	2.11232	1.81574	1.52365	3.79534	5.85699	7.04939	4.96128	3.0983	2.98259	3.83698	4.34028	6.1987	5.11383	1.21522	0.89305	1.44583	2.36649	0.746154	1.06215
MA_100612g0010	0.59847	0.368383	0.245261	0.795373	0.646417	0.919131	0.477008	0.397981	0.247068	0.312551	0.574697	0.554289	0.376775	0.405331	0.324099	0	0.786299	0.561412	0.376044	0.147987	0	0.180114
MA_10061366g0010	3.97738	5.16282	5.92646	6.60163	7.75304	8.60923	8.04927	5.7386	5.18113	5.03714	8.75659	6.76995	7.64581	5.60241	6.14483	5.09345	9.51328	6.62654	10.4845	3.94783	8.52387	6.80864
MA_10061796g0010	0.1059	0.110816	0.077275	0.039822	0.045241	0.027885	0	0	0	0	0	0	0	0	0	0	0	0.010545	0.011373	0	0	0
MA_10061g0010	12.2793	13.3101	27.2027	50.9517	35.0976	58.7214	4.16194	2.53907	6.63646	3.28085	5.45614	22.7141	8.55961	13.3255	13.2026	9.61678	25.8316	29.1774	39.1187	21.9908	8.08623	10.3856
MA_10062104g0010	0	0	0	0	0	0	0.012379	0.007561	0	0.017305	0	0.001842	0.005262	0.003075	0.004571	0.001569	0	0	0	0	0	0
MA_10063081g0010	0	0	0	0	0	0.079552	0	0	0	0	0	0.157818	0	0.349535	0	0	0	0	0.157059	0	0	0
MA_10063149g0010	3.21633	3.81647	3.40338	3.11965	7.29225	7.45778	8.25437	1.92065	9.53913	4.10844	3.01014	6.93641	4.5519	2.61349	5.88267	2.90165	2.69872	7.55727	10.4415	2.05297	3.04112	2.44108
MA_10063266g0010	0	0	0.004371	0.071354	0	0	0	0.005275	0.008766	0.027223	0	0	0	0	0	0	0	0	0	0	0	0
MA_100637g0010	1.78132	1.95712	2.26798	3.12556	4.3007	5.05186	6.66433	4.89467	4.00056	2.85976	4.13498	4.43467	3.85762	1.65909	1.89388	2.52182	3.29588	3.14388	3.61693	1.84546	3.4621	4.98562
MA_10064214g0010	0.295833	0.354355	0.223022	0.075731	0	0.020362	0.200477	0.132264	0.658877	0.87762	0.404833	0.820784	0.417029	0.496507	0.70472	0.356952	0.011409	0	0.041233	0.291679	0.018299	0.222922
MA_10064529g0010	0.164172	0.275852	0.245512	0.0933	0.195526	0	0.651034	0.811408	0.891429	1.14285	0.065699	0	0.025978	0.188602	0.18254	0.098523	0.013653	0	0	0	0	0
MA_10064667g0010	0	0.034679	0	0	0.039084	0	0	0.025314	0.058152	0	0.020069	0	0	0	0	0	0	0	0	0	0	0.028809
MA_10064935g0010	7.87183	9.79016	9.81505	7.83223	9.37935	11.1586	12.4554	9.78829	9.65586	11.5245	9.60578	14.3071	9.35021	9.53807	9.84787	8.35315	7.62343	13.2479	8.33872	11.16	10.312	8.24093
MA_1006495g0010	0.702426	0.842179	0.700988	0.418241	0.51755	0.490347	0.688191	0.691548	0.823466	0.777896	0.958004	1.18101	0.996086	0.641069	0.624274	0.744469	1.35932	1.03086	0.931371	0.529336	0.594799	0.678487
MA_100658g0010	0.030862	0.008106	0.084702	0	0	0	0.022815	0.008392	0.015318	0.014562	0.052215	0.057086	0.045414	0.034288	0.032314	0.022915	0.025247	0.015096	0.014463	0.01322	0.008422	0.030484
MA_10066171g0010	0.084947	0	0	0	0	0	0	0	0	0	1.24689	0	1.30767	0	0.517702	0	0	0	0	0	0	0
MA_100662g0010	16.7813	18.2849	18.4548	12.938	14.301	15.4286	11.6902	12.0017	7.82291	9.30392	9.54958	8.84087	10.9797	9.65166	8.35066	9.67372	15.0031	12.3057	13.6495	10.6189	14.6771	14.81
MA_10066338g0010	0	0	0	0	0	0	0	0.181798	0	0	0	0	0	0	0	0	0	0	0	0	0	0
MA_10066449g0010	3.70962	1.73843	3.32507	3.01441	5.03603	3.82268	0.772342	0.788146	2.44939	1.30169	1.15415	1.39818	0.716102	0.918474	1.59122	2.71204	4.06094	3.11659	2.69248	3.12784	5.46089	4.35956
MA_10066589g0010	0.154779	0.034273	0.081615	0.008093	0.060715	0.165677	0	0	0	0	0	0	0	0	0	0	0.007706	0.016485	0.014436	0.026612	0	0.014802
MA_10066666g0010	0.162632	0.651941	0.342796	0.215148	0.493898	0.349839	0.46726	0.197608	0.555336	0.416594	0.196766	0.076063	0.28341	0.30209	0.130756	0.552407	0.270027	0.115988	0.119263	0.301771	0.310591	0.423404
MA_10066813g0010	1.4103	0.806896	1.74762	1.65452	1.90646	1.92426	1.52634	1.08329	2.33419	1.1409	2.63248	2.68157	2.28147	2.43372	1.3868	2.1524	2.0947	1.09589	1.43793	1.44541	1.41345	1.68417
MA_10066818g0010	0.003807	0.004846	0.003649	0.002102	0.001402	0.020372	0.029291	0.016289	0.019913	0.044451	0.007274	0	0.016871	0.01319	0.00966	0.009637	0	0.005701	0	0.008272	0	0
MA_100669g0010	5.71175	3.81448	6.14408	3.41736	7.02196	6.13215	2.45972	4.99218	9.04617	3.66375	4.41906	8.12088	6.49755	6.45541	8.08896	4.19211	2.60474	3.11856	4.81778	3.27306	2.89919	2.39278
MA_100671g0010	0	0	0	0	0.226633	0	0	0	0	0	0	0	0	0.00141	0	0.091612	0	0	0	0.309942	1.33223	1.55598
MA_10067271g0010	0.292033	0.303625	0.126867	0.912591	1.54474	1.27411	1.27857	1.08249	0.685286	0.781361	1.40588	0.701986	1.12734	0.995344	0.649911	0.515631	0.808189	1.36102	1.24294	0.734329	1.52169	1.34752
MA_10067279g0010	0.002023	0.003269	0.0016	0.004482	0.001625	0.003341	0.001681	0.001521	0.002489	0.003045	0	0	0	0	0	0	0	0.001513	0.002019	0	0	0
MA_10067338g0010	6.45995	7.10872	6.49866	5.65748	7.39458	7.00688	8.28581	8.52406	6.15823	7.66521	6.90382	5.69946	6.98083	5.73421	7.64984	4.83166	5.71842	5.15667	5.82791	5.39299	4.36175	7.74747
MA_10067385g0010	1.76327	6.08554	5.08489	3.55832	4.92292	7.31214	3.62327	3.71662	6.78156	7.78133	4.03658	3.89113	3.57608	6.79945	7.7947	9.08322	4.20156	3.05305	7.30421	6.92187	5.74442	5.32172
MA_10067850g0010	0.262328	0.391428	0.59498	1.50809	2.46821	1.25167	0.044929	0.008192	0.043994	0	0.054196	0.230157	0.016281	0.157431	0.138877	0.084385	0.086243	0.102274	0.148586	0.700442	0.381228	0.427224
MA_10068028g0010	3.42053	4.57301	3.1928	5.05376	8.5849	6.16646	3.7943	3.5849	4.4052	4.10989	4.68932	5.15846	3.20744	3.52906	4.43035	4.1388	3.66398	4.62936	4.42383	6.11521	5.31292	3.58904
MA_10068736g0010	2.83085	2.98671	3.13845	2.52697	4.567	1.54879	7.79386	6.99253	5.6399	7.38252	7.42489	5.12291	4.05026	7.11492	4.22733	5.32516	5.84699	2.50753	2.45607	6.44447	4.94261	2.75118
MA_10068859g0010	0.11502	0	0.1508	0.325312	0	0.258609	0.218541	0	0	2.83408	0	0	0	0	0.298501	0.870495	0.082097	0.10407	0.105854	0	0.590411	0
MA_10068901g0010	0	0	0	0.000674	0	0	0	0	0.002228	0	0.002394	0	0	0.003446	0.002576	0	0	0	0	0	0	0
MA_10068g0010	11.2233	11.2792	12.0367	14.2408	11.4428	12.1272	15.5578	15.1301	19.8495	19.1605	9.60532	12.7931	15.6199	23.1394	12.6793	16.0061	16.109	15.8422	15.419	12.4031	21.0985	8.22706
MA_100691g0010	0	0.021874	0.015846	0.021967	0.009937	0	0.013541	0.013778	0	0.020547	0.00486	0	0	0.020524	0.01184	0.01414	0.011314	0.006228	0.009745	0	0.018397	0
MA_10069323g0010	0.003356	0.003552	0.001955	0	0	0	0	0.004917	0.005624	0.001752	0.002199	0.005111	0.002881	0.003836	0.005275	0.006579	0	0	0	0.00242	0.002314	0.003807
MA_10069449g0010	4.864	2.8626	2.65995	3.09281	3.22303	1.5175	9.16501	7.35586	8.56747	6.70197	7.94972	4.18678	2.46116	4.0765	3.49279	6.39471	1.47809	1.98867	0.468359	6.77203	1.8437	4.94332
MA_10069723g0010	0	0.000747	0.004249	0	0	0	0	0	0	0	0	0	0	0	0	0	0	0	0	0	0	0
MA_10069912g0010	0	0.003983	0	322.514	403.055	347.292	0	0	0.51023	0.106475	0	3.27053	0.307165	11.2869	11.0192	25.1019	43.6689	119.549	181.428	108.308	409.854	732.968
MA_10070162g0010	0	0	0	0	0	0	0.005812	0.003076	0.006785	0.016882	0.002606	0.001726	0.004003	0.00338	0.004258	0.003309	0	0	0	0.005004	0.003799	0.001154
MA_10070549g0010	1.19395	1.27963	1.27134	1.05293	0.601753	2.22462	0.573059	0.681054	1.37609	2.02725	0.790184	1.71348	1.508	1.35817	1.17458	0.984604	1.27135	1.4054	2.6218	1.44069	2.932	1.93789
MA_100706g0010	5.18569	5.76221	4.49225	5.09121	5.13063	3.99149	5.79294	3.27129	3.03796	4.42784	6.59413	8.33555	6.58446	3.9101	3.09623	2.17403	7.20842	7.07586	7.17094	3.13359	3.41385	3.36228
MA_10070756g0010	6.97028	7.60809	2.91782	0.259208	0.163229	0.509426	0.00558	0.082606	1.43218	0.872419	0.51516	3.54501	0.431132	0.58208	0.378584	0.962889	0.877872	0.96718	1.79101	0.242144	0.099212	0.054979
MA_10071012g0010	0	0	0	0	0	0	0	0	0	0	0	0	0	0	0	0	0	0	0	0	0	0.011757
MA_10071392g0010	0	0	0	0	0	0	0	0	0	0	0	0	0	0	0	0	0	0	0	0.000655	0	0
MA_10071588g0010	1.34311	1.30394	1.95005	1.23908	2.02151	3.38226	4.15845	2.74691	3.38504	1.90134	1.16995	2.65073	1.63698	1.94971	1.49769	1.88218	1.67422	0.89863	0.700944	1.31345	1.07864	0.930834
MA_10071632g0010	0.183193	0.192101	0.239121	0.341422	0.340324	0.312208	0.360583	0.351719	0.257128	0.242873	0.3282	0.397513	0.381203	0.224415	0.256799	0.292343	0.493165	0.54338	0.487172	0.330133	0.324867	0.306509
MA_10071760g0010	26.3251	30.0336	17.1838	13.0383	14.0432	12.8846	2.96683	2.94193	4.99322	3.92583	3.43209	15.9752	3.19876	4.02299	5.31562	7.51308	15.343	14.5457	13.763	14.6675	7.9476	5.48193
MA_10071g0010	0	0	0	0	0	0	0	0	0	0.186523	0	0	0	0	0.24839	0.251908	0	0	0	0.009695	0	0
MA_10071g0020	0	0	0	0	0	0	0	0.001417	0	0.51641	0	0	0	0	0.230903	0.184117	0	0	0	0.253683	0	0
MA_100722g0010	3.69318	5.06921	3.3653	8.8271	7.49796	6.96175	3.83924	5.35654	7.19716	4.6675	6.83497	17.5584	4.26023	5.69102	5.36321	8.34336	8.7586	7.19394	7.85646	12.0571	5.33084	5.00524
MA_10072439g0010	26.7844	27.4471	31.602	15.6775	12.0518	16.704	2.0231	2.30133	2.33589	3.17187	1.81923	10.1308	2.57741	2.34028	1.43752	2.08935	34.7543	25.928	37.4312	1.64975	1.1424	1.06974
MA_10072804g0010	0	0	0	0	0	0	0	0	0	0	0	0	0	0.001036	0	0	0	0	0	0	0	0
MA_10073433g0010	8.44026	7.96003	8.60311	17.9591	18.7133	6.37093	11.0029	7.19407	7.22705	14.5478	5.48476	13.0618	5.38471	7.67204	9.09933	6.66427	11.5345	7.84136	5.20087	7.78019	9.22493	15.1738
MA_100734g0010	8.80236	7.96907	7.54841	8.23537	8.05559	8.1688	26.4222	19.5205	12.0112	13.0311	25.8181	17.0685	23.4853	14.3175	16.9419	19.8408	9.52811	9.03232	10.1278	9.08398	6.95781	6.98875
MA_100737g0010	16.0974	16.4582	21.3153	15.3264	14.437	18.2682	10.1053	7.70813	11.8205	11.8866	12.7325	23.5682	11.8161	16.4255	16.1323	14.7903	17.1875	22.429	23.1825	16.6464	16.825	15.4568
MA_10074020g0010	3.38879	2.75614	2.74797	6.24788	9.20777	8.30347	3.76345	2.9558	4.15279	3.66848	3.22856	4.76089	2.38509	2.8508	3.79413	5.28054	4.03416	4.95129	5.15841	3.33759	6.21999	5.44679
MA_10074049g0010	0.611326	0.752967	0.619241	0.025322	0	0	0.87494	1.4369	2.45325	1.39724	1.55009	4.60237	0.724344	1.88333	1.21049	2.38515	0.330213	0.462919	0.281387	0.748176	0.047191	0.539493
MA_100742g0010	2.74051	3.066	2.57943	3.33321	3.87791	3.68338	3.87728	4.72942	6.34239	5.68307	4.16286	4.20986	4.23382	4.05108	3.51581	3.48315	4.1345	2.68534	4.11358	3.2405	2.99187	3.89849
MA_100749g0010	0.002434	0.001455	0.001444	0	0	0	0.002033	0.007574	0.005069	0.001497	0.003497	0.001572	0.001484	0.002101	0.006962	0.00221	0	0	0	0	0	0
MA_10074g0010	0.597721	0.515667	0.561006	1.16816	1.07286	0.920047	0.530559	0.48054	1.08619	0.796302	0.259522	2.41752	0.514952	0.891848	1.62253	1.70639	0.813891	0.716411	0.655898	1.75664	1.01213	1.09422
MA_100751g0010	14.2872	5.40815	6.79623	6.05183	8.50082	10.5565	15.8604	16.8467	12.14	9.28995	16.6422	4.98451	15.4661	14.0726	14.9287	15.9175	18.1638	16.9765	18.48	5.07735	18.0235	16.8153
MA_100758g0010	15.7547	14.9639	14.216	10.5118	16.7458	14.7512	16.4515	12.3694	15.9889	15.4505	20.3527	17.6573	17.6232	16.7465	15.9826	17.0588	15.1892	15.196	15.1154	14.766	18.3079	15.908
MA_10076038g0010	0	0.221766	0	0	0	0	0	0	0	0	0	0	0	0	0	0	0	0	0	0.371768	0	0
MA_100760g0010	0	0	0	0	0	0	0.899456	0.447092	0.148313	0.806329	4.49819	6.7513	2.39873	1.60403	1.36597	1.66079	0	0	0.264295	1.90315	0.731117	0.968934
MA_10076142g0010	0.016911	0.013679	0.025432	0.010414	0.006229	0.012143	0.015819	0.014357	0.024239	0.022656	0.010255	0.011327	0.008532	0.015679	0.014699	0.012935	0.004268	0.003103	0.002376	0.01199	0.00249	0.001241
MA_10076833g0010	0.014316	0.032648	0.020013	0.028331	0.018243	0.018018	0.04165	0.038639	0.028509	0.034466	0.040061	0.047229	0.027927	0.050636	0.051791	0.03251	0.046019	0.028066	0.039415	0.025151	0.019012	0.01386
MA_100769g0010	1.06292	0.904855	0.778283	0.870493	0.834653	0.800812	1.68302	1.42572	1.51425	1.40409	1.09744	0.842436	1.94585	1.0673	1.09147	0.819472	1.09597	1.12248	0.891163	0.553555	0.742285	0.781265
MA_10077040g0010	0	0.006826	0	0.128324	0.127991	0.123903	0.082027	0.045883	0.012946	0.035374	0	0.159067	0.007034	0.064632	0.124246	0	0.446416	0.493861	0.37777	0.391323	0.887631	0.726649
MA_10077253g0010	2.63178	2.26566	2.53082	2.52339	1.80931	1.09601	1.70425	5.53801	3.44588	1.64174	1.65644	4.07707	1.90945	3.03429	4.47322	5.3033	1.38179	1.82979	1.19145	2.25475	2.54861	1.09452
MA_10077277g0010	0	0	0	0	0	0	0	0	0	0	13.9055	0	0	0	0	0	0	0	0	0	0	0
MA_10077447g0010	10.0373	12.0731	8.38053	9.30863	8.53505	11.4553	16.5341	15.572	12.1281	14.8514	13.2621	10.6183	17.6355	13.7333	12.8325	9.87088	11.1496	9.55073	12.4333	12.6534	13.1613	11.7072
MA_100776g0010	37.4673	35.9947	34.1607	41.3322	44.6772	45.6477	73.3749	70.036	41.2955	54.6715	68.0984	39.0298	78.7261	48.1556	38.0911	38.3748	54.256	40.7828	43.0824	28.7602	34.8024	39.6346
MA_10077735g0010	0	0	0	0	0	0	0.009269	0.010804	0	0	0	0	0	0	0	0	0	0	0	0	0	0
MA_10078744g0010	0.986361	0.951417	0.869123	1.08669	0.476096	0.684764	2.01291	1.30784	1.76082	1.91138	1.19223	0.985645	0.954524	0.570064	0.586016	0.360696	0.138752	0.168707	0.117595	1.79919	0.298841	0.367864
MA_10078865g0010	5.59442	5.70517	4.91065	5.55893	6.08776	5.17791	2.58943	1.77543	3.19067	3.51581	4.64008	5.67139	3.29766	2.94502	3.34873	4.70088	6.32548	4.19604	4.41945	3.51826	3.8039	4.23691
MA_10078g0010	19.3847	15.8169	19.9377	14.0782	29.8128	21.5001	20.1236	18.3347	23.1017	20.6638	19.6815	27.3603	23.0127	19.3779	20.2474	23.8014	23.6904	23.1935	25.35	18.7528	21.0232	22.9185
MA_10078g0020	12.3242	13.3583	13.251	13.6854	19.1152	19.5054	13.5264	13.6462	18.2768	15.4806	13.2521	15.8929	14.2191	17.416	17.3648	20.6909	20.2682	15.5538	18.4839	16.5296	21.8835	19.9206
MA_100802g0010	0	0	0	0.134685	0.178269	0	0	0.627746	0	0.077175	0	0	0	0	0	0	0	0	0	0	0	0
MA_100802g0020	1.61158	1.09075	1.30961	2.15134	1.08372	1.81093	1.87389	1.40602	1.42397	1.77335	2.07927	2.20256	1.33196	1.04477	0.983593	1.3143	1.04365	1.35449	1.81882	2.50371	0.606164	0.81889
MA_10080571g0010	1.67118	1.36461	2.50862	1.41639	1.53295	0.856627	2.54451	2.60916	2.96314	2.18532	1.51079	3.04602	3.1132	1.85005	2.00837	1.68773	2.09394	1.45911	1.57452	1.56262	2.18596	1.47215
MA_100805g0010	1.60455	2.69293	0.89848	0	0.366311	0.398893	0.154244	0.134606	0.464314	0.900585	0	3.64776	0.544796	1.70597	0.268424	0.896534	0.201072	0.114252	0.310248	0	0	0.098587
MA_100805g0020	1.76337	1.64485	0.938068	0	0.050052	0.059748	0.427097	0.20285	0.378493	0.610099	0.132233	3.71723	0.190296	0.959772	0.068731	0.324418	0	0	0	0	0.030896	0.109602
MA_10081171g0010	0	0	0	0	0	0	0.059173	0	0	0	0	0	0.027734	0	0	0	0.026687	0	0	0	0	0.988765
MA_10081221g0010	0	0	0	0	0	0.001879	0	0	0	0	0	0	0	0	0	0	0	0	0	0	0	0
MA_10081260g0010	4.36674	3.26085	5.38341	10.0989	7.33752	8.72684	6.76862	6.02819	6.48284	8.98944	4.97514	4.6454	5.22721	5.37483	5.19985	4.08825	4.8296	7.51068	7.60486	4.56032	7.96224	5.25429
MA_10081922g0010	0.863876	1.28792	0.950515	1.20293	1.99078	2.39605	0.841183	0.765364	1.27882	0.94647	1.10837	0.805552	0.91076	0.854098	1.79188	1.65843	1.20503	0.697994	1.11229	0.848009	2.24891	1.70567
MA_10081998g0010	0	0	0	0	0	0	0	0	0	0	0	0	0.001313	0	0	0	0	0	0.00082	0.000881	0	0
MA_10082062g0010	0	0	0	0	0	0	0.058195	0.052459	0.011461	0.087145	0	0	0	0	0.039342	0	0	0	0	0	0	0
MA_100820g0010	7.23307	5.88687	5.38029	1.23893	1.24281	0.629157	25.671	20.3827	18.5276	27.3629	14.9801	8.22615	16.0504	15.0857	13.1125	16.1274	3.30861	1.24035	2.09417	25.6247	69.7681	39.1408
MA_10082246g0010	0	0	0	0	0	0	0	0	0	0	0	0	0	0.026175	0	0	0	0	0	0	0	0
MA_10082722g0010	0	0	0	0	0	0	0	0	0	0	0	0	0	0	0.136135	0.008094	0	0.003592	0.002848	0.004844	0.002704	0
MA_10083247g0010	0.722563	2.1934	0.491359	0.020192	0.482793	0.025088	1.17579	0.707948	0.397769	1.03403	2.39231	0	2.81486	0.021352	0.023564	0.027959	2.03788	0.782888	2.04081	0.864518	0.514097	0.461646
MA_10083329g0010	0.002715	0.006686	0.008244	0.001686	0	0.001296	0.004604	0.003295	0.001077	0.002833	0.003154	0.001051	0.003768	0.00148	0	0	0.004416	0.002372	0.004013	0	0.002365	0
MA_10083496g0010	0.029178	0.023444	0.097554	2.92279	3.21613	3.77942	0.261054	0.17406	0.060359	0.559184	0.118938	0.371104	0.364457	0.380536	0.702285	0.820258	0.547251	1.10946	1.29812	0.396123	0.62377	0.482039
MA_100836g0010	0	0	0	0	0	0	0.026262	0.015942	0.0081	0.004653	0	0	0.002425	0.002521	0	0	0	0	0	0	0	0
MA_10083891g0010	0	0	0	0	0	0	0	0.002029	0.195778	0.229051	0.060101	0	0.055403	0.118753	0.243944	0.109529	0	0.001947	0	0.045642	0	0.003014
MA_10083964g0010	0.251109	0.215876	0.336853	0.801967	0.095928	0.144506	0.827943	0.633932	0.816195	1.19777	1.16348	0.479037	0.910845	1.06155	0.49105	0.787332	0.142955	0.448606	0.120695	0.159826	0.195361	0.401201
MA_10084120g0010	0.015528	0.014375	0.01747	0.026663	0.026421	0.022613	0.012615	0.006989	0.011329	0.004916	0.007053	0.016612	0.009238	0.006326	0.012315	0.013417	0.026576	0.019247	0.029585	0.010671	0.023846	0.023201
MA_10084477g0010	1.50424	1.85942	1.67591	0.692922	0.887806	0.658438	1.07634	1.1359	1.49457	1.55443	2.03953	5.1794	1.72302	1.87798	3.21534	1.65421	3.96044	1.66869	2.71875	2.6383	1.3536	2.03821
MA_100845g0010	3.78005	2.95141	2.34836	0.662575	2.53452	1.02219	16.1036	10.9966	5.33752	10.9878	9.23967	9.23849	9.92972	6.84402	7.27869	7.38617	0.787915	0.627766	0.815321	6.16343	1.31191	1.66931
MA_10084754g0010	0.110477	0.222396	0.353013	0.129334	0.823871	0	0.913487	0.337974	0.294161	0.242829	0.049664	0.875608	0.399978	0.60877	0.734454	0.49108	0	0.230646	0	1.96191	2.53063	1.20955
MA_10085137g0010	0.065719	0.068943	0.077648	0.109374	0.138286	0.12197	0.085744	0.089548	0.089254	0.088221	0.071884	0.122438	0.056723	0.077717	0.081803	0.112351	0.076802	0.104439	0.104983	0.11563	0.128746	0.134587
MA_10085280g0010	17.147	18.1747	17.7777	31.6778	31.4628	33.7163	27.6997	23.2314	27.3566	29.1653	25.1249	19.7482	20.0988	27.6615	23.331	21.5356	23.1255	25.1707	24.3639	24.5167	23.2777	24.7011
MA_10085364g0010	0.044505	0.049359	0.033995	0.02448	0.024727	0.031307	0.07923	0.090431	0.077886	0.069333	0.073048	0.086152	0.070652	0.054254	0.067838	0.072403	0.050282	0.036966	0.030414	0.036956	0.017692	0.016616
MA_100853g0010	0.001512	0.0017	0.000941	0	0	0	0.001739	0.001015	0	0.000999	0.002421	0.004979	0.002493	0.002231	0.002174	0.004955	0.001818	0	0.00179	0.00471	0.000521	0
MA_10085537g0010	0.741383	0.575138	0.317905	0.011021	0	0	0.178445	0.016685	0	0	0	0	0	0	0	0	0	0	0	0	0.483175	0.117049
MA_10085613g0010	0	0.023072	0	0	0	0	0.023254	0.018358	0.026005	0.115059	0.044982	0.064406	0.052543	0.098491	0.09386	0.103946	0.011085	0.016889	0	0.033355	0.029283	0.010081
MA_1008579g0010	0	0	0	0	0	0	0	0	0	0	0.000863	0	0	0	0	0	0.000883	0	0	0	0	0
MA_10085913g0010	0	0	0	0	0	0	0	0.005321	0	0	0	0	0	0	0	0	0	0	0	0	0	0
MA_10085965g0010	0.001527	0.001271	0.000868	0.003033	0.001508	0.003939	0.007147	0.011616	0.005919	0.009418	0.010771	0.003119	0.009607	0.006513	0.0071	0.002861	0.004811	0.003195	0.003062	0.001913	0.000539	0
MA_10086594g0010	0	0	0	0	0.003361	0	0	0	0	0	0	0	0	0	0.001863	0	0	0	0	0	0	0.000484
MA_10086651g0010	2.54079	2.62639	1.22243	1.3232	1.14213	0.84498	2.89093	5.11493	3.00992	4.70153	2.88726	4.48038	3.17511	7.06623	9.17298	5.81865	1.53496	1.00626	1.28553	1.33522	1.15265	1.13612
MA_10086718g0010	0.011156	0.008877	0.007891	0.006714	0.007	0.010949	0.008506	0.010993	0.010074	0.01071	0.010588	0.012985	0.010063	0.012695	0.010932	0.009925	0.013335	0.010113	0.009871	0.009806	0.00756	0.00537
MA_10086863g0010	0	0	0.000743	0.000544	0	0	0.000671	0.000883	0	0.000795	0	0.001105	0	0.000591	0	0	0	0.000288	0	0	0	0
MA_100868g0010	0.11423	0.327265	0.255779	0.149876	1.03345	0.139987	0.033979	0.035371	0.812236	0.169191	0.175495	0.382031	0	0.027497	0.347776	0.437653	0.19263	0.174446	0	0.365375	0.349587	1.15198
MA_10086937g0010	17.0766	19.446	14.1679	7.95538	9.57606	6.8384	39.4299	37.3871	12.7363	21.3144	18.9926	10.2139	17.462	24.2046	20.4375	10.5109	23.5891	9.58207	6.47628	7.78953	2.87803	4.47126
MA_10087005g0010	10.6505	12.4459	7.97119	5.81945	6.84296	7.26555	14.3947	13.4653	11.326	13.3927	16.3345	11.6011	17.2135	10.459	11.0959	10.2997	8.32333	7.63457	9.38172	7.72572	8.68792	8.38559
MA_100871g0010	0.008056	0.018902	0.010454	0.014023	0	0.017247	0.019682	0.012422	0	0.013374	0.015058	0.022391	0.029768	0	0.015738	0	0	0.012225	0	0	0	0.019912
MA_1008737g0010	0.136954	0	0	0	0	0.093618	0.156789	0	0	0	0	0	0	0	0	0	0	0	0	0	0	0
MA_10087424g0010	0	0	0	0	0	0	0	0.002051	0	0.002678	0.000958	0.001112	0.000514	0	0	0	0	0	0	0	0	0
MA_100875g0010	0	0	0	0	0	0	0	0	0	0	0	0	0.008494	0	0	0	0	0	0	0	0	0
MA_10087734g0010	0.003059	0.002128	0.001834	0.003067	0.004678	0.003584	0.00324	0.004191	0.002619	0.002352	0.00309	0.004846	0.004944	0.003303	0.003175	0.002849	0.004049	0.003527	0.002976	0.004671	0.006385	0.005778
MA_10087752g0010	0.864613	0.498058	0.579856	0.464628	0.864394	0.292752	0.14901	0	0.465005	0.154372	0.320039	0.384741	0.164588	0	0.283325	0.32684	1.22274	0.480757	0.831274	0	0.398023	0.370696
MA_10087857g0010	1.51242	1.44965	2.00671	2.3519	2.11651	2.25216	0.846688	0.724359	1.56362	1.42832	0.926997	1.32251	0.912141	1.2189	1.49703	1.35792	1.25048	1.83176	2.27296	1.65365	1.33425	1.40262
MA_10088495g0010	4.97289	4.13548	3.8939	4.71842	7.22833	4.80762	3.00341	2.5407	3.29359	2.86517	4.78399	9.19869	4.07976	4.57356	4.38661	4.33781	5.37231	5.08977	5.18808	4.66227	6.40432	5.75439
MA_10088906g0010	0.966676	1.33514	0.962069	1.17032	0.61834	0.901704	1.63328	1.40789	1.51063	1.52622	0.995979	2.26389	1.12549	1.50311	1.25539	1.11606	2.35109	1.64554	1.56564	1.19423	0.989094	0.695246
MA_10089336g0010	4.39175	8.57282	4.12618	10.5559	8.71297	4.27715	13.1391	13.4001	11.0187	4.90544	17.2406	10.3814	16.5174	11.0893	13.4853	12.1083	8.54317	7.84562	7.39234	4.06544	3.31241	5.19709
MA_10089894g0010	0.042248	0	0.018301	0	0	0	0.197342	0.20414	0.168242	1.2863	1.01178	1.3324	1.69782	0.716235	2.11603	1.32362	0	0.066915	0	0.691931	0.331132	0.237058
MA_10090427g0010	0.121694	0.147132	0.112242	0.110689	0.084354	0.067767	0.148127	0.210704	0.34139	0.194364	0.221887	0.390596	0.140936	0.261116	0.356732	0.275977	0.148915	0.122435	0.093766	0.208424	0.046055	0.05
MA_10090939g0010	4.66695	5.68264	5.0482	4.68776	5.16624	5.25788	3.35625	4.44699	4.6622	4.49093	4.78256	4.15888	4.41127	5.58092	4.71616	4.28176	5.29477	4.274	4.90655	4.8789	6.01034	5.16033
MA_10090g0010	212.753	222.447	282.599	248.676	250.332	251.657	126.202	96.3651	146.429	114.474	128.985	188.842	130.353	140.389	127.714	157.575	234.215	200.334	244.518	201.871	195.648	208.392
MA_100910g0010	2.69378	2.13142	2.8632	7.29964	6.02106	10.9149	0	0.399629	0.053258	0.204937	0.406395	1.34886	0.236998	0.872583	1.32718	0.95123	5.28061	4.19971	5.63031	6.88199	8.86862	12.7603
MA_100910g0020	0.16589	0.195111	0.149312	0.139129	0.137147	0.085858	0.238908	0.370771	0.532783	0.261703	0.328469	0.575268	0.251113	0.448169	0.517214	0.586769	0.208495	0.165155	0.119716	0.364288	0.096096	0.110028
MA_10091529g0010	0.206812	0.25916	0.065924	0	0	0	1.173	1.16419	0.379202	0.529622	0.634015	0	0.180439	0.71897	0.121089	0.124716	0	0	0	0	0	0
MA_10091665g0010	0.585732	0.900236	0.325499	1.02921	1.29904	0.287276	0.544605	0.463987	1.63925	1.49041	1.57416	3.32268	0.760778	2.38166	2.66499	3.33057	2.00879	1.054	1.06559	1.64043	0.871493	1.06364
MA_10091679g0010	9.87346	15.9722	11.8247	13.5278	11.1672	10.7058	15.5219	15.1962	14.9375	12.5477	19.0075	12.9881	20.3423	15.796	17.426	14.049	10.4238	11.6846	12.7022	10.0399	14.611	12.4374
MA_10092308g0010	0.044114	0.042178	0.04174	0.039436	0.02553	0.04783	0.046905	0.045258	0.038197	0.032801	0.077213	0.026672	0.058214	0.038196	0.04071	0.039703	0.040734	0.024101	0.045022	0.036012	0.030586	0.046126
MA_10092337g0010	0	0	0	0	0	0	0	0	0	0	0	0	0	0	0.012093	0	0	0	0	0	0	0
MA_10092684g0010	0	0	0	0	0.292341	0	0	0	0.37489	0.170034	0	0	0	0	0	0.061445	0	0	0	1.67689	2.81231	0.823577
MA_100928g0010	0	0.747915	0.642946	1.2111	1.30515	1.58987	0.61679	1.01351	1.15454	1.00462	0.881025	1.51811	1.07679	0.980529	0.759929	1.34439	1.00227	1.60267	1.54389	0.851424	1.87826	1.53658
MA_10092g0010	14.4295	16.4005	14.6407	16.6197	16.4443	26.44	20.589	21.6994	26.289	19.931	19.2339	29.7988	21.8386	26.2924	27.4691	34.3381	23.4486	17.571	22.5629	20.2065	21.1574	21.3903
MA_10093130g0010	0.35365	1.34076	0.959928	0.82019	0.206469	0.664495	2.93985	1.83338	1.5284	4.78504	4.3795	4.91017	3.68664	2.58187	2.44566	1.69414	1.54021	1.1917	0.809046	1.45326	0.681659	0.782814
MA_100933g0010	5.47379	6.63225	3.72133	4.28217	6.19321	4.93562	3.27295	3.89381	6.18684	3.80893	7.57362	7.13956	4.93842	4.51655	5.01368	5.66315	4.36281	7.60201	5.10818	5.57743	5.1624	5.38643
MA_10093746g0010	0	0	0	0	0.006882	0	0	0	0	0	0	0	0	0	0	0	0	0	0	0	0	0
MA_10094283g0010	0	0	0	0	0	0	0	0.097787	0	0	0	0	0	0	0	0	0	0	0	0	0	0
MA_10094486g0010	0	0	0	0	0	0	0	0	0	0	0	0	0	0	0	0	0	0	0	0	0.297861	0.400421
MA_10094952g0010	0	0.063437	0.025901	0.839565	0	0	0.098959	0.099792	0.211081	0.214231	0.042484	0.611326	1.86806	0.126037	0	0.027753	0	0	0	0.124271	0	0.02806
MA_100950g0010	16.4245	15.6733	19.4497	13.2587	16.6452	17.4215	22.0411	27.7842	21.5257	18.1802	13.8798	9.91072	10.2486	11.0014	8.28694	4.94715	7.7928	8.88419	9.18652	14.8383	18.884	7.21993
MA_10095405g0010	3.14808	3.29223	2.54649	1.38896	1.89462	2.16017	2.6591	3.37794	2.07107	2.1955	1.31101	3.49248	3.96284	1.79303	3.69427	1.79084	1.34417	3.16091	3.39304	1.67723	1.85045	1.33261
MA_100959g0010	0.002234	0.00326	0.003155	0.002497	0	0.007731	0.006123	0.002308	0.004991	0	0.009669	0	0	0.001439	0	0.002106	0	0	0.001728	0.00188	0.001375	0
MA_100961g0010	0	0	0	0	0	0	0	0.142702	0	0.112324	0	0	0	0	0	0	0	0	0	0	0	0
MA_10096236g0010	0	0.005889	0	0	0	0	0	0	0	0	0	0	0	0.029185	0	0	0	0	0	0	0	0
MA_10096503g0010	0	0	0	0	0	0	0	0	0	0	0	2.24261	0	0.014444	1.75884	1.37473	2.26284	0.023458	0	0	1.60713	1.2913
MA_10096524g0010	0.872212	1.53367	0.997356	0.668029	0.745337	2.13615	1.323	1.51771	2.6267	1.36517	2.08735	1.65853	1.35982	2.35866	0.660301	2.11823	1.60779	1.70979	2.86289	1.50489	1.18172	0.923467
MA_100966g0020	0	0.207472	0	0.065229	0	0	0	0.100175	0.45051	0.66593	0.334393	0.367775	0	0.377867	0.458041	0	0	0	0	0.325197	0	0
MA_10096934g0010	0	0.010061	0.007265	0	0	0.002475	0	0.005846	0.005131	0	0	0	0	0.008084	0.007845	0	0	0.004861	0	0.019349	0	0
MA_10096981g0010	1.51393	1.17242	0.898296	0.189101	1.35312	0.178866	1.4802	1.48536	1.22025	1.37753	2.15146	0.281025	1.98073	1.65844	0.516321	0.959328	0.37005	1.57811	1.34269	2.18877	0.303613	1.53832
MA_10096g0010	5.37301	4.53837	3.35401	4.27589	4.00481	2.94168	10.3625	9.95005	12.7459	10.2133	10.0821	13.142	6.17649	10.7361	10.615	11.1256	5.40369	3.64194	2.56484	8.20626	6.26648	4.93531
MA_10096g0020	4.07726	4.04301	3.28822	3.42444	4.27646	3.37099	3.44987	4.19214	3.24009	3.36584	3.87934	4.87478	4.15292	4.38144	2.98952	3.95024	4.66419	3.59475	4.2955	3.82248	5.16271	3.29297
MA_10097134g0010	0	0	0	0	0	0	0	0	1.0079	0	0	0	0	0	0	0	0	0.864235	0	0	0	0
MA_10097183g0010	6.30983	6.61902	7.17736	5.1278	4.82405	4.82748	7.67743	10.8271	8.47287	13.9041	9.91436	10.6224	12.4269	6.30509	9.93388	9.29875	5.09661	3.84301	5.07531	4.56721	3.13895	4.47426
MA_10097186g0010	0.065701	0.145852	0.054063	0	0	0	0.023577	0	0.227555	0.265302	0.562814	0.683154	0.256551	0.321233	0.611324	0.707648	0.004876	0	0	0.099727	0	0
MA_10097402g0010	0	0.036976	0	0.043298	0	0.036652	0	0.023144	0	0	0	0	0	0	0.090962	0	0	0	0.041547	0	0.049071	0.064581
MA_100975g0010	0	0	0	0	0	0	0	0	0	0	0	0	0	0.003472	0	0	0	0	0	0	0	0
MA_100977g0010	20.6055	15.2749	17.911	22.6191	24.048	22.7656	15.9096	15.8881	22.7484	19.3659	14.3704	15.9848	12.9021	23.8342	19.8255	25.2857	13.5313	14.7786	18.0891	25.6015	24.8513	23.4317
MA_10097842g0010	0.026447	0.030505	0	0	0	0	0	0	0	0	0	0	0	0	0	0	0	0	0	0	0	0
MA_10097865g0010	6.58657	4.44571	4.35562	6.56186	5.42587	3.84292	3.37423	4.13851	9.80643	5.241	2.75359	17.2927	2.65236	7.85842	7.08886	13.1476	6.4817	4.36077	6.58866	12.6775	6.30045	6.69482
MA_10098001g0010	3.83814	2.63334	3.45118	4.82434	5.84705	5.73088	3.53412	3.36171	3.52219	3.4236	4.98437	5.34096	3.89777	3.29995	3.70253	4.5422	6.62429	5.71304	6.62604	4.48955	8.05582	6.3048
MA_10098066g0010	0	0	0	0.022203	0	0.024631	0.079316	0.077722	0.051261	0.186001	0.05105	0.082544	0.078148	0.053382	0.062887	0.047967	0.037735	0.04122	0.05271	0.02251	0.007424	0.009383
MA_10098272g0010	1.31689	0.949992	1.46561	1.05479	1.52775	1.09198	0.893644	0.947479	1.11787	1.34878	1.10347	2.77635	1.84872	1.23921	1.75748	1.89717	1.17023	1.00197	1.11255	1.33485	1.14561	2.43182
MA_10098376g0010	1.78607	1.61172	0.734838	0.963563	1.35815	1.37618	0.679092	0.512667	0.762143	0.958019	0.297146	0.959291	1.22919	0.809181	0.07859	1.15071	1.62563	1.49937	0.616772	0.544431	0.843266	1.71595
MA_10098803g0010	0	0.000863	0.000639	0	0	0	0	0	0	0	0	0	0	0.001114	0.000754	0.001343	0	0.000672	0.000527	0.001066	0	0
MA_10098847g0010	0.588219	0.3079	0.618229	1.54162	0.864151	0.692164	1.14176	1.59976	2.92949	2.18902	0.949747	2.11116	1.3978	3.07834	2.88776	2.60595	0.961629	0.508786	0.676008	4.16992	0.327404	0.4403
MA_100988g0020	8.72415	12.8889	9.82876	5.38011	11.9118	8.12673	12.5867	20.8284	8.47167	9.86777	9.42592	12.1716	10.797	6.46798	9.04452	7.14467	7.29028	13.8339	9.31763	10.7482	5.63432	8.03436
MA_10099225g0010	0	0.007772	0.003894	0.004289	0.00627	0.00705	0.006325	0.007655	0.006809	0.0064	0.021075	0.020237	0.017129	0.02287	0.035406	0.025821	0.016844	0.013395	0.016564	0.021262	0.005185	0.005803
MA_10099341g0010	8.69846	5.59697	6.30616	8.86148	17.2892	9.91439	16.841	17.1431	14.0071	12.553	22.3722	6.53765	7.67519	10.9555	9.49409	7.17881	0.826468	0.44935	0.670166	2.51047	2.09778	1.19264
MA_10099684g0010	0	0	0.046771	0.043922	0.15972	0	0	0	0	0	0	0	0.013579	0	0.055074	0	0	0	0	0.861373	0	0
MA_10100027g0010	0	0	0.314894	0	0	0	0	0	0	0	0	0	0	0	0.365611	0	0	0.4576	0	0	0	0
MA_10100042g0010	0	0	0	0.002959	0	0.020795	0.002886	0	0.00381	0	0.002062	0	0	0.003074	0.007455	0.006733	0.01286	0.011261	0.006049	0.006133	0	0.003993
MA_10100176g0010	0	0	0.001202	0	0	0	0	0	0	0	0	0	0	0	0	0.000687	0	0	0	0.274037	0	0
MA_101002g0010	0.003722	0.005033	0.001764	0.008559	0.009258	0.003648	0.002128	0.005057	0.00971	0.002376	0	0.002717	0.008504	0.010127	0.011234	0.006961	0	0	0.003619	0.031665	0.077234	0.080355
MA_10100585g0010	0.340204	0.587691	0.164428	0	0	0.117457	1.93558	0.96074	2.93194	1.52997	1.53751	0.531695	2.57432	2.35768	2.77418	2.21337	0	0	0.032792	0.131966	0	0.114087
MA_10101473g0010	0	0	0	0	0	0	5.5697	3.46069	7.91314	5.2129	11.279	0	8.57841	6.21308	0.123612	0	0	0	0	0	0	0
MA_10101870g0010	0	0	0.053847	0.316314	0	0.181395	0	0	0	3.00593	0.355344	0.316779	0.111534	2.12672	0.773796	2.56064	0.197703	0.280073	0.233783	0.534185	0.30501	0.089795
MA_10101994g0010	14.6698	15.2604	11.743	10.0554	9.27693	11.5321	21.9267	10.4921	20.1367	21.0921	16.9787	12.2042	21.2546	21.7611	15.0304	14.2007	13.5821	11.7829	11.4126	8.94579	11.5021	12.5365
MA_101019g0010	1.0286	1.31145	0.997945	2.79128	2.36106	2.08846	0.201548	0.117874	0.09323	0.257746	0.284739	1.86828	0.02372	0.34153	0.853043	1.52237	1.85049	1.40894	1.53099	2.40486	1.42559	2.03739
MA_10101g0010	0	0	0	8.21455	6.8917	11.6523	0	0	0.013876	0	0	0.020545	0.041707	0.007702	0	0	4.67759	17.3082	18.8677	0.180016	1.05325	1.36733
MA_10102015g0010	0.008666	0.003009	0.007006	0.0149	0.011493	0.016814	0.015241	0.020063	0.018437	0.018326	0.004858	0.009651	0.013944	0.00811	0.014301	0.016936	0	0.003651	0.004415	0.009314	0.011563	0.003569
MA_10102272g0010	0	0	0	0	0	0	0	0	0	0.002326	0	0	0	0	0	0	0	0	0	0	0	0
MA_10102274g0010	13.4606	14.0097	13.0813	5.49716	13.8882	3.98723	3.58292	13.3696	7.13821	12.17	12.4457	12.1876	12.9867	16.7759	14.5518	5.04085	5.62837	13.9088	14.3368	5.12381	5.39239	6.25171
MA_10102290g0010	0	0	0	0	0.025619	0	0	0	0	0	0	0	0	0	0	0	0	0.085558	0	0	0	0
MA_101024g0010	0	0	0	0	0	0.088652	0.161941	0.173313	0.156586	0.155591	0	0	0.273845	0.151842	0.136671	0.18138	0	0.015245	0.030404	0.138592	0	0
MA_101025g0010	0.223757	0.213513	0.337457	2.79962	2.95846	2.61418	1.61757	1.06168	0.921434	2.02785	1.5422	0.235258	0.851788	0.67275	0.3924	0.396275	0.963587	0.356673	0.937157	0.259961	0.62914	0.795155
MA_10102998g0010	0	0	0	0.000649	0	0	0	0.000904	0	0.001243	0	0	0	0	0	0	0	0	0	0	0	0
MA_10102999g0010	0.001018	0	0	0.007883	0.005647	0	0	0.011207	0	0.011956	0	0	0	0	0	0	0	0.003559	0	0.001956	0	0.002368
MA_10103038g0010	0.738859	0.977199	0.591505	0.255411	0.261161	0.152969	2.54896	2.50487	3.44867	1.18509	0.038363	0.324178	0.018553	0.009361	0.006361	0.018116	0.672064	0.312037	0.163921	0.24316	0.096431	0.081574
MA_10103335g0010	0.70745	0.810984	1.20984	0.591306	1.02783	1.43044	1.01123	0.752516	0.983022	1.08655	0.78014	0.806301	0.669535	0.506742	0.376037	1.0323	0.996095	0.544573	0.91453	2.41178	0.292379	0.303207
MA_10103740g0010	2.0122	1.22664	0	1.37276	0	0	2.90669	3.67242	0	2.33835	0	0	1.40657	0	0	0	0	0	0	0	0	0
MA_101037g0010	7.80535	8.46032	8.56151	12.0137	11.1663	14.1395	30.7074	31.0211	20.282	22.9478	16.4933	15.5908	16.4616	19.7712	25.3336	40.1666	13.183	19.8541	16.7777	9.20147	10.6252	10.0622
MA_101037g0020	12.7228	17.9579	11.9543	19.1116	11.9948	27.7905	47.365	43.5537	45.997	47.7984	23.1902	28.5691	4.37828	41.1384	31.8144	5.03673	16.2682	26.2401	29.281	12.7793	14.92	17.8566
MA_101038g0010	27.2098	29.7983	30.5474	33.6639	25.2857	32.6933	39.4405	44.7957	49.3491	60.2538	48.788	30.1269	38.9076	39.1339	28.7614	24.055	35.164	31.3938	32.8078	32.4098	33.5074	31.2918
MA_101038g0020	63.466	62.7566	59.7987	60.0708	60.1498	66.4348	85.1688	88.7663	79.6124	100.574	72.0603	58.7832	79.9982	65.0006	61.7447	57.4058	64.8252	60.0078	62.1994	54.2428	59.5301	67.7133
MA_10103971g0010	0.013951	0	0.042979	0.002685	0.038256	0.013326	0.402596	0.246111	0.09738	1.05804	0.109626	0.299873	0.515149	0.124357	0.368459	0.289029	0	0.003994	0.019883	0.004279	0.009024	0.017307
MA_10104236g0010	17.532	15.1381	12.9754	11.5412	8.4995	10.9434	15.9768	16.939	12.7303	14.5827	17.8441	10.0249	22.3424	9.23101	9.16713	7.67349	18.648	13.8029	16.3642	7.05175	6.95997	12.1136
MA_10104334g0010	0	0	0	0	0	0	0	0.153596	0	0.85813	0	0	0	0	0	0.178548	0	0	0	0	0	0
MA_10105090g0010	0	0	0	0.014135	0.0226	0.014431	0	0	0	0	0.003077	0.002326	0	0.015239	0	0.009092	0.009782	0.021058	0.024704	0	0.009773	0.008922
MA_10105289g0010	4.91627	4.7961	5.18143	7.18562	5.64246	4.67878	6.68055	6.71188	6.00605	7.2531	4.22418	5.00751	7.5311	5.27521	7.01811	6.59037	8.04528	4.93333	4.63409	3.76795	2.25109	3.40922
MA_10105360g0010	0	0	0	0	0	0	0	0	0	0	0	0	0	0	0	0	0	0.060418	0	0	0	0.00325
MA_10105360g0020	1.83793	2.34852	1.33813	0.417347	0.985053	0.536469	1.35192	3.02996	2.69901	2.58765	2.1075	2.45629	2.35258	2.26263	2.47217	3.32151	0.484322	0.511572	0.560642	1.86326	0.452529	0.386361
MA_10105408g0010	0.0011	0.004869	0.000966	0	0	0	0.00592	0.007087	0.013814	0.010159	0.004076	0.009054	0.004316	0.013086	0.010293	0.008865	0.002983	0.001336	0	0.004882	0	0.000638
MA_10105635g0010	16.2785	33.6123	14.0749	9.3184	27.3592	14.663	38.0624	42.7098	23.9956	21.8236	47.6659	14.9804	25.0353	22.1032	22.6265	22.9886	13.6954	18.114	19.4694	14.9853	27.7741	14.3316
MA_10106144g0010	0.000751	0	0.00067	0.000753	0	0	0.002027	0.003295	0.00149	0.005917	0.001101	0.002113	0	0.004401	0.004903	0.002093	0.001502	0	0	0.001312	0	0.001428
MA_10106258g0010	1.96035	5.74805	4.70229	2.34131	1.09907	1.4569	3.28711	5.45602	4.33199	2.4518	5.55155	5.05232	2.08292	1.88919	4.60138	2.00963	4.77345	2.25913	3.64613	1.74168	3.3489	3.42592
MA_1010630g0010	1.78452	1.64784	0.722794	1.75419	0.83035	0.837449	0.966971	3.34236	0.817913	1.65421	1.08126	0.752332	0.705704	1.76015	1.14655	1.15533	1.85771	1.5549	0	1.17513	1.23714	1.4044
MA_10106333g0010	0	0	0.001475	0	0	0	0	0.000525	0	0.001187	0.001409	0	0	0.001324	0	0.001446	0	0	0	0	0	0
MA_10106369g0010	12.0526	13.6317	12.3109	10.3989	9.99066	9.80663	13.4482	10.9352	12.2154	6.65817	11.0116	12.4859	12.7941	9.9239	11.3215	11.3277	9.42411	6.68069	8.18017	5.14762	6.01985	5.02927
MA_10106734g0010	3.13766	2.94124	2.67362	3.38518	2.11983	2.42218	7.20267	7.25591	7.12033	6.7463	6.53721	5.09973	4.87352	7.14645	9.02237	5.62354	2.88087	2.19786	2.74516	4.17326	1.71351	2.05402
MA_10106735g0010	1.10112	1.29136	1.06745	1.18704	1.15454	1.3339	1.19655	1.75094	3.18464	3.30033	1.54363	1.33875	0.230917	1.31433	1.02094	1.2328	0.544344	0.885667	0.260415	1.31684	0.776794	0.598669
MA_101067g0010	234.222	221.004	459.626	267.847	347.476	275.228	208.882	215.646	240.837	206.086	238.66	83.4266	225.801	260.975	257.712	249.968	352.337	115.77	136.298	312.248	518.717	506.101
MA_10107198g0010	0.201167	0.394603	0.273417	3.13832	3.36819	4.28045	2.53399	2.76258	2.43211	2.13736	3.14332	1.95693	2.95936	1.94472	1.55282	1.04157	4.8501	3.44825	3.62443	0.295458	1.27655	0.286886
MA_10107355g0010	0	0	0	0.057632	0	0	0	0	0	0	0	0	0	0	0	0	0	0	0	0.140457	0.148484	0.136093
MA_101073g0010	2.75384	3.46594	2.26516	1.57481	2.93654	2.49646	4.19584	3.29534	3.20919	3.25548	5.48277	3.49394	4.39315	4.13818	2.5652	2.79433	2.57382	1.77402	2.29006	2.3287	2.22947	1.77382
MA_10107625g0010	0	0	0	0	0	0	0	0	0	0	0	0	0	0	0	0	0	0	0	0	0	1.16206
MA_10107971g0010	11.8242	10.619	15.9309	11.2123	10.0164	12.6675	4.23914	2.7018	3.79515	3.35192	4.60658	15.6959	3.71053	4.46137	4.49135	6.05101	20.6582	17.6549	17.7944	8.0222	5.75443	7.03736
MA_10108066g0010	0	0	0	0	0	0	4.88044	4.70527	0.656118	2.30118	10.5212	0.211452	14.2757	2.28132	3.88492	1.82117	0	0	0	0	0.109213	0.121138
MA_10108167g0010	0.066295	0.067296	0.095106	0.08499	0.060219	0.081142	0.792469	0.627569	0.25817	1.03074	0.316587	0.412799	0.655071	0.231807	0.343702	0.252595	0.053457	0.07642	0.093844	0.139861	0.073856	0.059321
MA_101085g0010	26.8507	29.7173	27.3151	21.2336	23.4273	22.1705	46.8071	36.5086	47.9429	40.9076	36.5157	27.6667	43.6836	46.033	39.7296	42.344	19.035	20.2099	18.6379	31.2273	15.8677	23.0599
MA_10109059g0010	0	0.137865	0	0	0	0	1.02848	0	0.359877	0.942982	0	0	0	0.497997	0	0.427771	0	0	0	0	0.299969	0
MA_10109222g0010	4.466	4.23334	5.06147	5.86093	4.02891	4.36467	2.26788	2.34299	3.2119	2.92787	3.84776	5.19685	3.28018	4.12376	3.80476	3.72574	6.92629	6.23328	7.6468	4.12406	7.40084	5.12704
MA_101097g0010	6.05138	4.40283	4.81808	5.27232	8.14283	3.83913	5.48779	6.45428	5.99924	3.94166	12.6965	10.2058	9.33355	9.54583	11.6844	17.2247	6.87987	6.39252	9.75088	8.7436	11.2262	8.09443
MA_10110274g0010	0.97265	1.07066	1.72937	1.28005	0.940072	0.796604	7.47864	5.52313	3.55861	9.53139	9.69353	2.62922	11.3024	3.80329	5.80337	1.31659	1.56616	1.63539	2.36081	2.12518	1.4227	1.24233
MA_10110465g0010	3.91894	4.25235	3.54338	1.63303	1.61184	2.80298	3.36521	5.56903	4.58381	2.92637	3.61837	3.15495	6.94122	4.5883	2.5625	4.15183	4.49439	2.37482	3.96016	3.64424	1.93369	2.52336
MA_10110718g0010	0.025048	0	0	0	0	0	0	0.010341	0	0	0	0	0	0	0	0.033586	0	0	0	0	0	0
MA_101107g0010	0.257486	0.268344	0.229898	0.287077	0.391068	0.167304	0.317233	0.130756	0.212731	0.107361	0	0.155754	0.085294	0.068861	0.019879	0.121396	0.128173	0.077964	0.037085	0.380727	0.204008	0.251568
MA_10110864g0010	5.0506	5.31816	4.26245	5.00685	5.8277	5.58653	2.99131	3.49577	5.93029	4.04117	2.4698	5.10029	2.09884	5.04206	7.03784	4.46284	3.10833	4.48882	2.86792	6.04286	5.5558	5.48151
MA_101110g0010	0	0	0	0.000519	0	0	0	0	0	0	0	0	0.009532	0.023489	0	0	0	0	0	0.027248	0	0
MA_101113g0020	32.3552	37.3481	32.2937	28.6547	30.0151	24.1324	30.1557	28.4105	36.3846	30.9234	37.2838	36.9166	38.5891	36.4215	36.7613	44.0811	33.5828	30.1413	32.5335	27.4792	38.0321	44.8962
MA_10111401g0010	4.13493	4.91445	5.35024	14.208	13.2103	18.231	2.39849	2.64598	6.06095	4.12965	3.72906	19.3301	4.16941	5.71977	9.6531	15.3496	10.6081	10.6974	15.6811	11.85	9.49605	9.28533
MA_10111432g0010	2.00187	1.12662	0.955113	7.255	4.67599	6.33434	1.0806	0.963526	0.400278	0.093045	0.369407	0.855041	0.344522	0.782097	0	0	0.969032	2.73245	11.1689	1.69072	1.3011	2.93321
MA_101117g0010	0	0	0	0.23094	0.821779	0.250344	0	0	0	0	0	0	0	0	0	0	0	0	0	0	0	0
MA_101119g0010	65.0002	54.4687	79.1743	79.0234	101.813	86.3548	66.6176	49.2243	94.5547	70.2002	80.3957	106.651	73.7214	96.7021	110.261	98.1294	69.6675	73.1327	90.6446	77.2508	95.2997	100.62
MA_10112138g0010	6.53776	5.74936	6.19295	7.19674	7.26287	8.66347	13.7198	12.32	7.9947	10.6541	8.77482	4.84839	7.92231	6.99998	8.8568	6.66857	7.66586	7.29886	7.20811	5.98174	8.92741	8.2193
MA_10112562g0010	0	0.005202	0	0	0.002902	0	0.002606	0	0.002673	0.002014	0	0	0.001021	0.001591	1.04527	0	0.003386	0	0.004982	0.001803	0.003526	0
MA_10112741g0010	0.49672	1.06203	0.526089	0.220423	0	0.274766	3.59843	1.76724	0.643548	1.3166	2.60376	1.56953	1.57614	1.39566	0.902493	1.21998	1.66718	0.816044	0.797565	1.12682	1.3991	0.790555
MA_10112768g0010	2.98661	4.51761	1.89904	2.55065	3.07291	4.20593	2.53764	2.4611	3.68308	4.40076	3.0666	3.0384	2.95593	2.54978	2.12494	3.06534	3.59288	3.72271	4.53024	2.0758	3.72712	3.52825
MA_10112862g0010	0.155572	0.310377	0.099599	0.129942	0.213709	0.183936	0.639319	0.168287	0.126107	0.048242	0.594262	0.285106	0.449447	0.549483	0.265105	0.472002	0.499436	0.421882	0.523876	0.331361	0.449052	0.492256
MA_101128g0010	0	0	0	0.061744	0.019806	0	0	0	0	0	0	0	0	0	0	0	0	0	0	0	0	0
MA_10112904g0010	4.1294	2.22116	2.22828	3.49933	2.80267	2.04404	1.97349	4.95792	6.01066	2.17763	6.76142	7.79494	6.73645	3.36467	1.70315	2.91175	6.91186	2.32136	1.87787	1.63329	4.16268	2.54727
MA_10113039g0010	0.017655	0.029522	0.016386	0.019007	0.028076	0.026453	0.017563	0.013522	0.02378	0.013228	0.028914	0.01656	0.018873	0.022452	0.019102	0.02375	0.033148	0.035881	0.035589	0.028033	0.0355	0.029782
MA_10113221g0010	0.021841	0	0.014393	0	0	0	0	0.162804	0.131386	0.209713	0	0	0	0	0.013469	0	0	0	0	0.014361	0	0
MA_10113222g0010	0	0	0	0	0	0	0.064361	0	0.136011	0	0	0	0	0	0	0	0	0	0	0	0	0
MA_10113463g0010	0	0	8.39594	0	0	0	0	0	0	0	0	0	0	0	0	0	0	0	0	0	0	0
MA_101135g0010	0	0	0.029836	0.337487	0.324363	0	1.00707	0.788445	0.533957	1.51813	0.519833	0.130318	0.485639	0.545298	0.389612	0.324693	0	0.079769	0.086921	1.42462	0.119421	0.324298
MA_10114059g0010	1.9204	2.63336	1.22284	1.51086	1.37237	2.45869	1.6476	1.80287	1.8574	1.79852	2.4901	1.48131	1.15749	0.950579	1.34829	2.82186	2.90948	1.64673	2.45236	1.48527	2.59872	2.26772
MA_10114316g0010	0.596778	0.576771	0.678936	0.188238	0.563676	0.298554	0.400883	0.464676	0.424688	0.510652	0.344582	0.143903	0.846278	0.429521	0.41201	0.922154	0.194436	0.139046	0.415321	0.603217	0.282393	0.294739
MA_10114338g0010	0.07416	0.104877	0.100512	0.057048	0.054035	0.074133	0.051394	0.053442	0.060051	0.051616	0.084932	0.078154	0.058833	0.062755	0.05307	0.070543	0.07867	0.074176	0.035535	0.072079	0.047987	0.037944
MA_10114342g0010	0.056474	0.170225	0	0.874734	1.83901	0.929519	0	0.045408	0	0	0.182725	1.9334	0	0	0.505349	0	0.087623	0.170898	0.089681	2.14114	0.675968	0.490731
MA_10114344g0010	0.602508	0.732695	0.430314	0.556834	1.03918	1.14016	1.55233	0.831358	0.606914	0.695929	1.3382	1.07594	1.76758	0.605643	0.574451	0.437427	1.14924	1.03371	0.655507	1.06021	0.893036	0.779004
MA_10114753g0010	2.27787	3.05641	3.1314	2.80869	2.94801	3.63105	2.29512	2.91986	2.34166	1.42104	2.49365	3.79182	3.21927	3.02138	2.74314	3.64989	3.03104	2.96282	2.15905	2.17661	2.58855	1.47782
MA_10114843g0010	0	0	0	0	0	0	0	0	0	0	0	0	0	0	0	0.028058	0	0	0	0	0	0
MA_10114924g0010	0.348227	0.054206	0.026381	0.176265	0.024747	0.676281	0.076438	0.02522	0	0	0	0	0	0	0	0.122502	0.507376	0.447506	0.096032	0.050906	0	0
MA_101150g0010	4.25514	4.88647	5.3852	4.92314	4.6406	4.08423	7.40341	6.22713	5.18834	5.79966	5.9913	4.74677	7.95446	5.04866	4.99	4.23709	5.1622	4.78032	5.26002	3.29929	5.01709	5.43762
MA_10115166g0010	3.34382	5.49183	4.91486	7.39818	10.6369	12.3352	7.36659	5.2117	6.92744	8.22435	8.65642	10.7174	7.81062	6.50707	10.2073	9.05279	5.76435	7.2892	10.4515	11.3791	14.5947	17.9386
MA_10115394g0010	0	0	0	0	0	0	0.18626	0.091775	0	0.144853	0	0.187883	0.035288	1.17391	0.390552	0	0	0	0	1.61	0	0
MA_10115609g0010	4.55504	4.43362	3.36998	2.79915	2.89794	3.9345	0	0.320367	20.0352	5.02046	0	1.69314	0.236055	13.6569	9.12803	7.15228	1.29554	1.69119	1.44433	0.880632	0.642244	0.135306
MA_101156g0010	0.930761	1.42048	1.63649	0.920022	0.712083	1.01442	0.299658	0.340273	0.404438	0.484082	0.165209	0	0.328398	0.276264	0.358506	0	0.325386	0.508846	0.708677	0.215696	0.200844	0.348187
MA_10115902g0010	0	0	0	0	0	0	0	0.012936	0	0	0	0	0	0	0	0	0	0	0	0	0	0
MA_10115988g0010	0	0	0	0	0	0	0	0	0	0	0	0	0	0	0	0	0	0.00163	0.002341	0.001219	0	0
MA_10116475g0010	0.289398	0.27139	0.165591	0.087845	0.135259	0.104547	0.19241	0.194458	0.138345	0.092133	0.158159	0.087682	0.242656	0.113749	0.311044	0.080132	0.11969	0.082369	0.121775	0.096727	0.094772	0.085887
MA_10116954g0010	0.000764	0.001451	0	0	0	0.001594	0	0	0	0	0	0	0	0	0	0	0.000841	0	0	0	0	0
MA_10117005g0010	2.04715	3.08272	2.00791	1.77404	2.12487	2.93283	2.18	2.65433	2.36539	2.50384	1.60724	3.26342	3.57506	3.27136	2.46215	3.13127	4.49488	2.53245	3.59421	2.04353	1.75736	1.60429
MA_10117092g0010	11.3613	9.81471	7.10795	8.65328	8.07367	8.72654	7.07076	9.90844	7.66752	6.85853	16.8431	15.6922	7.60603	10.0403	23.7014	6.46768	13.1471	8.26096	20.2438	25.0058	16.8956	8.64222
MA_101170g0020	0	0	0.000359	0	0	0	0.021955	0.030194	0.008668	0.017704	0	0	0.019817	0.015031	0.016868	0.012335	0	0	0	0	0	0
MA_1011718g0010	0	0	0	0	0	0	0	0	0	0	0	0.016003	0	0	0.032825	0.042771	0.006373	0.003062	0.002393	0.009959	0	0
MA_10117348g0010	0	0	0	0	0	1.95557	0	0	0	0	0	0	0	0	0	0	0	0	0	0.286922	1.14072	0.837507
MA_10117352g0010	1.50998	2.58365	1.81789	2.23994	1.96102	2.09426	4.17043	4.44849	7.28148	6.11976	5.32194	6.87336	4.40712	7.77245	7.00784	7.36948	1.8229	2.72185	2.00221	4.46367	2.26637	1.48576
MA_10117498g0010	0.301726	0.544622	0.289019	0.141489	0.405899	0.531109	0.415554	0.400781	0.383256	0.923766	0.556092	0.54999	0.989069	0.284	0.514249	0.149748	0.088134	0.059702	0.082649	0.220698	0	0.067214
MA_10117499g0010	0	0	0.042664	0	0	0	0.008093	0	0	0.004323	0	0	0	0.002993	0	0	0	0.002229	0.100897	0	0	0
MA_10117849g0010	5.1603	5.57182	3.09936	3.35298	3.71538	4.07358	6.74183	7.39901	5.71542	5.87932	15.6842	12.1071	15.057	5.0669	8.10014	9.72518	8.81384	4.44768	4.36677	3.88707	8.22531	4.2799
MA_10117897g0010	1.44313	1.31713	2.4875	2.4954	3.48016	2.59327	2.99966	2.64188	2.8483	4.20288	2.80785	4.40807	3.98197	1.77898	2.04547	1.50078	3.43754	2.36827	1.97923	1.84994	2.29048	2.31242
MA_10117970g0010	0	0	0	0.136993	0.125526	0.155132	0	0	0	0	0	0	0	0	0	0	0	0.028259	0.068201	0	0	0
MA_10117g0030	5.39407	6.11212	4.94034	6.47325	4.68042	4.40598	4.64053	4.49462	4.09325	5.05324	8.10178	7.38381	6.99242	5.96601	5.40965	5.70324	6.90693	5.10514	7.03783	6.42123	6.0275	4.98518
MA_10117g0040	3.42623	7.54568	4.62989	3.64093	4.47329	6.76822	5.23262	3.55754	5.16008	3.54763	6.46459	4.39205	5.88328	3.93651	6.81458	3.71864	6.56724	3.01803	3.19147	3.46921	4.66674	2.58748
MA_10118171g0010	0.006457	0.013635	0	0.003779	0.018979	0	0	0.004469	0	0.043251	0.007443	0.009391	0.024019	0.005955	0.006106	0.023479	0	0.041784	0	0	0.035376	0.034378
MA_10118545g0010	9.15032	9.14591	9.55185	6.95213	9.25426	9.2792	7.55239	9.27137	8.32285	8.32722	8.2527	10.4872	7.91983	7.68834	8.04291	8.96506	9.90514	10.934	9.20853	6.36179	10.2292	7.45448
MA_10118613g0010	12.2022	7.60617	9.72486	10.0389	9.70586	9.3698	6.84298	8.04533	6.57369	6.99918	8.37293	10.9887	5.52891	5.86401	8.58953	8.74848	11.6624	8.27575	7.51369	9.01689	8.43085	9.37236
MA_10118625g0010	0	0.10516	0.023693	0	0	0.022845	0	0	0	0	0	0	0	0	0	0.022781	0	0.011404	0	0	0	0
MA_101187g0010	0.624449	0.58734	1.41501	0	0.583237	0.776731	1.1157	0.502136	1.2844	0	0.591619	2.19658	0.813876	0.723474	1.58498	1.87264	1.71288	1.31322	1.12675	0.49324	0.414746	0.497015
MA_10118834g0010	0	0	0	0	0	0	0	0	0	0.002071	0	0	0	0	0.003882	0	0	0	0	0	0	0
MA_10119253g0010	0	0	0	0	0	0	0	0	0	0	0	0	0.139347	0.01521	0	0	0	0	0	0	0	0
MA_10119331g0010	9.40566	17.432	7.81147	8.7527	7.23322	8.08634	13.4115	9.63828	8.84437	9.80458	10.9668	19.0667	13.049	9.30711	17.1013	8.78198	16.26	8.07627	8.81055	7.06157	6.64121	7.25069
MA_101195g0010	0.501703	0.2599	0.334193	0.333271	0.266148	0.353211	0.407623	0.402931	0.61582	0.761621	0.69026	0.483003	0.818353	0.638646	0.489409	0.582861	0.304042	0.36172	0.426795	0.22633	0.119524	0.447772
MA_10119918g0010	4.22232	4.28177	2.62842	3.59284	3.4676	4.19894	12.8336	11.3916	15.2398	17.3565	11.4621	8.25954	10.2318	12.3738	12.7073	14.8621	4.17073	4.55388	5.30491	4.54741	3.54444	2.59269
MA_10120262g0010	5.29125	3.26301	5.68318	6.13394	5.78149	6.39851	2.61918	3.37743	3.16973	2.05279	3.78563	5.11999	2.40491	4.10049	3.6822	5.31639	3.36748	3.32137	5.32899	3.25697	4.07191	3.80483
MA_10120265g0010	0	0	0	0	0	0	1.1543	1.35527	0	0	0	0	0	0	0	0	0	0	0	0	0	0
MA_101209g0010	1.44493	1.38341	0.902664	0.836228	1.02087	0.887784	0.632288	0.610701	0.719169	0.471352	0.514187	0.130335	0.207391	0.578459	0.257232	0.337521	0.380284	0.238157	0.320969	0.372779	0.701285	0.418794
MA_10121006g0010	1.23011	1.35951	1.40415	0.248603	0	0.209051	2.5094	2.90084	3.91159	3.51724	2.02553	3.11751	2.32899	3.63705	4.88188	4.67296	0.175811	0	0.465884	1.89963	0.466239	0.562247
MA_10121307g0010	2.28595	1.73446	0.760835	0.35729	0	0.064371	0	0	0	0	0	0	0	0	0	0	0.559244	0.117107	0.108555	0	0	0.125141
MA_10121526g0010	0	0	0.197362	0.24554	0	0	0	0.597682	0	0	0	0	0	0.286104	0.228222	0	0.264146	0	0.077665	0	0	0
MA_10121908g0010	0.609558	0.665386	0.604221	0.648208	0.699393	1.10987	1.15054	0.857289	1.01798	0.672734	0.801428	0.384515	0.531618	0.767798	0.800953	0.969393	0.737673	0.611555	0.721243	0.54372	0.57346	0.493246
MA_10121946g0020	0	0	0	0	0	0	0	0	0.028431	0.022526	0	0	0	0	0	0	0	0	0	0	0	0
MA_10122110g0010	9.17103	9.34893	11.0118	7.64788	7.26246	7.90973	9.62223	9.50956	5.96694	10.6269	7.54966	11.3425	7.20362	11.2631	9.3267	9.17585	7.75568	8.45528	9.09933	9.39593	9.06559	9.31088
MA_10122111g0010	0	0	0	2.07134	4.93581	1.25868	0	0	0	0	0	0	0	2.32347	2.14587	6.05203	0	0	0	32.5894	82.2724	47.8534
MA_101221g0020	0	0	0	0	0	0	0	0	0	0	0	0	0	0	0	0.384385	0	0	0	0	0	0
MA_10122399g0010	0	0.095983	0.055789	0.269779	1.45818	0.346881	0	0	0.070724	0	0.054006	0	0.06033	0.018681	0	0.015057	0	0	0.103598	2.45469	1.62371	0.903177
MA_10122402g0010	0.380467	0.158049	0.216445	0.922162	0.585514	0.553965	1.05265	0.904266	1.02099	0.982387	0.745898	0.125782	1.5732	1.0852	0.51313	0.443479	0.816811	0.884706	0.701414	0.51442	0.501628	0.438076
MA_10122543g0020	0.05119	0.056915	0.035203	0.082034	0.074635	0.045786	0.067705	0.045258	0.332434	0.106955	0.083601	0.198929	0.118422	0.130703	0.141296	0.299802	0.05842	0.082842	0.079539	0.076332	0.129479	0.182005
MA_10122566g0010	2.6298	3.85672	2.98863	1.44818	1.48765	1.60022	6.11254	8.09389	6.08059	5.28207	11.8855	9.07841	9.1231	7.18676	9.22033	6.13766	1.97619	2.12706	1.95464	4.25974	1.7445	1.56365
MA_10122668g0010	0.023216	0.098528	0.058956	0.0797	0.165849	0.096034	0.117716	0.08564	0.065506	0.110923	0.089934	0.073647	0.123162	0.060554	0.046842	0.123399	0.101006	0.065924	0.071534	0.089822	0.130011	0.107688
MA_10122714g0010	0.003638	0	0.04996	0	0.017964	0	0.034688	0.013822	0.013881	0.021714	0.019416	0.065896	0.023725	0.020909	0.041491	0.014654	0	0	0	0.045371	0	0.008472
MA_10122826g0010	0.018515	0	0.01159	0.200473	0.178299	0	0	0.013783	0.019271	0	0	0	0	0	0	0	0.067338	0	0	0	0	0
MA_10122875g0010	0	0	0	0	0	0.009081	0	0	0	0	0	0	0	0	0	0	0	0	0	0	0	0
MA_101231g0010	14.6823	13.4762	11.4886	10.5301	15.0259	14.2789	12.3081	16.681	10.2894	10.27	20.3075	11.9105	20.7644	16.094	10.508	18.3769	14.4722	11.3887	12.6904	10.4734	15.1151	19.1033
MA_10123445g0010	0.815023	2.03116	1.03932	1.87017	3.16774	6.03001	8.29743	4.74637	5.66014	3.04906	4.17705	4.18335	5.34998	5.13407	2.1646	1.50841	4.00532	2.42909	2.87788	2.70075	5.0303	4.78219
MA_10123473g0010	0.107023	0.095272	0.137675	0.115601	0.124798	0.125085	0.23983	0.273481	0.438605	0.387792	0.366362	0.331086	0.230467	0.489328	0.513854	0.359368	0.167603	0.138837	0.122991	0.249984	0.137682	0.150642
MA_10123530g0010	1.01607	1.0612	1.04769	0.788965	1.60642	0.782262	2.73528	5.09168	1.55966	1.16524	1.66562	2.24664	2.87454	1.36109	1.90007	2.59516	3.50146	2.91717	4.52014	0.571527	0.892592	0.74942
MA_10123705g0010	1.12826	1.10458	1.20737	1.36548	1.93512	2.28144	1.86342	2.23127	2.81386	1.85271	1.74747	2.32285	1.45442	2.43755	2.23398	1.63324	1.66025	1.46731	1.31473	1.67667	1.45042	1.64192
MA_10123953g0010	0	0	0	0	0	0	0	0	0	0	0	0	0	0	0	0	0	0	0	0	0.001489	0
MA_10124165g0020	0.005649	0.018622	0.004624	0.006682	0.01772	0.011095	0.015352	0.009963	0.003508	0.004531	0.013122	0.01057	0.015568	0.019797	0.007944	0.010623	0	0.002846	0.005881	0.037565	0.016997	0.010114
MA_10124175g0010	0.024355	0.009735	0.00468	0.028924	0.03142	0.020858	0.007958	0.004426	0.013453	0.012077	0	0	0.004857	0.006013	0.01358	0.022672	0	0.006061	0.021436	0.013837	0.032045	0.027341
MA_10124226g0010	0.063493	0.065609	0.065216	0.152422	0.167121	0.171354	0.096411	0.085086	0.168287	0.159501	0.140359	0.125667	0.114891	0.149827	0.162639	0.158995	0.157218	0.100345	0.104144	0.13904	0.110946	0.125756
MA_101248g0010	1.16441	1.51547	1.44785	0.943833	0.642342	0.942291	0	0	0	0	0	1.1548	0	0	0.02449	0	0.22916	0.487375	0.378189	0	0	0.173888
MA_10124966g0010	7.63284	8.12366	7.373	7.04189	5.55468	8.27	9.82663	9.00533	9.10535	10.4932	13.8198	12.7507	15.1631	8.63417	9.61692	8.1597	10.7184	9.32252	8.57104	7.35135	7.89616	8.76225
MA_10125573g0010	0	0	0	0	0	0	0	0.014195	0	0	0	0	0	0	0	0	0.015143	0.002539	0	0.048216	0	0
MA_101256g0010	0	0	0	0	0	0	0	0	0	0	0.077408	0.481246	0	0.147498	0	0.175226	0	0.099613	0	0	0	0.06019
MA_10125861g0010	0.11813	0.110087	0.101986	0.002218	0.001897	0.002769	0	0	0	0	0	0.029264	0	0	0	0.004064	0.003382	0.001757	0.001666	0	0.002607	0
MA_101258g0010	0.023957	0.042784	0.056853	1.05019	0.662613	0.49247	0	0.012404	0.010778	0	0.024904	0.2332	0.047655	0.078162	0.091614	0.081859	0.282193	0.287097	0.373749	1.15868	0.406514	0.314198
MA_10125953g0010	0	0	0.003151	0	0	0	0	0.001731	0	0	0	0	0	0	0.003632	0	0	0	0	0	0	0
MA_10126084g0010	0.946843	1.44103	1.49325	0.938609	0.44811	1.3277	5.51994	4.93828	3.17892	10.2616	4.65107	7.30352	8.40407	3.07573	4.85988	5.11094	0.4212	0.762509	1.09941	1.88749	0.801216	1.15081
MA_101266g0010	5.8945	5.65856	3.60497	6.27116	3.33986	3.5957	2.79693	1.22449	4.20097	3.58005	2.44012	3.98541	2.20929	4.19931	1.63181	3.08949	1.66415	2.33237	2.83921	9.7888	3.7742	3.15034
MA_10126g0010	2.01633	2.66828	3.91803	2.14931	1.93714	2.45635	3.32657	2.58027	2.12906	4.11731	1.73268	1.92259	2.42818	1.4271	2.74183	1.43573	2.69954	2.17761	2.93923	1.1439	1.44523	1.32586
MA_10127430g0010	0	0	0	0	0	0	0	0	0	0	0	0	0	0	0	0	0	0.610593	0	0	0	0
MA_10127579g0010	1.81993	2.84611	4.07592	1.49405	2.49976	2.88712	2.3179	2.2134	4.13428	3.20741	3.1284	2.80085	3.73717	3.24524	2.95473	2.87275	2.94821	1.29716	2.51549	3.5361	4.2729	4.43418
MA_10128265g0010	0.458103	0.621563	0.647616	0	0	0	3.31178	5.92969	10.3943	6.02309	8.0216	6.1743	5.63741	16.6266	17.4395	11.5557	0	0	0	1.63014	1.08821	3.11387
MA_10128304g0010	0.240804	0.636766	0.492933	0.67139	0.629702	0.53456	0.786444	0.81448	1.10175	1.21029	1.62793	1.68409	1.02107	0.629572	0.971712	1.03892	0.787924	0.400881	0.419717	0.689754	0.676668	0.178129
MA_1012834g0010	0	0	0	0	0	0	0	0	0	0	0	0	0.3804	0.133908	0.080816	0	0	0.43371	0.785331	0	0.172362	0.404503
MA_101286g0010	0.087427	0.159446	0	0	0	0	0.514992	0.655888	0.050391	0.0826	0.253136	0	0.159384	0	0	0	0	0	0	0	0	0
MA_10128792g0010	0	0.001054	0.000791	0	0	0	0.00338	0.005068	0.006291	0.018994	0.002666	0.001551	0.003257	0.00137	0.003742	0	0	0	0	0	0	0
MA_101288g0010	2.50645	5.74089	2.52326	22.5229	31.236	22.1182	10.0184	7.7596	14.0628	15.8425	15.7544	12.3959	15.5857	12.1854	14.7575	14.7158	20.0902	30.1841	26.4258	18.7419	36.8201	29.8036
MA_101290g0010	0.044513	0.074588	0.064265	0.036494	0	0	0.111984	0.399386	0.044783	0.129043	0.185424	0	0.065439	0.113009	0.007105	0.033202	0.026403	0.034483	0	0.174759	0	0
MA_101292g0010	6.75113	9.33968	7.11053	6.06001	9.17238	6.37109	8.68219	9.17053	6.419	7.15102	11.1805	13.0135	9.68658	7.6005	7.96492	8.3429	7.93177	7.82137	7.95251	5.78875	6.28771	7.88318
MA_10129773g0010	0	1.1013	1.24106	1.4587	1.59705	1.5028	1.67703	0.528432	0.869509	0.894195	0	0	0.599694	1.47367	0.71594	1.34373	1.14374	0.976403	0.734319	1.02469	0	1.26043
MA_101298g0010	0.082803	0.172586	0.230792	0	0.044575	0	0.208359	0.213692	0.165776	0.284604	0.124406	0.113973	0	0.545286	0.123565	0.245855	0	0	0	0	0.084719	0
MA_10130047g0010	0.016523	0.015667	0.009523	0.021177	0.037332	0.021024	0.017158	0.018882	0.020331	0.016511	0.022718	0.034439	0.028956	0.021733	0.017679	0.022292	0.017252	0.02048	0.024632	0.015345	0.01489	0.020539
MA_10130205g0010	1.64718	1.98173	1.53861	0.778415	0.604619	1.37808	0.979704	1.78417	1.19347	1.22563	1.89808	1.53473	0.940955	1.86343	1.58527	1.29611	1.37669	1.07909	1.14703	1.38156	1.08546	1.09786
MA_10130413g0010	0.464441	0.873321	0.661301	0.513022	1.07237	1.2642	1.70766	1.90171	2.84029	2.44927	1.90049	2.71438	2.78046	1.05768	1.46112	2.39685	0.96027	0.798934	1.01992	2.38342	1.38495	1.52588
MA_10130590g0010	0.81062	0.976854	0.678029	0.741872	0.71869	1.04968	2.06099	1.27593	1.29298	0.852589	0.955634	0.919614	1.09357	1.50466	1.20785	1.11624	1.1213	0.820061	0.717688	0.852984	0.380865	0.400777
MA_101312g0010	1.01296	0.99668	1.63793	1.8704	2.34914	1.74433	0.675541	1.1228	1.61346	0.854876	1.0203	1.49287	1.43587	0.754218	0.837485	1.00489	0.98035	1.14427	0.887088	1.31995	1.6019	1.39141
MA_10131412g0010	0	0.002802	0.002805	0.008927	0	0	0	0.135239	0	0	0	0	0	0.009041	0	0	0	0	0	0.018709	0	0
MA_10131595g0010	5.24802	8.98936	6.30147	11.1294	11.7814	11.254	9.26321	10.0045	11.5947	10.4414	8.10325	11.581	7.44884	10.3387	9.97506	10.6319	11.1477	8.79343	7.65701	14.1439	14.648	13.7537
MA_10131732g0010	0.018501	0.013098	0.011552	0.015944	0.02344	0.016301	0.024368	0.013985	0.023471	0.028066	0.020869	0.015799	0.011821	0.019235	0.020178	0.020758	0.014394	0.008498	0.009171	0.035691	0.038697	0.044142
MA_10131865g0010	0.091107	0.334749	0.265948	0.783325	0.554008	0.218989	0.11336	0.115149	0.456897	0.542435	0.228298	0.728481	0.252203	0.57391	1.09324	0.878879	0.752753	0.357796	0.41614	0.673755	0.391662	0.534761
MA_10132073g0010	0.890337	0.538374	0.856879	0.554701	0.619814	0.061827	0.981405	0.220813	0.900103	0.314608	0.645767	0.902969	0.105813	0.872577	0.201366	1.31215	0	0.322261	0.090732	2.83349	0.699982	0.835769
MA_10132762g0010	1.73902	0.739988	4.19925	4.18412	3.78736	3.59615	0.761774	0.372659	1.38838	1.51699	0.452911	0.836287	0.805981	3.39715	2.85472	1.70702	0.862712	0.751394	0.779653	1.38976	1.5695	2.26211
MA_10133533g0010	0	0	0	0	0	0	0.044271	0	0	0	0	0	0	0	0	0	0	0	0	0	0	0
MA_10133637g0010	0.823722	0.738799	1.09753	0.356006	0.969338	0.678972	0.426984	0.803814	1.42735	1.31101	0.979217	1.5384	0.729036	1.48941	1.3064	1.83914	1.3715	0.556339	0.828182	1.55139	0.717669	0.549206
MA_10133755g0010	4.03714	5.22835	3.23091	4.36467	4.56441	5.03885	4.57559	4.00053	3.32672	4.1215	7.97988	3.81185	6.26126	3.024	2.88049	2.20418	6.28909	3.99519	4.69211	3.36429	3.85361	3.57119
MA_10133878g0010	0	0	0	0.000455	0.000793	0	0.00027	0.00053	0.000307	0.000374	0	0	0.000318	0	0	0	0.000709	0	0	0	0	0
MA_10133956g0010	0	0	0	0	0	0	0	0	0	0	0	0	0	0	3.77753	0	0	0	0	0	0	0
MA_10134460g0010	0.00165	0	0.002984	0.007497	0	0.005193	0	0.00463	0.008936	0	0	0	0	0	0	0.002713	0	0	0	0	0.004168	0
MA_10134506g0010	0.38855	0.373444	0	0	0	0	0	0.062409	0	0.252415	0	0	0	0.272558	0.298043	0.212183	0	0	0	0.194465	0	0.430768
MA_10134770g0010	0.032297	0	0	0	0.017334	0	0	0.012599	0	0	0	0	0	0	0	0	0	0	0.027329	0	0	0.01725
MA_10134g0010	18.4127	21.4753	19.971	21.3433	17.7197	18.0238	19.9955	23.9842	21.9404	21.2035	14.3624	20.5465	20.2832	21.3381	15.0137	14.7293	22.1247	18.5127	18.0607	19.2307	19.7403	19.2177
MA_10135105g0020	0	0	0	0	0	0	0	0	0	0.233353	0.539766	0.385982	0.086879	0.111009	0.195488	0.084857	0.213551	0.028439	0.009963	0.0256	0.021241	0.084197
MA_10135390g0010	0.002005	0.003966	0.003113	0	0	0.002842	0.00183	0.001256	0.001937	0.00422	0.01045	0.003001	0	0.003835	0.00297	0.003394	0	0	0.001073	0.007086	0	0
MA_10135425g0010	0	0	0	0.002245	0	0	0	0	0	0	0	0.004945	0	0	0.002727	0	0	0	0.001897	0	0	0
MA_10135529g0010	0.501605	0.495368	0.503384	0.255078	0.312544	0.272528	1.39417	1.48686	1.41	1.24829	1.72809	2.14955	1.08387	2.01396	2.25403	1.89951	0.798533	0.714002	0.425581	1.37027	0.53326	0.39015
MA_10135647g0010	1.04801	3.16258	1.16182	0.814071	0.447774	0.358428	0.600663	0.399714	0.221899	0.294973	0.486891	1.23939	0.797979	0.178004	0.623108	0.690034	2.0545	1.15505	0.529209	0.160668	0.230344	0.308907
MA_10135677g0010	3.58726	2.36974	6.14971	16.73	19.6094	29.5726	9.40513	3.1414	13.3984	6.10129	3.77133	5.53018	11.9821	11.1886	6.87515	8.90842	4.90576	22.0049	10.4623	10.9581	32.249	28.0344
MA_10135775g0010	3.49073	4.06034	4.14543	3.73677	3.25091	3.70298	4.37225	4.77839	4.36935	4.23559	6.03257	5.58313	5.67689	4.19915	5.51446	6.11419	3.40151	3.79741	3.12128	4.17176	3.49707	3.02801
MA_10136262g0010	0	0	0	0	0	0	0	0	0	0	0	0	0.023987	0.077287	0.022153	0	0	0	0	0	0	0
MA_10136386g0010	0	0	0	0	0	0	0	0	0	0	0.000874	0	0	0	0	0	0	0	0	0	0	0
MA_101364g0010	10.8783	4.2981	8.90984	9.07604	7.87793	8.18267	13.4873	16.1818	13.8093	17.804	13.5453	11.7017	11.8556	11.8486	7.85268	10.731	10.4972	11.515	11.4101	6.2668	6.73755	8.86311
MA_10136525g0010	0.591495	0.419157	0.656134	1.33171	3.36013	2.20962	0.3748	0.675165	0.423963	1.03144	0.602801	0.94987	0.280107	0.367471	0.37871	1.22711	0.037809	0.205881	0	1.26868	0.840979	1.22721
MA_101370g0010	1.92536	2.77858	2.27754	1.5675	1.23236	0.815376	1.74239	1.46913	2.07699	1.46725	4.16023	6.25543	2.03864	1.26162	1.92756	1.60562	4.83338	3.88323	2.05526	3.49436	1.76134	1.17031
MA_10137141g0010	5.83416	7.27627	5.70112	6.13336	4.80717	6.1015	9.06946	7.36824	5.46702	12.031	15.834	12.0143	18.2746	12.1533	10.4629	13.0658	11.2079	7.4481	12.5555	10.8902	10.3865	9.15318
MA_101371g0010	11.4393	11.7714	11.8559	18.3513	15.7974	19.1028	26.1981	27.1404	30.5747	31.7545	23.2889	20.8954	25.0402	20.5951	16.4171	16.3647	17.4445	15.8877	22.6173	15.794	15.9481	14.572
MA_10137384g0010	0.088114	0.248672	0.123066	0.042783	0	0	4.12304	2.05547	1.65793	2.3478	1.11528	2.06764	1.82502	0.783552	1.69762	0.618011	0.189372	0.09945	0.16707	0.368163	0.29311	0
MA_10137478g0010	0.975122	1.14911	1.51679	1.01637	0.777676	1.28828	1.42264	1.73592	1.40604	1.03314	2.33759	2.01884	2.06713	0.911181	1.29074	1.00407	1.29828	1.08952	2.11883	1.61213	1.35294	1.59621
MA_10137628g0010	0	0	0	0	0	0	0	0	0	0	0	0	0	0	0	0	0.002021	0	0	0.017572	0.032741	0.009194
MA_10137667g0010	4.52324	5.12955	3.51207	2.57	1.94792	1.85787	6.13046	5.68215	5.10616	4.97205	8.25075	6.60248	4.41096	5.69577	5.673	4.95463	4.01229	2.14811	4.89355	4.8402	2.9775	3.30459
MA_10137748g0010	0	0	1.45027	0	0	0	2.02486	2.14055	0	0	0	0	0	0	0	0	0	0	0	0	0	0
MA_10137757g0010	0.599938	0.44777	0.610732	0.665053	1.61897	1.73401	0.398396	0.448601	0.869051	0.5146	0.926159	0.513265	0.457563	0.883472	0.348397	0.557661	0.864811	0.509951	1.36348	0.83201	2.33413	1.94752
MA_101378g0010	0	0	0	1.46599	0.684649	0.649049	0	0	0	0	0.069966	0.141925	0	0	0	0	0.051198	0.051165	0.087897	1.93486	1.7056	0.794561
MA_10137994g0010	0	0	0	0	0	0	0	0	0	0	0	0	0.002283	0	0	0	0	0.001355	0	0	0	0
MA_10138132g0010	0.001083	0.001353	0.001168	0.001156	0.001686	0.001437	0.002407	0.001838	0.001479	0.001834	0.000845	0	0.001141	0.001809	0.001002	0.001712	0.00126	0.000735	0.001898	0.000783	0.000843	0.000548
MA_10138578g0010	0.00623	0.008312	0.003447	0.002654	0.002975	0.005004	0.004351	0.004809	0.008045	0.006469	0.008316	0	0.009222	0.008955	0.007576	0.004337	0.005675	0.004768	0.001202	0.005154	0.006063	0.00331
MA_10138732g0010	51.9282	45.8295	40.5202	57.0009	59.5003	51.5295	52.4512	51.4709	58.3842	62.5893	51.9802	46.5901	66.2524	52.906	52.4265	48.5464	54.5482	57.7176	50.446	53.3758	58.9954	51.4337
MA_1013945g0010	0	0	0	0	0	0	0.001043	0	0	0	0	0	0	0	0	0	0	0	0	0	0.000794	0
MA_101395g0010	0.118129	0.027211	0.130919	0.262213	0.15156	0.218371	0.181466	0.275846	1.21481	0.538985	0.194167	0.410024	0.635713	0.942624	0.711047	0.691339	0.04183	0.118268	0.255695	1.03411	0.605875	0.487155
MA_10139g0010	0.001239	0.002082	0.002067	0.00256	0.003071	0.002788	0.002893	0.002643	0.00215	0.002802	0.004127	0.002188	0.001846	0.001468	0.001918	0.001812	0.001661	0.001806	0.001663	0.001373	0.002576	0.002136
MA_1013g0010	0.918789	0.724264	1.23318	0.739473	0.954127	0.908034	0.988703	0.763411	0.7596	0.889716	0.62245	0.329171	0.810159	0.88859	1.02266	0.54959	0.777389	0.684602	0.468259	0.222593	0.321496	0.440853
MA_101402g0010	38.2849	47.7306	26.9161	57.5055	53.2	49.8554	34.6961	23.3384	33.6019	27.4155	33.1117	21.9599	33.8534	21.4858	23.3144	29.1992	25.8089	30.9993	39.6628	39.8972	74.3781	59.3651
MA_101405g0010	0.002517	0.002247	0.001787	0.001025	0.000355	0.000936	0.005746	0.004742	0.006386	0.005039	0.003075	0.005156	0.004475	0.002569	0.005224	0.003773	0.002816	0.001125	0.000956	0.002204	0.001485	0.001378
MA_10140789g0010	0	0	0	94.241	94.4729	96.3384	0	0	0.255591	0	0.157257	1.67314	0.142619	9.2369	9.54866	21.5855	8.40488	53.3854	75.475	85.0745	198.261	207.037
MA_10140790g0010	4.76884	4.16092	4.75161	2.28277	2.98985	3.56689	6.11606	4.53648	3.92358	4.07568	4.15373	4.1625	5.21168	3.11005	5.37023	4.33306	3.59173	2.80091	2.17451	3.26221	2.42287	2.00571
MA_10141632g0010	0.350326	0.288496	0.697196	1.27385	1.99936	2.34023	4.82399	4.43426	2.48551	4.57203	1.34552	0.796081	3.05174	1.62397	1.14422	1.38267	2.0864	1.58958	1.44	0.412851	1.08131	0.737012
MA_10141852g0010	0	0	0	0	0	0	0.948574	0	0	0.639516	0.120332	0.101745	0.107803	0.077937	0.121107	0	0	0	0	0.064513	0	0
MA_10141g0010	1.98212	1.56091	1.97077	1.5231	1.81516	1.89194	0.311169	0.415872	2.41938	0.646023	1.16788	3.66781	0.831156	3.24557	2.44524	4.92724	1.80243	2.52895	1.95979	7.37679	1.54526	1.84339
MA_10142119g0010	29.491	27.5183	21.5928	22.7343	32.9264	28.9136	17.8174	14.0942	20.4358	12.3911	14.9976	16.8757	18.6711	18.6737	20.7931	18.6746	29.9999	28.1873	31.1401	21.0559	34.8166	30.1486
MA_10142206g0010	0.370681	0.320931	0.207613	0.037187	0	0	5.73448	6.11175	6.62362	4.99338	4.76311	0.123117	3.67888	3.55062	2.53041	1.63781	0.039629	0.023578	0	0.043159	0	0.068637
MA_10142298g0010	0	0	0	0	0	0	0.040609	0.059083	0.026782	0.064206	0.024889	0	0.014409	0.032573	0.028884	0.029132	0	0	0	0	0	0
MA_101422g0010	0.13897	0.221367	0.060825	0	0.006718	0.009235	0	0.111447	0.565349	0.404921	0	0.471888	0.085581	0.667903	0.1378	0.182671	0.113323	0.10598	0.164907	0	0.018066	0.040146
MA_10142512g0010	0	0	0	0	0	0	0	0	0	2.03188	0	0	0	0	0	0	0	0	0	0	0	0
MA_10142539g0010	0	0	0	0.173449	0.21088	0	0	0	0	0.12622	0	0	0	0	0.188086	0	0.06275	0.176554	0.22704	0	0	0
MA_10142557g0010	0	0	0	0	0	0	0.035479	0	0.041658	0	0.054757	0.06566	0	0	0	0	0	0.080816	0	0.210161	0.049576	0
MA_10142568g0010	0.259977	0.214798	0.377653	0.278897	0.18546	0.286748	0.470971	0.50817	0.406693	0.559891	0	0	0	0	0	0	0	0	0	0	0	0
MA_10142595g0010	0.084903	0	0.06102	0	0	0	0	0	0	0.00439	0	0	0	0	0	0	0	0	0.003004	0	0	0
MA_10142767g0010	0.260992	0.237003	0.446142	0.287645	0.032502	0.323853	0.331404	0.617554	1.5513	0.575596	0	0	0.661315	0.292787	0.505121	0.350954	0.014301	0.001972	0	0	0	0
MA_10142784g0010	0	0.045479	0	29.8812	39.6807	17.4625	0	0	0.389895	0	0	0	0	8.65881	8.97633	11.3678	0	0.445161	1.94828	45.8952	135.607	110.413
MA_10142854g0010	0.73065	0.670454	0.790342	0.892273	1.01877	1.05655	0.742579	0.77683	0.613565	0.657522	0.549644	0.517532	0.457137	0.816595	0.826744	0.773308	0.633574	0.476016	0.859794	0.697969	0.838539	0.916025
MA_10142969g0010	0	0	0	0.049393	0	0	0.001308	0.001959	0.006824	0.004835	0.007087	0.027391	0.002034	0.002881	0.007189	0.006888	0	0.023385	0	0.085066	0	0.059134
MA_10142g0010	0.171216	0	0.018612	0.194387	0.291225	0.310393	0.741764	0.780771	0.313489	1.07782	0.253386	0.055676	0.56435	0.703399	0.480768	0.345997	0.39583	0.247208	0.093751	0.038001	0	0.097745
MA_10143217g0010	0	0	0	0	0	0	0.253549	0.101488	0.133069	0.028874	0.026206	0	0.496933	0.339866	0.110306	0.195648	0	0	0	0	0	0.011828
MA_10143430g0010	1.98307	3.37237	2.20326	1.43933	1.54513	2.48684	3.11453	2.38445	2.2976	2.30026	2.17826	2.80609	3.43203	2.03239	1.61936	1.096	2.57798	3.05368	2.6873	1.58787	1.18815	2.08725
MA_10143614g0010	2.19979	2.65118	2.58535	1.49271	2.33392	2.05885	4.5132	2.67196	4.93075	3.91707	4.27211	2.09609	3.45343	3.65765	3.92187	5.3296	2.84377	2.14901	2.60126	2.96264	1.14243	0.515804
MA_10143671g0010	0.024317	0.022667	0.016428	0.033596	0.034167	0.055897	0	0	0	0.003077	0	0.020666	0.000818	0	0	0.001956	0.074838	0.047825	0.076038	0.005263	0	0.000768
MA_101436g0010	0	0.001343	0.001163	0	0	0.000459	0.001323	0.002068	0.002493	0.00162	0	0.001841	0	0.000782	0.001777	0.001426	0	0	0	0.001733	0.00079	0
MA_10143842g0010	0	0	0	0.183697	0	0	0	0	0	0	0	0	0	0	0	0	0	0	0	0	0	0
MA_10144111g0010	0.155986	0.16203	0.187008	11.3687	0.419104	0.317277	0.405353	0.456945	0.25779	0.475222	4.33337	0.185456	0.189038	0	5.40591	0.184281	7.21483	0.22024	0.229808	5.40881	0.137909	5.75615
MA_101443g0010	5.57268	6.62614	7.36358	11.6734	12.9366	11.0138	11.2519	10.7425	16.478	11.3717	11.9373	11.994	12.947	13.1911	17.2509	9.38964	11.3404	5.82201	10.52	10.9496	7.20256	13.1084
MA_101446g0010	0.004922	0.00722	0.005347	0.007704	0.00739	0.008047	0.010361	0.010174	0.014957	0.012279	0.007126	0.004094	0.005163	0.004548	0.005727	0.002419	0.004977	0.004832	0.00566	0.003234	0.005632	0.003155
MA_10144850g0010	13.243	15.2982	7.62535	4.854	4.94692	2.91905	35.2306	38.0014	44.3156	42.0482	32.1292	9.77132	30.0174	40.4181	44.4965	34.0396	1.63731	0.52877	0.860132	1.89286	2.80026	3.76328
MA_10144952g0010	0	0	0	0	0	0	0	0	0.061256	0	0	0	0.042861	0	0	0	0	0	0	0	0	0
MA_10145179g0010	0.000664	0.000807	0	0	0	0	0	0	0	0	0.001636	0	0	0.000593	0	0	0.001165	0	0	0.00186	0	0
MA_10145237g0010	1.42945	1.32782	0.966064	1.4006	1.71746	2.11907	0.947413	1.2473	1.32065	1.61242	1.48031	0.787905	1.02763	1.76447	1.15586	2.69339	1.40713	1.11088	0.881094	0.71702	1.1907	0.298797
MA_101453g0010	4.08273	3.90691	3.3353	3.17954	4.4393	3.36659	10.6659	7.47457	5.17709	5.28044	8.53722	8.30776	8.16764	5.21063	5.30685	6.04975	3.62988	4.7948	5.08882	3.28457	4.5802	3.17557
MA_101456g0010	7.02846	6.94544	5.90366	9.96087	10.8279	13.9248	9.85242	10.3409	5.84155	6.66109	12.9578	9.42237	10.0186	6.69878	6.49845	5.47091	9.91807	9.92732	10.8242	6.99784	12.8955	12.4982
MA_10145917g0010	43.2789	37.8034	51.2324	60.9079	39.4532	60.6196	26.1236	33.5791	75.625	49.1628	37.9428	41.1953	22.1993	42.153	40.1406	37.4102	33.1998	36.6143	44.8292	44.4956	42.1607	42.6238
MA_10145924g0010	2.47848	1.52395	1.79483	0.671656	1.92113	2.37944	1.32676	1.46809	2.85779	3.04865	2.70802	2.94325	2.40494	3.11881	3.53607	2.33874	2.06085	1.18294	2.21142	2.43424	2.21564	2.21739
MA_10145939g0010	0.222627	0.186115	0.586068	0.256915	0.305416	0.606756	0.668789	0.296533	0	0.475711	0.612179	1.527	1.84808	0.141294	0.373186	0.643671	0	0.224978	0	0.298167	0.288113	0.262036
MA_101460g0010	0.474691	0.563687	0.316471	1.11051	0.998841	1.08065	3.80106	3.7518	2.89465	3.05115	2.51007	0.689381	3.53762	2.25787	1.62172	1.56943	0.787009	1.01324	0.951567	0.790394	0	0
MA_10146195g0010	140.527	178.304	122.687	123.394	99.6869	0	0	3.05573	197.518	0.079932	114.07	214.307	95.4528	0	0	0	125.328	102.056	73.2291	154.238	0	0
MA_10146282g0010	0	0	0	0	0	0	0	0	0	0	0	0	0	0	0	0	0	0	0	0	0	0.002234
MA_101463g0010	0	0	0	0	0	0	0	0	0	0	0.023502	0	0	0	0	0	0	0	0	0	0	0
MA_10146532g0010	2.0397	1.97306	1.29688	0.044002	0	0.053369	1.65449	1.17474	0.724726	1.9109	2.70607	1.28231	0.942419	0.455382	0.378569	0.362528	1.01858	1.11424	1.22771	0.281204	0.127093	0.156144
MA_10146548g0010	1.41364	1.65277	1.62	0.555439	0.937121	0.708041	3.83956	2.65866	1.63711	0	1.13395	1.24979	0.723894	0.747202	0.534057	0.764084	0.153053	0.211104	0.119155	0.665495	0.274342	0.456697
MA_10146548g0020	0.163407	0.912836	0.490321	0.133701	0.07749	0.072459	1.05017	1.04998	1.56491	0.953611	2.93195	2.81741	2.79949	2.30002	7.23829	2.59533	0.290396	0.538872	0.489795	2.73211	0.923176	0.809386
MA_10146757g0010	0.072412	0.011626	0.274372	58.4357	65.7998	64.9273	0	0	0.117975	0	0	2.05613	0.159029	5.37127	6.56618	10.1145	10.1914	25.9875	24.8816	39.2595	105.261	108.429
MA_10146900g0010	0.07574	0.096433	0.047931	0.094754	0.125071	0.083748	0.187222	0.188765	0.130155	0.127433	0.141196	0.162866	0.212314	0.141537	0.091715	0.114609	0.221994	0.125702	0.181482	0.134869	0.157614	0.081834
MA_101469g0010	0	0	0	0	0	0	0	0	0	0.396181	0	0.136808	0.033275	0.056459	0	0.350091	0.073286	0.112005	0	0.097635	0	0.032245
MA_101469g0020	0	0.209082	0	0	0	0	0	0.203778	0	0	0	0	0	0	0	0	0	0	0	0	0	0
MA_10147097g0010	0	0	0	0	0	0	0	0	0	0.003329	0	0	0	0	0	0	0	0	0	0.015719	0	0
MA_101471g0010	0.054018	0.054153	0	0	0	0	0	0	0	0	0	0	0	0	0	0	0	0	0	0	0	0
MA_101471g0020	7.10597	10.2719	4.98901	0	0	0.100956	0	0	0	0	0.014828	0.713914	0	0	0	0	0.777327	0.410988	0.10254	0	0	0
MA_10147276g0010	3.57428	2.73992	2.96789	22.8893	38.4048	30.78	1.3721	1.15656	0.715275	2.72094	0.418932	1.99689	1.06707	1.26437	2.17957	3.98132	3.58662	6.44672	4.98636	14.6685	28.9012	21.1617
MA_10147605g0010	0.171806	0.143231	0.159108	0.134112	0.197428	0.13326	0.061654	0.071229	0.140415	0.109898	0.127532	0.145679	0.123021	0.09197	0.095004	0.119831	0.166559	0.155881	0.149969	0.133318	0.194084	0.201134
MA_10148001g0010	1.11078	1.02553	0.934052	1.27285	0	0.760202	0.752029	0	0.280952	0.745641	0	0	0.364499	0.278317	0.623489	0.412474	0.896586	0.6267	0	0.367623	0	0.564585
MA_10148021g0010	0	0	0	0	0	0	0	0.004469	0	0	0	0	0	0	0	0	0	0	0	0	0	0
MA_10148084g0010	0.450505	0.497831	0.462833	1.3136	2.09754	2.06763	1.61985	2.07524	1.01561	1.46896	1.57385	1.42712	2.25822	1.39492	0.650829	0.888692	1.69236	2.48283	2.11409	0.626968	1.20991	0.982808
MA_10148146g0010	0	0	0	0	0	0	0	0.092938	0.280419	0.181056	0	0	0	0	0	0.79028	0	0	0	0.035419	0	0.046189
MA_10148174g0010	0	0	0	0	0	0	0.010841	0	0.003472	0.004428	0.00352	0	0.004254	0.002958	0	0	0	0	0	0.000708	0	0
MA_10148419g0010	7.39097	8.23375	9.76997	11.9388	10.0028	10.782	13.3378	15.5004	13.9379	11.9558	13.1997	14.3307	13.4891	16.3695	14.8473	15.4648	8.60543	9.26199	10.1512	14.1735	11.1415	11.5351
MA_10148529g0010	1.0902	1.9377	2.4636	4.12656	5.149	5.23828	2.10195	3.28746	1.45444	1.43625	4.07912	2.74997	4.72405	3.86268	1.45389	3.05943	6.02683	3.61881	7.49531	2.59605	5.92985	9.27173
MA_10148596g0010	0	0	0	0.002483	0	0	0	0	0.00259	0	0	0.001234	0	0	0	0	0	0.000485	0	0.002242	0	0
MA_10149286g0010	3.58062	3.68585	4.21598	3.82697	4.9059	4.89931	4.71337	3.66672	5.16342	4.78557	6.84162	4.74247	5.81566	3.66304	4.21028	3.10792	5.32914	5.04033	5.44683	4.41996	3.66503	4.07437
MA_101494g0010	0.000847	0	0.000947	0.004014	0.008795	0.007981	0.000998	0	0.002142	0	0.001453	0.00237	0.0011	0.001247	0	0.001922	0.008449	0.011012	0.011281	0.000576	0.002195	0.002406
MA_10149669g0010	0	0	0	0	0	0	0	0	0	0	0	0	0	0	0	0.03074	0	0	0	0	0.614223	0.260693
MA_10149765g0010	0.00556	0.003244	0.002433	0.003985	0.00222	0.002944	0.002363	0.005212	0	0	0	0	0	0	0	0	0	0	0	0	0	0
MA_10150173g0010	0	4.55593	2.49276	3.36667	0	0	3.02602	0.023489	0	1.91199	0	0	3.24962	0	0	0	3.91087	0	3.73943	0.024668	0	0.032943
MA_10150655g0010	2.69174	3.49358	3.40686	3.83784	7.89803	6.78601	4.36295	5.0118	4.01947	4.5922	4.75497	3.63761	6.13233	4.38872	6.41924	5.48216	4.6017	4.41775	4.59099	4.12453	5.69698	5.49134
MA_10150752g0010	0	0.002093	0.00138	0.001808	0	0.002441	0.012843	0.013762	0.002117	0.023305	0.004709	0.004829	0.004197	0.003476	0.014287	0.010611	0	0.001459	0.000826	0.004073	0.002643	0.002794
MA_10151018g0010	0	0	0	0.477205	0.764518	0	0	0	0	0	0	0	0	0	0	0	1.67616	0	0.210389	0	0.339271	0.393613
MA_10151143g0010	0	0	0	0.227241	0	0	0	0.154532	2.11825	0	0	0	0	0	0	0	0	0	0	0	0	0
MA_10151149g0010	2.58801	1.88787	1.88131	0.049939	0	0.093039	3.62393	2.41364	8.99492	13.0493	2.19297	2.38549	2.35141	4.89403	4.93117	7.05223	0.030224	0.008325	0.29302	1.40276	0.362789	0.758505
MA_10151561g0010	0	0	0	0	0	0.665006	2.71375	2.07114	0	0	0	0	0	0	0	0	0	0	0	0	0	0
MA_10151735g0010	0	0.097571	0	0.293145	0	0.30155	0.944577	1.07415	0	3.55745	0.463285	0.327679	0	0	0.468985	0.586564	0	0.256516	0	0	0	0
MA_10152218g0010	0	0.002861	0	0	0	0	0	0	0	0	0	0	0	0	0	0	0	0	0	0	0	0
MA_10152247g0010	5.37791	5.58217	4.14269	5.48938	6.27412	9.56749	14.5597	11.3072	8.99447	12.1421	14.1531	7.3332	11.8664	12.2782	6.62343	11.7797	6.02932	10.9106	7.58031	5.9777	6.04403	5.25804
MA_10152409g0010	0.466756	0.298118	0.65566	32.4817	68.6424	20.9959	0.376157	0.32232	0.659394	0.911141	0.893528	5.60041	0.391751	1.40336	0.979951	2.39432	0.815168	2.1281	2.42068	19.0047	15.079	12.8684
MA_10152707g0010	13.3437	17.8059	20.4809	12.2653	10.4825	13.0166	13.2858	13.2964	27.3758	11.3042	17.7917	15.4758	10.0379	11.9702	10.9204	12.654	9.41058	7.24033	7.62521	11.3241	11.5799	9.84098
MA_10153396g0010	11.123	15.1638	15.7436	21.7542	19.1006	17.8906	9.74059	9.51867	10.624	6.42294	11.8591	19.4924	13.5597	14.7879	15.5703	16.7247	17.0496	19.262	19.3367	16.0558	12.2776	12.8567
MA_101534g0010	4.26289	5.08641	4.10014	4.81796	6.32331	3.59702	10.0731	8.13422	9.06047	11.4581	10.0283	7.4719	13.8537	8.24132	8.80881	7.57128	5.26685	4.7326	4.8725	10.3176	17.7022	13.0111
MA_101534g0020	0	0.033473	0	0	0	0	0	0	0	0	0	0	0	0	0	0	0	0.047412	0	0	0	0.134384
MA_10153966g0010	0.51409	0.756832	0.332175	0.372255	0.182011	0.259692	1.23577	1.74335	9.22297	2.82496	2.70183	1.26769	3.61718	3.59807	3.70656	4.04704	0.633254	0	0.425748	1.59679	0.339611	0.917092
MA_10154236g0010	0.169298	0	0	0.187267	0	0	0	0	0	0.242207	0	0.340427	0.029905	0.042386	0.252174	0.162407	0.283993	0	0	0	0.240634	0
MA_10154616g0010	1.99184	2.19269	2.10277	5.07236	4.18581	3.77416	1.4569	1.61111	2.66308	2.43426	1.64644	3.35931	1.19372	1.70187	3.03852	3.99952	3.26197	1.98756	3.52002	4.93404	5.87792	7.86491
MA_10155182g0010	0.00908	0.012549	0.003863	0.005939	0.008165	0.004763	0.008845	0.003847	0.013123	0.006154	0.017077	0.014159	0.010929	0.017288	0.015493	0.016724	0.003804	0.010763	0.008121	0.063177	0.006455	0.010958
MA_101553g0010	0	0	0	0	0	0.00036	0	0	0	0.001647	0	0	0	0	0	0	0	0	0	0	0	0
MA_101556g0010	0.147707	0.264762	0.750782	0.110438	1.11576	0.194967	0	0	0	0	0	0.097476	0	0	0	0.161161	0.184389	0.300317	0.348053	0	0.143172	0
MA_1015570g0010	0.024198	0.115327	0	0.683324	0	0.044691	0	0	0	0.021634	0	0	0	0	0	0	0	0	0	0.101109	0	0
MA_10155777g0010	2.66669	3.25645	3.72802	3.3816	3.6912	2.6271	2.79304	2.29201	2.78049	2.63164	2.78142	4.35335	2.57288	2.66674	2.83716	3.93483	2.47137	3.45817	2.50458	4.08051	5.5832	4.32479
MA_101557g0020	0	0	0	0	0.005135	0	0	0.004493	0.001736	0.003596	0	0	0.003026	0.003041	0.005394	0	0	0	0	0.00685	0.002979	0
MA_10155895g0010	0.833153	0.861643	0.736246	0.872142	0.947763	0.873068	0.522249	0.660302	0.752284	0.683631	0.881885	1.13604	0.706513	1.0715	0.977105	1.28713	0.943945	0.974277	0.590123	0.806473	0.322571	0.551717
MA_10155901g0010	0	0	0	0	0	0	0.001553	0.003431	0	0.004273	0.026247	0	0.006072	0.00601	0.016811	0.027628	0.018963	0.005984	0.008785	0.011442	0.002199	0.004722
MA_10155970g0010	0.884745	1.04699	0.868264	1.44535	1.67045	1.57603	1.82553	1.07316	0.597557	0.961923	0.798593	1.40498	0.633119	1.11775	1.04739	1.6436	1.04939	1.61088	0.915589	1.10619	2.16341	3.34034
MA_10156251g0010	0.425567	0.480206	0.775641	1.60078	2.31847	1.94625	2.06138	1.40424	2.38113	2.49006	0.95303	0.942586	1.20844	0.719481	1.4483	0.959352	1.44917	1.05682	0.739164	0.729421	2.13268	1.24399
MA_10156318g0010	1.95696	2.29407	1.91523	2.22779	2.23874	3.59779	1.36403	1.43213	2.04687	0.913568	1.60176	1.88467	0.836283	2.93725	1.42886	1.83518	2.81703	1.5187	2.25408	1.77687	1.78211	2.38612
MA_10156325g0010	3.49293	3.72217	4.95962	4.23542	2.78503	4.36008	5.34012	3.23822	3.54463	3.51338	4.24498	4.20151	5.17402	3.94533	4.09842	2.95789	4.0302	5.90512	3.49774	9.52754	4.02963	3.96494
MA_10156354g0010	2.75916	3.66836	2.55849	2.23319	2.91628	2.48669	1.2104	1.80647	2.78615	3.5488	3.70893	6.65778	2.17686	3.83564	4.22687	5.35431	3.99118	2.93926	2.68566	6.19405	1.30227	1.3608
MA_10156436g0010	0.000844	0	0.000624	0.000933	0.000337	0	0	0	0	0	0	0	0	0.000379	0.000952	0.000629	0	0	0	0.00186	0	0.000485
MA_10156761g0010	32.6403	26.6553	49.2572	71.9099	53.0226	92.7917	0	0	0	0	0.398222	44.8868	2.32315	0.083388	0.064653	2.4654	98.8332	80.1489	147.872	4.0624	8.85219	12.2698
MA_10156792g0010	1.66178	0.782472	0.671553	1.11196	0.856232	1.71941	0.264988	0.524917	0.922172	0.856796	0.807487	3.30985	0.545805	1.10522	0.771411	1.02893	2.33243	0.940222	0.991574	1.88149	0.913091	1.23674
MA_10156973g0010	0	0	0	0	0	0	0.06861	0.042085	0.016264	0.240081	0	0	0.491995	0	0.12666	0.036296	0	0	0	0	0	0
MA_10156g0010	29.6248	26.6311	32.8522	31.2286	37.5124	32.0816	19.8758	15.726	31.1037	25.7612	30.2622	29.5894	26.3734	33.4358	30.5997	33.628	29.5584	24.8727	31.9422	33.4249	37.1741	45.0648
MA_10157133g0010	3.69496	4.68971	3.04074	4.25392	5.76967	4.57715	2.01743	2.44954	2.56281	2.5144	2.03906	2.85261	2.74291	3.35412	3.44722	3.33127	3.70411	4.09605	4.2409	3.25582	5.68679	4.40768
MA_101571g0010	0	0.026207	0	0.058002	0	0	0	0	0	0	0	0	0	0	0	0	0	0	0	0	0	0
MA_10157315g0010	0	0	0	0	0	0	0	0	0	0	0	0.038019	0	0.016739	0	0	0	0	0	0	0	0
MA_10157572g0010	0.000407	0.00072	0	0.000346	0	0.000211	0.000612	0.001488	0.001925	0.000764	0.001355	0.000887	0.001239	0.000467	0.000311	0.000901	0	0.000715	0	0	0	0.00059
MA_10157701g0010	22.6304	22.1626	27.6883	39.5966	33.3402	32.0037	18.7745	21.6649	29.3203	31.5683	15.9803	30.1944	18.2096	33.4173	26.9126	30.8163	30.0746	33.8184	33.0362	34.2303	37.5036	34.4828
MA_10157937g0010	0.336846	0.517468	0.485849	0.334661	0.655089	0.387524	0.254892	0.724709	0.638128	0.540049	0.386351	0.861479	0.465928	0.649421	0.529075	0.519692	0.651874	0.544517	0.448593	0.444868	0.307688	0.189636
MA_10157944g0010	0.032999	0	0.004408	0	0	0	0.206337	0.595016	0.072405	0.027211	0.563166	0.003192	0.43915	0.705044	0.765266	0.523324	0	0.055387	0	0.025151	0.100851	0.009315
MA_10157g0010	0.864317	0.467776	0.287058	0.168028	0.310744	0.096105	0.560642	0.29463	0.453791	0.277313	0	0.453509	0.364727	0.860282	0.232514	0.339615	0.137217	0	0	0.646377	0.051751	0
MA_10158078g0010	6.66345	7.74072	5.80193	7.90902	17.5943	10.3371	3.3159	3.43198	5.91519	5.00868	3.72704	3.19462	3.55665	5.37416	5.55299	6.67194	4.40332	2.84418	6.39316	7.39236	11.7791	8.27608
MA_101580g0010	0.033879	0	0.042523	0.029512	0	0	0.042868	0	0	0	0	0	0	0.018895	0.029257	0	0	0.838353	0	0	0	0
MA_10158313g0010	0	0	0.002382	0.000925	0	0	0	0	0	0	0	0	0	0	0	0	0.001833	0	0	0	0	0
MA_10158332g0010	0	0	0	0	0	0	0	0.019386	0	0.008969	0	0	0	0	0	0	0	0.007416	0	0	0	0
MA_10158783g0010	1.24078	1.37436	1.70749	1.98143	2.48422	2.47505	2.22836	2.40926	3.98537	3.38097	2.73206	2.05067	3.80581	3.63953	2.847	2.09951	1.6478	0.947298	1.54534	2.09789	2.20938	1.51663
MA_10158949g0010	0.809801	0.766638	1.85466	4.00633	5.66676	4.11595	1.2728	0.718572	0.956647	1.27971	0.488273	3.02422	2.3404	0.178232	0.533039	0.421834	1.7717	1.58754	1.42564	0.864433	3.09033	3.60135
MA_10158990g0010	2.61268	1.40375	2.64733	1.99985	1.95816	1.52841	1.43107	1.17212	1.48881	2.33695	1.99327	1.61631	1.21485	1.51875	1.6368	2.05302	2.20414	2.13432	1.58672	2.04208	1.3895	1.90391
MA_10159205g0010	0.306871	0.695489	0	0	0	0	0.068774	0.114479	0	0	0	0.805854	0.374442	0.423658	0.39424	0.301954	0	0	0	0	0.080721	0.154746
MA_10159381g0010	0.276271	0.301058	0.410296	0.38749	0.557943	0.429037	0.42006	0.239639	0.380669	0.31258	0.35583	0.800872	0.286337	0.329307	0.376183	0.526496	0.570738	0.431047	0.688027	0.478901	0.430527	0.386924
MA_101594g0010	0	0	0	0	0	0	0	0	0	0.003887	0.012308	0	0	0	0	0	0	0	0	0	0	0
MA_10159702g0010	0.582316	0.706905	0.000884	0.56901	0	0.002691	0.163284	0.000807	2.18806	0	0.10544	0.139458	1.0443	0	0	0.980726	0.938968	0.808935	0.469599	0	0.094483	0.623314
MA_10159862g0010	0	0	0	0	0	0	0	0	0	0.005108	0	0	0	0	0	0	0	0	0	0	0	0
MA_10159883g0010	15.3872	15.6037	13.1175	12.0976	11.4346	12.3996	23.0207	19.4819	24.756	24.0788	25.7115	34.847	21.7109	23.3124	24.0979	25.4165	14.9404	13.6151	16.5747	17.003	9.8381	10.0817
MA_101599g0010	0	0	0	0	0	0	0	0	0	0	0	0	0	0	0	0	0	0	0	0	0.020278	0
MA_10160194g0010	0	0	0	0	0	0	0	0	0	0	0.059104	0.05444	0.073623	0.358352	0.38837	0.378526	0	0.007721	0	0.254113	0.029739	2.01877
MA_101601g0010	2.38765	2.28193	2.18156	0.970582	1.56777	1.38487	3.78639	2.51162	5.86297	4.06136	4.56222	3.17248	6.39298	3.86839	3.94774	4.21278	1.89555	2.63085	2.10758	4.17743	2.38106	3.06757
MA_101607g0010	1.60825	0.616142	1.4246	1.92678	0.606291	0.617135	0.947475	1.55317	2.77733	1.70049	1.2965	1.4224	1.04124	1.26806	2.2015	1.7121	1.52401	1.30021	0.431046	2.45299	1.1046	1.52449
MA_10160983g0010	0.021439	0.016083	0.021722	0.012704	0.011797	0.012045	0.018633	0.014572	0.006836	0.01038	0.011462	0.026425	0.028335	0.01426	0.009713	0.014934	0.029593	0.011055	0.019266	0.013375	0.002505	0.00701
MA_10160991g0010	0	0	0.00378	0	0	0	0.009858	0	0.007972	0.006281	0.005321	0	0	0	0	0	0	0	0	0	0	0
MA_10161075g0010	3.21433	2.0696	2.32064	1.29823	0.674187	0.717112	0.566359	0.641284	0.452923	0.865907	0.85938	0.49341	0.93888	1.27834	0.368972	0.591699	0.896837	1.84617	0.788182	0.684875	0.680904	0.508538
MA_101610g0010	0	0	0	0.032029	0.002499	0.004104	0	0	0	0.002388	0	0	0	0.003207	0	0	0	0	0	0.004708	0.026748	0
MA_101612g0010	0	0	0	0	0	0	0	0	0	0	0	0	0.017011	0	0	0	0	0	0	0	0	0
MA_10161g0010	3.35658	3.98192	3.66334	2.82295	2.94493	2.24064	10.9298	12.1074	14.4033	10.3273	4.84378	2.13438	6.73644	6.26897	6.80003	4.95173	0.975653	0.917013	1.06407	2.66103	2.00924	1.45083
MA_10162007g0010	0	0	0.009245	0	0	0	0	0	0	0	0	0	0	0	0	0.003743	0	0.004326	0	0	0	0
MA_10162068g0010	4.39724	3.71526	3.17262	4.45831	3.80752	3.88154	0.231567	0.38235	0.751251	0.445485	0.279643	1.97086	0.539573	1.53848	0.773136	1.61762	5.65958	3.33632	3.26418	3.2207	4.26153	3.6439
MA_10162151g0010	2.33463	2.58887	3.2929	3.74892	5.20974	4.44548	3.00021	3.51411	2.40918	3.153	2.88182	6.74213	6.08754	4.29393	5.62766	5.65486	9.40826	10.6646	11.3021	4.64105	2.99089	2.81988
MA_101621g0020	2.3246	3.60513	2.27233	0.944539	0.824614	1.37162	31.3291	20.5899	13.0783	22.9039	10.6691	22.4175	40.7647	12.5437	22.6685	11.8533	0.55325	0.850492	0.956127	0.750281	1.52106	1.22447
MA_10162289g0010	0	0.006719	0	0.038361	0.057237	0.006405	0	0	0	0	0	0	0.002089	0	0	0	0.016647	0	0	0.009843	0	0.033003
MA_101624g0010	0	0	0	0	0	0.085652	0	0	0	0	0.158683	0.186511	0	0	0	0	0.022385	0	0	0	0.0221	0
MA_10162615g0010	0.006326	0.032207	0.225455	2.46649	4.65264	4.28583	0.015485	0	0	0	0.019817	0.273777	0	0.331321	0.218044	0.518287	1.1573	2.16767	2.64183	2.06234	6.06952	6.90845
MA_10162666g0010	1.67518	2.24232	2.25277	2.99126	3.08682	2.71207	2.13845	1.52298	1.58563	2.18773	1.43333	2.02672	1.1483	1.13243	1.37077	2.22925	4.24288	4.01328	3.40381	3.12124	3.17401	4.03214
MA_10163020g0010	0.221841	0.229348	0.273905	0.41257	0.376953	0.325508	0.122728	0.08858	0.17464	0.160053	0.18393	0.202665	0.172709	0.22509	0.202507	0.233404	0.192483	0.200707	0.233375	0.33447	0.423272	0.47894
MA_10163039g0010	3.3931	0.936193	3.29371	5.10248	5.25745	7.15853	1.54025	2.22642	4.29645	1.901	2.55897	3.53936	2.14154	1.69472	3.77696	5.07682	6.33863	5.2962	6.4509	4.12259	6.62169	6.43319
MA_10163294g0010	0.340855	0.261017	0.290132	0.244754	0.485624	0.713522	0	0.140463	0.43722	0.100348	0.233142	0.273854	0	0.230709	0.199919	0.376771	0.327534	0.434281	0.05555	0.526793	0.159597	0
MA_10163543g0010	0.047269	0.037856	0.032081	0.003954	0	0.00248	0.198172	0.120841	0.219777	0.394533	0.235213	0.323608	0.316524	0.317522	0.433191	0.329912	0.033392	0.026107	0.024834	0.148971	0.031005	0.046529
MA_10163831g0010	0	0.001841	0.000925	0.001274	0.00185	0.00124	0	0.000457	0	0.001407	0.004985	0.00417	0	0.001844	0	0	0.000806	0.001919	0	0	0.001805	0
MA_10163880g0010	2.55579	2.9735	1.5056	0.350387	0.409719	0.444228	0.057625	0.020401	0.220596	0.085836	0.101202	1.03353	0.11016	0.207814	0.585414	0.170885	3.06306	0.612404	1.34402	0.661869	0.071034	0
MA_10163919g0010	0.566527	0.677365	0.715067	0.819119	0.554614	0.869228	3.32246	3.12737	2.01489	3.36761	2.61241	0.575974	2.55917	2.18135	1.37066	1.0582	0.586607	1.30537	1.52478	0.405225	0.634248	0.527521
MA_10164180g0010	0	0	0	0	0	0	0	0	0	0	0	0	0.036792	0.016233	0	0	0	0	0.013753	0	0	0
MA_10164180g0020	0	0	0	0	0	0	0	0	0	0	0	0	0	0	3.46144	3.60623	0	0	0.053499	0	0	0
MA_10164180g0030	0	0	0	0	0	0	0	0	0	0	0.620463	0.411601	0.577189	0.911915	1.31031	1.20263	0	0	0	0.439602	0.080124	0.131489
MA_10164206g0010	0.000587	0.000683	0.001042	0	0	0.000836	0.001476	0.002034	0.00149	0.002414	0.000282	0.000667	0.001545	0.0007	0.001013	0.001186	0.000658	0.000623	0	0.00068	0.000639	0.000462
MA_101646g0010	4.87915	4.69355	4.20082	4.86384	2.98662	3.10458	13.775	13.1892	10.8088	12.396	8.526	9.78438	10.5697	5.76833	6.1467	4.06714	4.56662	12.105	5.72696	14.518	6.17555	4.48493
MA_10164994g0010	0.021638	0.020318	0.02402	0.010848	0.023921	0.021119	0.024239	0.02789	0.030771	0.019873	0.033584	0.01831	0.031269	0.034515	0.037074	0.027851	0.015531	0.015172	0.019687	0.018014	0.017908	0.020786
MA_10165349g0010	0	0	0	0	0	0	0	0	0	0	0.140708	0.340056	0	0.150789	0.067816	0.1549	0	0.276284	0.135441	0.326122	0.154439	0.261233
MA_10165642g0010	0	0	0	0	0	0	0	0.104193	0	0.32339	0.098056	0.145306	0.76205	0.070149	0.338256	0.145416	0	0	0	0.066048	0.146973	0.035729
MA_10165689g0010	5.49839	7.53447	4.65167	10.437	13.8807	5.23346	36.4547	19.4539	18.2018	41.0881	21.8753	20.9342	39.5816	21.7556	31.6159	21.9598	6.60277	5.50991	6.79997	16.7325	16.072	11.0815
MA_10165739g0010	0	0	0.265975	0	0	0	0	0.015411	0	0	0	0	0	0	0	0	0	0	0	0	0	0
MA_101657g0010	0.752729	0.971921	0.862119	1.04914	1.70511	1.03729	0.781553	1.05546	3.95776	3.00166	2.33331	2.29203	1.65704	4.52093	4.68121	6.29544	1.13426	1.63756	1.23902	2.05564	1.48519	1.183
MA_10165844g0010	0	0	0	15.758	54.2044	13.2893	0	0	0	0	0	0.567211	0	0.241681	0.046468	0	0.224001	0.468063	0.301941	17.1234	16.7566	16.6677
MA_101658g0010	2.2805	3.54087	2.99167	2.25538	3.63099	2.83063	7.13827	4.78503	8.25926	6.91648	8.33537	8.27506	7.28999	8.74807	10.4091	11.5607	2.65923	2.95915	2.951	5.76407	1.96708	3.4631
MA_10165933g0010	0.013294	0.005913	0.005646	0.005406	0	0.004923	0.02497	0.014623	0.002159	0.004255	0.015143	0.033541	0.012961	0.005506	0.008596	0.006696	0.00303	0	0	0.001478	0	0.000935
MA_10166045g0010	6.70778	7.89925	3.49966	5.80323	4.13636	6.41106	7.24471	6.64988	7.95709	9.05585	10.1081	14.8047	8.61439	4.94047	10.2354	5.78424	8.36923	3.71975	8.33127	3.74447	7.72494	6.42797
MA_10166253g0010	0.090437	0.130552	0.086262	0.212892	0.227318	0.186975	0.061509	0.074755	0.142367	0.116202	0.11429	0.204255	0.09276	0.139141	0.129422	0.2079	0.172732	0.26507	0.230363	0.192711	0.17655	0.201417
MA_101664g0010	4.83794	6.64299	6.82601	7.75451	8.22466	9.42366	11.5572	14.589	14.7744	13.2758	8.92384	6.76136	9.33451	13.9918	8.7861	8.21935	8.1459	8.46286	7.83726	7.86621	13.7196	9.41653
MA_10166571g0010	0.003026	0.002023	0.0019	0.00261	0.004683	0.001377	0.001328	0.00139	0.001006	0.001224	0.002563	0.002234	0.001563	0.002369	0.003144	0.001918	0.001152	0.002387	0.002357	0.004568	0.001613	0.001003
MA_10166825g0010	3.93072	5.12642	3.3702	3.29808	5.25252	3.62452	5.71724	3.45716	3.06531	5.82888	3.35739	4.5749	3.93007	3.57691	4.56869	4.18764	7.03808	3.79124	3.96015	3.94697	3.02855	3.01275
MA_10166910g0010	10.8252	11.1183	10.9634	10.8254	10.0206	15.0323	22.5583	18.427	12.4805	14.0141	15.2592	20.8792	15.8373	12.5778	13.3335	10.5582	9.62164	8.4536	7.64858	6.72207	8.93227	7.24661
MA_10167043g0010	0	0	0.068926	0.170975	0	0	0	0	0	0	0	0	0	0	0	0	0	0	0	0	0	0
MA_10167087g0010	0.00377	0.001386	0.001288	0.004757	0.003693	0.0072	0.010892	0.01333	0	0.007215	0	0	0.00175	0	0	0	0	0.003377	0.003299	0	0	0
MA_10167208g0010	8.32898	5.18287	5.272	7.62127	11.9178	10.8339	10.5653	7.13516	6.16659	9.38273	11.9032	13.0506	9.85218	10.3129	10.3276	11.429	8.37743	7.1988	8.92637	7.07272	10.7043	10.3062
MA_10167247g0010	7.22944	7.47045	5.8468	6.2724	5.91338	6.72517	10.6719	8.01888	4.54105	7.57475	8.88741	5.48662	9.78381	7.52968	4.20164	5.28131	10.9152	8.38741	8.09673	3.66907	5.56524	5.87866
MA_10168001g0010	0.788636	0.818442	0.148625	0	0	0	8.47478	5.13197	0.766646	2.33792	0.823878	0.090397	0.735792	0.878701	0.653819	0.117933	0	0	0	0	0.060825	0.004735
MA_10168007g0010	6.82377	7.97957	5.27894	8.08673	6.74465	7.24533	8.13889	7.39114	5.60211	7.38002	8.42145	7.58607	9.62426	5.71399	6.57281	5.26771	11.0473	11.1579	9.62015	5.44791	3.83568	6.50986
MA_10168149g0010	0	0	0	0	0	0.021506	0	0	0	0	0	0.026114	0	0	0	0	0	0	0	0	0	0
MA_101681g0010	1.30931	1.88958	1.22555	0.682129	0.969235	0	4.66665	3.19558	2.61537	4.01104	2.78105	2.05067	2.84663	2.26191	2.90866	1.91379	0.566914	0.353377	0	1.19391	1.38543	1.61243
MA_10168323g0010	0	0	0	0	0	0	0.003697	0.00568	0	0.005124	0.004018	0	0	0	0.006772	0	0	0	0	0	0	0
MA_10168324g0010	0.046388	0.034408	0.048692	0.033427	0.023046	0.02522	0.190861	0.12611	0.092071	0.503535	0.096156	0.177838	0.103913	0.105924	0.240392	0.116584	0.04035	0.023427	0.020445	0.04056	0.041138	0.041136
MA_10168387g0010	0	0.150594	0	0	0.001568	0	0	0	0	0	0	0	0	0	0	0	0	0.055252	0	0	0	0
MA_10168585g0010	104.548	106.456	105.03	117.552	103.347	116.174	73.7292	86.338	69.3916	77.623	95.1246	81.2066	87.2283	91.3592	79.042	86.8806	101.767	106.551	97.3353	92.0507	69.9422	72.656
MA_101689g0010	0.608634	1.80641	0.638562	1.06235	1.80076	1.51084	1.9447	1.63394	1.41694	2.20453	1.49199	1.62123	1.16704	1.24884	0.72456	0.938185	2.05791	1.22809	1.20057	1.07506	1.75778	1.58648
MA_101691g0010	0	0	0	0	0.002906	0	0	0	0	0	0	0	0	0	0	0	0	0	0	0	0	0
MA_10170098g0010	0.086479	0.183319	0.107852	0.141636	0.153689	0.17652	0.189975	0.122438	0.116693	0.146794	0.172293	0.201495	0.22713	0.110917	0.165056	0.173683	0.126551	0.134351	0.185598	0.147711	0.202488	0.158499
MA_10170192g0010	0.195458	0.216098	0	0	0.087715	0.20364	1.16843	1.22577	1.7283	1.79889	0	0	0.098719	0	0	0	0	0	0	0	0	0
MA_10170591g0010	0.034967	0	0	0	0.170459	0	0	0.021337	0	0	0	0	0	0.192749	0.239969	0.746234	0.043256	0	0	1.39599	3.71344	1.32438
MA_10170948g0010	3.08548	3.42587	2.54573	2.47307	2.92378	2.24233	3.05481	4.11634	4.02361	4.3938	3.61517	4.1028	3.80838	3.47887	3.61186	4.36371	2.59282	1.83508	2.0725	2.27588	1.63592	1.77914
MA_10171045g0010	0	0.886909	0.363061	2.88639	4.0875	2.44754	0.327335	0.452444	0.297629	0.420714	0	0.608798	0	0.579042	0.377667	0	0.403236	0.313474	0.228779	2.59203	1.11583	1.19288
MA_10171234g0010	0.301684	0.169032	0.089511	0.20222	0	0.365273	0.349026	0.805298	0	0.231054	1.49442	0	0.759818	0.370542	0.705023	0.477147	0.671291	0.74155	0.990969	0.191912	0.5643	0.308281
MA_10171241g0010	6.20092	10.8623	7.73581	8.48035	8.1957	9.17341	5.498	4.13317	3.7243	3.73232	7.929	9.04543	7.62112	7.50318	6.91026	5.62115	8.80006	9.55206	11.1378	6.57639	12.4797	13.5974
MA_10171276g0010	4.68467	2.45672	2.59671	4.50713	2.06241	2.31492	1.95973	4.27066	3.023	4.72007	5.05973	2.4629	3.52049	3.489	2.85118	5.06716	2.86553	2.32403	4.51662	4.37273	4.40854	6.99144
MA_10171355g0010	16.6682	10.3529	10.6158	9.91822	13.6682	13.5277	11.7306	6.41279	6.24135	7.00953	6.83718	15.3502	9.0702	8.02829	6.99997	9.72774	13.3912	11.741	11.603	8.12712	12.7371	11.8176
MA_10171437g0010	0	0	0	0	0	0	0	0.000372	0	0.000728	0	0	0	0	0.00064	0	0	0	0	0.001083	0	0
MA_10171712g0010	10.0844	12.1307	5.03794	9.73709	6.19008	5.4861	8.30877	10.6469	17.2869	9.50973	12.7345	28.2888	7.88753	14.186	14.7359	8.69638	11.0258	4.43602	3.42631	18.8513	5.15766	4.907
MA_10171844g0010	2.26131	1.46887	1.48734	2.04375	2.98775	2.48148	2.82474	2.38569	3.073	3.445	3.20456	4.28678	3.58074	3.63967	3.57162	3.18867	3.9154	2.99166	3.00946	3.84892	2.64401	3.0161
MA_10171864g0010	0.216318	0.321211	0.228989	0.25352	0.84773	0.904643	0.107735	0	0.756229	0.195839	0.181893	0.075524	0	0.387788	0.419229	0	0	0.186988	0.023902	0.964276	0.151711	0.299404
MA_10171901g0010	1.54067	1.63568	1.07369	5.10915	5.73275	4.85302	1.01939	0.386405	0.592364	1.34319	0.953281	6.25474	1.44104	1.89998	0.53567	2.19591	1.90544	0.970622	1.33854	4.42284	0.593623	2.23831
MA_10171923g0010	0	0	0	0	0	0	16.2536	13.1156	0.043804	0.268412	0	6.62621	0	3.14889	0	0.10702	0	0	0	0	0	0
MA_101720g0010	0	0	0	0	0	0	0	0	0	0	0	0	0	0	0	0	0	0	0	0	0	0.008709
MA_10172334g0010	2.91247	0.45787	0.810634	25.795	12.487	9.24333	0	0	0.190479	0	0	0	0	0	0	0	0	0	0	0	0	0
MA_10172470g0010	0	0.046489	0.055944	0.057306	0.040848	0.044783	0.128216	0.142663	0.121809	0.111865	0.099979	0.078993	0.096858	0.088443	0.117894	0.135944	0	0.024735	0.022591	0.061106	0.02748	0.022827
MA_10172523g0010	0	0	0	0	0	0	0	0	0.016283	0	0.001346	0	0	0.002782	0.00222	0.001351	0	0	0	0	0.001169	0
MA_10172789g0010	1.22168	0.965362	3.13176	5.08246	7.869	4.54222	0	0.267732	0.137082	0.611938	0.507834	2.13615	0.199083	2.08065	2.72255	3.99751	9.98783	8.30046	9.5068	16.311	50.9174	39.1203
MA_10173310g0010	0.156612	0.182394	0.143952	0.162072	0.154877	0.154167	0.250493	0.277245	0.17063	0.198204	0.221143	0.18863	0.310492	0.197101	0.177136	0.199276	0.129145	0.163404	0.144851	0.152631	0.134781	0.152727
MA_10173312g0010	0.000447	0	0	0	0	0	0	0	0	0	0	0	0	0	0	0	0	0	0	0	0	0
MA_10173398g0010	0	0	0	0	0	0	0	0	0	0	0	0	0	0	0.00319	0	0	0	0	0	0	0
MA_10173729g0010	4.3085	4.32785	2.82148	2.96881	4.40895	3.19534	2.35711	2.7488	4.39027	3.88949	2.67062	4.98202	2.5683	4.81442	4.8043	5.34442	5.34855	2.76151	3.71096	6.29085	8.00648	5.86851
MA_10173799g0010	0.618548	0.519061	0.930786	0.286761	0.807451	0.680155	0.244418	0.26046	0.248901	0.570089	0.168435	0.384539	0.727135	0.306946	0.270031	0.770021	0.347637	0.48675	0.524114	0.584422	0.389311	0.241816
MA_10173959g0010	11.9933	11.8781	14.3856	10.2818	23.7547	11.3447	29.1681	31.8198	11.6798	30.8295	24.6598	18.5594	25.3784	12.7047	18.7642	18.4364	17.6376	20.2129	21.0193	16.096	16.4791	16.522
MA_10174007g0010	0	0.001205	0	0	0	0	0.010298	0.013609	0	0.013485	0.025714	0.035689	0.052293	0.031852	0.063714	0.04434	0.005348	0	0	0	0.005295	0.003602
MA_10174106g0010	1.44577	1.12517	1.85217	3.06642	3.7955	5.19806	2.33615	2.0214	2.66257	2.21098	1.69486	2.82014	2.61082	2.42437	2.25949	2.32885	3.25193	3.77607	3.19836	1.68301	2.05206	2.59499
MA_10174383g0010	0	0	0	0.76677	0	0	0	0	0	0	0	0	0.040915	0	0	0.673822	0	0	0	4.29846	5.65213	3.89975
MA_10174424g0010	0	0	0	0.572535	0.228861	0.584976	0	0	0	0	0	0	0	0	0	0	0	0.192426	0	0.132678	0	0
MA_10174610g0010	4.71011	4.45294	5.40175	4.9256	3.16567	3.71478	9.24465	8.20838	14.9813	10.3932	14.3538	8.17044	12.1368	13.9761	14.5091	14.2268	2.52176	2.25181	2.86978	5.14236	2.0011	3.79368
MA_10174633g0010	0.044784	0.055053	0.045342	0.032507	0.03307	0.049641	0.035548	0.044848	0.024545	0.037597	0.041768	0.052197	0.038319	0.049848	0.04793	0.039703	0.045296	0.045655	0.042282	0.038256	0.04374	0.050291
MA_10174874g0010	0.001808	0.00187	0	0	0	0.00236	0	0.004389	0	0	0.003516	0	0	0.002704	0.003353	0.001115	0.002414	0.001943	0	0	0.003249	0.006833
MA_10174949g0010	0.203964	0.211521	0.163595	0.421366	0.675862	0.846064	0.956258	1.14214	1.30006	1.18444	0.853678	0.57365	0.694132	0.894321	1.03008	0.590252	0.426928	0.406889	0.239232	0.208309	0.68734	0.228895
MA_101752g0010	0	3.27806	2.35218	0.922813	0.585994	0.741725	1.7439	4.40051	4.16799	4.11455	4.09672	2.42621	3.07427	4.12592	2.99462	0.846681	0	0.627771	0.289971	0	0.242684	0
MA_101752g0020	2.42571	2.37248	2.04102	1.18978	0.85294	0.480169	3.0333	3.33787	3.56016	3.99989	4.04397	3.80079	4.45587	3.95885	3.83026	3.12947	1.62092	0.888264	1.21041	0.590479	0.632337	0.510943
MA_10175544g0010	0.040803	0.081727	0.039631	0.010054	0.125565	0	1.44533	0.348092	0.321151	0.4524	0.397289	0	0.546776	0.077465	0.20249	0.452613	0.050458	0.096551	0	0.060433	0	0.401221
MA_10175678g0010	4.47955	4.34669	5.15618	2.88007	2.33393	2.40633	2.6076	2.83671	5.29403	5.30746	4.11615	4.52102	3.81011	4.64911	4.93196	2.41982	6.38424	4.39661	2.64431	3.7197	4.96678	5.62563
MA_101756g0010	12.5106	12.7761	12.8807	5.17295	4.5093	7.09038	2.74843	2.60567	3.62548	2.65468	5.01578	12.0261	3.83723	6.00714	7.30848	7.4358	14.6094	10.0809	11.4451	4.90843	3.35322	2.92382
MA_10175930g0010	0	0	0	0.038531	0	0	0	0.013471	0	0	0	0	0	0	0	0	0	0	0	0.014527	0	0
MA_10176172g0010	13.815	33.3328	14.9543	38.6147	16.5687	18.4471	25.0421	55.6091	26.432	16.289	25.9144	37.7012	13.2644	20.1759	25.7553	31.8076	13.3565	11.167	21.4447	13.3602	19.9415	18.4541
MA_10176251g0010	0	0.076956	0	0	0	0	0	0	0	0	0	0.987972	0	0	0	0.013703	0	0	0	0	0	0
MA_10176420g0010	0	0	0	0	0	0.738338	0	0	0	0	0	0	0	0.446483	0	0	0	0	0	0	1.74818	0
MA_10176437g0010	1.24119	1.64767	1.20399	1.04616	2.71055	1.37366	0.651183	0.626296	2.42379	0	3.33667	2.37238	0.579961	0.98618	1.12103	1.3748	1.77253	2.25315	2.59252	1.22507	1.91242	1.42472
MA_101764g0010	2.56344	3.11269	3.68118	1.71687	0.733092	1.47891	0.925062	1.36022	1.38036	1.03562	1.47587	2.04664	0.673653	0.743563	0.775503	0.913167	3.3403	2.94827	4.50143	1.12932	0.084558	0.18534
MA_101766g0010	1.08269	1.25887	1.0601	0.960156	0.948082	1.07513	1.36568	1.1941	0.832851	0.759961	0.78301	0.758978	1.02582	0.856054	0.668995	0.67332	1.20518	1.11367	1.11212	0.676503	1.23152	1.1862
MA_10176720g0010	1.65918	0.981377	0.748881	0.788954	1.3555	0.284627	1.05779	1.88617	2.03019	1.97028	2.4083	2.10879	2.57482	3.87179	2.53109	2.01622	1.16225	1.24266	1.45352	1.29714	0.844163	1.49329
MA_10176945g0010	0.807929	0.618234	1.10777	1.34522	2.32786	1.09089	1.78474	0.976166	4.0087	8.12597	2.93704	8.29009	15.5652	1.93394	4.98769	3.86729	1.76395	2.51373	5.4845	1.13479	1.8078	1.0461
MA_10177171g0010	0.355644	0.314129	0.304529	0.44298	0.530509	0.390813	0.181678	0.15203	0.280257	0.187538	0.233353	0.147265	0.204658	0.220824	0.19129	0.23746	0.131053	0.16203	0.172989	0.509165	0.161095	0.146463
MA_10177192g0010	0.710144	0.487877	0.233183	0	0.066249	0.00664	0	0	0	0	0	0.044685	0	0	0	0	0.101149	0.011681	0.035826	0	0	0
MA_10177437g0010	3.03582	1.81468	2.79554	10.1357	7.08576	7.58044	1.29483	0.696225	2.70177	2.31075	2.99528	6.17494	2.81777	2.22937	2.82299	2.38564	4.53071	3.84077	3.68412	5.70419	1.09583	2.15526
MA_10177659g0010	0	0	0	0	0	0	0	0	0.016484	0	0.063205	0	0	0	0	0	0	0	0	0	0	0
MA_10177673g0010	0.767177	1.06954	1.20242	0.503859	1.22856	1.76479	1.61626	1.93671	1.37603	1.35905	0.718848	1.34844	0.773145	1.29092	1.0118	1.37003	0.991	0.871304	1.29879	1.53915	0.618834	0.874323
MA_10177682g0010	4.98735	4.84768	3.95608	8.03956	7.46293	7.72262	11.1794	9.60744	7.53044	7.21482	11.8865	8.47161	13.2683	7.72255	6.0742	7.6284	11.3996	12.3793	13.2207	8.86147	6.13968	4.40975
MA_101776g0010	0.400882	0.929397	0.893875	2.21637	1.65234	1.87295	1.01717	2.46751	2.82578	3.44186	3.05908	2.64279	2.51345	4.04221	3.21658	3.99979	0.803398	0.84554	1.01944	2.85264	0.924037	0.762435
MA_10177719g0010	0	0	0.003856	0	1.01987	0.015561	0	0	0	0	0	0	0	0	0	0	0	0	0	0	0	0
MA_101777g0010	4.96104	3.99424	4.4409	3.9044	3.10262	2.4787	8.49236	6.63121	6.9049	8.18665	4.17448	3.81275	5.53958	5.64246	5.6918	5.22041	3.95191	2.31661	3.64534	3.21404	3.40762	2.38318
MA_10177821g0020	0.019967	0.013544	0.012533	0.008619	0.013832	0.016418	0.01212	0.012902	0.01065	0.006918	0.009683	0.020596	0.016462	0.014735	0.019853	0.011314	0.011235	0.009298	0.008316	0.017662	0.013163	0.012584
MA_10178530g0010	4.63666	3.25259	2.23356	5.74439	5.07056	4.74626	2.47847	2.56162	2.69659	2.3917	1.70216	5.61289	2.73926	2.39657	2.22902	2.0684	5.10922	4.13395	5.0184	4.82073	7.75551	9.23527
MA_10178643g0010	0.454624	0.74128	0.122358	0.101271	0.05339	0.111876	0	0	0.037451	0	0.05446	0.104282	0	0.093466	0.116003	0.137649	0.18294	0.140315	0.109796	0.247232	0.205797	0.102554
MA_10178675g0010	0	0	0	0	0	0	0.526996	0	0.127446	0	0.307827	0	0.435261	0.210406	0.215893	0	0	0	0	0	0	0
MA_10178678g0010	0.016956	0.020492	0.023664	0.01946	0.008523	0.023809	0.020428	0.012891	0.035822	0.017991	0.039677	0.034911	0.031719	0.043953	0.049354	0.035459	0.012621	0.010462	0.374885	0.044867	0.007773	0.006921
MA_101786g0010	2.84183	2.72923	2.8207	4.73908	4.11344	7.02821	16.3746	15.7401	11.4435	13.0491	16.9776	4.40533	18.1449	11.3557	8.85301	6.55952	7.29215	7.20086	7.35017	2.55182	2.60147	2.18784
MA_10178729g0010	8.40842	5.40608	13.5588	10.5989	12.3352	17.4372	1.1553	0.678403	0.681427	1.24923	1.2786	6.67809	2.01652	0.68185	0.671258	0.755087	19.1598	14.0198	19.4201	2.87826	8.6479	6.56674
MA_10178930g0010	4.65564	7.09969	4.44313	8.7114	10.18	6.22282	4.11886	6.15607	4.71215	3.98434	8.06132	10.0369	7.43718	3.59366	5.61152	4.78086	5.78448	4.83297	8.05041	6.18002	6.36221	9.52947
MA_101790g0010	4.68942	2.52076	2.61352	0.589293	1.33912	0.979954	1.44288	2.64093	4.24446	3.40086	2.22039	7.22811	1.56408	4.71216	4.55119	8.62143	2.39647	1.96886	1.86388	2.2121	0.93877	1.20561
MA_10179229g0010	5.51527	4.92516	3.59503	3.74251	5.68404	5.90417	11.9726	10.9443	9.70731	6.50852	8.76122	3.54526	4.11449	9.10854	6.65435	4.18869	4.65788	5.61547	4.7976	5.45305	8.07079	5.58079
MA_10179418g0010	0	0	0	0	0	0	0	1.42025	0	0	0	1.60169	0	0	0	0	0	0	0	0	1.04417	0
MA_10179668g0010	0.718042	0.534748	0.788533	2.54622	4.96539	2.55798	1.97093	2.30333	6.856	6.38229	1.62186	2.24169	1.73246	4.65526	2.69497	7.80156	1.72324	1.34421	1.26469	5.06114	1.74087	2.02522
MA_10179679g0010	0.024114	0.03054	0.028905	0.091405	0.077814	0.110059	0.055578	0.050933	0.063858	0.059594	0.043952	0.128479	0.026163	0.08004	0.07933	0.096727	0.048002	0.075027	0.066413	0.124225	0.121793	0.102536
MA_101796g0010	8.86993	9.58314	8.08868	8.55232	9.39189	7.32966	16.5123	12.4007	13.2739	16.2561	15.6757	18.3297	15.3877	12.0945	11.7244	9.72625	9.11183	9.8126	9.09184	8.40071	3.98024	4.03969
MA_101803g0010	5.55561	5.40702	4.96763	7.65095	10.3414	5.95479	3.23908	2.98154	5.70419	3.92649	4.81765	12.5082	3.03022	6.50994	6.50676	7.81887	7.10403	4.50225	4.11176	7.93712	4.93323	5.24761
MA_10180594g0010	0.170225	0.348567	0.338167	0.08749	0.034874	0.034318	0.50331	0.984492	0.366401	0.860295	0.614362	0.558236	0.17297	0	0	0	0	0	0	0	0	0
MA_10180832g0010	0.16488	0.20182	0.290438	0.642927	0.702425	0.368503	0.300888	0.365858	0.59401	0.850692	0.415284	0.772672	0.557735	0.756833	0.500451	0.900357	0.100542	0.190818	0.307386	0.721818	0.756654	0.436081
MA_10180837g0010	0	0	0	0	0	0	0	0	0	0	0	0	0	0	0	0	0	0	0	0.000589	0	0
MA_10180966g0010	2.42765	2.51662	4.0188	7.41304	7.67223	8.75859	0.523313	0.713128	0.53018	0.137404	0.772898	1.45314	0.273401	0.756005	0.578567	0.937911	6.76502	4.21289	6.28672	5.30066	14.3007	8.43101
MA_10181125g0010	0.002482	0.006217	0.002105	0	0	0	0.004756	0.00465	0.009932	0.004332	0	0.0078	0.004338	0.0071	0.006931	0.008453	0	0.002552	0	0.002107	0	0.002281
MA_10181246g0010	1.73874	1.20799	1.63411	3.39078	3.1421	3.87096	14.5952	15.6602	11.3948	12.57	11.0692	1.6852	11.9781	7.27444	5.84804	5.73588	2.48815	4.57877	4.10323	1.04241	1.58846	1.84903
MA_10181288g0010	0	0	0.03767	1.53948	3.29528	1.86533	0	0.011341	0	0	0	0.032971	0	0.372857	0.329222	0.987508	2.99411	2.87067	1.45581	3.90802	12.7809	9.02182
MA_101812g0010	0	0	0.006125	0	0	0.006901	0	0	0	0	0	0	0	0	0	0	0	0.011621	0	0	0	0
MA_10181415g0010	9.70375	6.51033	13.0895	4.93065	4.10991	3.61443	1.85537	2.40063	4.11579	4.52435	4.31456	7.76401	3.05051	5.06269	4.0778	7.09858	15.8532	8.25165	12.9714	4.49513	3.3867	2.7798
MA_10181601g0010	0	0	0	0	0	0	0	0	0	0	0	0	0.255318	0	0	0	0	0.260972	0	0	0	0
MA_10181652g0010	0	0	0	0.007086	0.160211	0.008437	0	0	0	0	0	0	0	0	0	0	0	0	0	0	0.011067	0.008255
MA_101817g0010	0	0.260829	0.317684	0	0	0	0.502142	0.225926	0.118679	1.55278	0.116447	0.409904	0.451946	0.058356	0.326645	0.313952	0	0	0	0	0	0
MA_10181969g0010	0.016438	0.029317	0.345079	0.522356	0.754855	0.415257	0.175376	0.021258	0.161631	1.26326	0.418024	0.987595	0.843691	0.56128	0.588533	0.349046	0.228935	0.411399	0.59383	1.91497	0.891972	0.892646
MA_10182116g0010	0.001657	0.001512	0.001142	0.000958	0.001772	0	0.001325	0.000441	0	0	0	0	0	0	0	0	0	0	0	0	0	0
MA_10182170g0010	3.05977	3.3604	2.68283	3.45446	3.24583	3.14787	4.6002	3.69619	4.80896	5.81665	5.56079	6.76043	4.72096	5.47864	4.86386	5.03044	4.00661	4.19027	3.60993	4.03367	4.67956	3.89979
MA_101821g0020	0.055921	0	0.047524	2.57363	3.32217	0.887362	0	0	0	0.051744	0	0.965499	0.109714	0	0	0.231623	0	0.02166	0	3.7636	0.474778	1.22576
MA_10182290g0010	0	0	0	0	0	0	0	0	0	0.018995	0	0	0	0	0	0	0	0	0	0	0	0
MA_10182517g0010	1.33612	2.17244	2.08795	1.42719	1.00402	1.48795	1.66471	1.37535	2.02991	2.01625	1.33241	1.00654	1.73626	2.19252	1.51529	1.41265	2.63484	1.46834	1.35515	1.92925	0.747713	1.28317
MA_10182631g0010	7.70483	5.23645	3.3919	0.368199	0.534982	0.55075	2.91303	5.43514	16.6321	4.5421	0.18514	0.759294	0.519394	1.99579	2.81574	1.72773	0	0	0.049966	0.120098	0	0.049896
MA_10182777g0010	0.157818	0.139657	0.199022	0.218742	0.079642	0.10366	0.169249	0.13415	0.162816	0.107578	0.262317	0.130264	0.161551	0.341024	0.225449	0.162147	0.112906	0.129085	0.126965	0.290876	0.177626	0.177436
MA_10182847g0010	3.531	4.08478	5.63148	12.9133	22.6772	12.6798	5.09905	4.494	4.67807	6.29181	4.49645	4.86257	2.96286	4.52562	9.20282	10.2854	7.14232	9.39444	9.21703	7.70726	22.3379	25.2077
MA_10182874g0010	13.041	17.933	12.9024	9.42282	14.3333	10.586	6.42227	6.71562	12.4852	9.34905	10.3287	14.1036	11.2394	11.391	12.0117	13.3504	14.5025	12.0072	8.68592	12.6826	6.77612	10.5532
MA_10182879g0010	0.753201	0.781384	0.753609	0.503632	0.516743	0.263839	0	0	0.306765	0	0.085622	0.331624	0	0	0	0	0.197978	0.189852	0	0.811671	0.145748	0
MA_10182981g0010	0.554724	0.134278	0.408498	0.206445	0.167031	0.139119	2.38211	1.37221	0.861452	1.13447	8.22445	11.3522	5.58668	3.06513	4.586	4.47763	3.1205	2.36381	1.80723	3.79555	0.929316	1.39588
MA_10183120g0010	0	0	0	0	0	0	0	0	0	0	0	0	0.113708	0	0	0	0	0	0	0	0	0
MA_10183443g0010	4.92593	3.28273	2.60141	3.25114	1.99779	2.75977	2.80421	2.56756	3.96797	5.16403	6.25662	4.28578	4.54165	4.75555	3.5902	1.68305	3.26207	3.66189	2.51415	4.89406	4.8243	3.15865
MA_10183447g0010	0	0	0	0	0.002789	0	0	0	0	0	0	0	0.001044	0	0	0	0	0	0	0	0	0
MA_101834g0030	0	0	0	0	0	0	0	0	0	0	0	0	0	0	0	0	0	0	0.005212	0	0	0
MA_101835g0010	17.2651	21.2505	15.2088	2.8413	4.9416	3.84654	0.575841	0.144713	0.784779	0.703494	0.287086	3.10927	0.214708	0.423592	0.058067	0.207389	8.67934	2.72278	3.32693	1.35018	0.266298	0.423573
MA_10183934g0010	3.07565	2.19646	2.08896	2.17505	1.44103	1.59429	1.73522	2.68782	2.03853	2.17047	3.00662	2.80709	2.99727	1.8778	1.57038	2.53301	2.51638	1.97597	3.2189	1.26805	1.07457	1.52544
MA_10184136g0010	0	0	0	0	0	0	0	0	0	1.95834	0	0	0	0	0	2.67803	0	0	0	0	0	0
MA_10184261g0010	0.043943	0.041351	0.042507	0.028491	0.122159	0.00272	0.095581	0.175214	0.06437	0.207588	0.005278	0	0.004233	0.011542	0	0	0	0.002406	0	0.003179	0	0
MA_101842g0010	1.96286	1.95655	1.47545	2.48296	2.25965	2.71616	1.19439	1.37964	2.26486	1.69613	2.04904	4.66436	1.11376	1.42376	2.49309	2.70447	2.21124	1.97885	2.85547	2.37358	0.749082	1.28722
MA_10184397g0010	10.3945	26.6903	9.49187	8.1351	31.1287	30.797	14.2125	13.4433	11.8174	10.4939	6.80763	4.18935	25.8478	18.9984	15.5262	15.6388	26.5136	6.20334	23.0877	15.7348	20.6846	22.3882
MA_10184459g0010	5.00658	4.96523	5.17142	6.37265	6.08244	5.45144	5.30352	6.39167	5.34978	8.66604	6.50323	11.2652	7.82566	7.19517	10.491	9.98704	6.20484	5.39481	6.97271	6.21275	3.98352	5.24369
MA_10184563g0010	1.77699	1.63711	1.29424	1.63305	1.39335	1.39872	1.90462	0.960087	1.31217	1.15806	1.75304	1.91954	2.28646	1.72952	1.21982	0.938545	1.69221	1.00862	1.52438	1.07486	0.603104	1.63006
MA_10184762g0010	0.039747	0.021606	0.068606	0.019736	0.019773	0.037673	0	0	0	0	0	0.022182	0	0	0	0	0.061517	0.023998	0	0	0	0
MA_10184802g0010	0.828681	0.930814	1.10939	1.16539	1.28517	1.16929	1.33731	1.0609	1.72728	1.61607	1.20095	1.08185	1.37684	1.46566	1.80796	1.94808	1.26544	1.12312	1.03102	1.2523	1.14241	1.64624
MA_101848g0010	2.52144	2.42448	2.79198	1.02377	1.49862	2.33405	7.1619	4.36765	3.894	5.56346	6.08863	5.18187	5.51653	4.31387	4.44284	4.39463	2.92059	1.60814	2.48745	2.22834	1.80583	2.68539
MA_10184926g0010	0	0.108893	0.112751	0.232759	0.408014	0	0.058924	0.32226	0	0.039643	0.772728	0.55293	0.165447	0.227257	0	0.143113	0	0.175992	0.448032	0	0.441099	0.292542
MA_10184986g0010	1.46856	1.61952	0.800306	0	0	0	2.63824	4.22368	2.25869	5.26638	4.78249	2.28661	4.40565	3.96802	3.76143	3.55181	0.052398	0.04152	0.044507	0.220939	0.127264	0.135949
MA_101849g0010	0	0	0.013361	0	0	0	6.40888	4.26449	0.548274	8.57313	1.38511	2.09959	8.14041	1.45995	3.64449	1.87758	0	0.055942	0	0.045634	0.160837	0
MA_10185064g0010	0.00776	0.009807	0	0.019801	0	0	0	0	0	0.020702	0.013877	0.043536	0	0.02036	0.029084	0.036488	0.0167	0.03562	0	0.038577	0	0.006827
MA_10185331g0010	0	0	0	0	0	0	0	0.109724	0.103177	0.137555	0	0	0.084375	0.10018	0	0.009484	0.035602	0.045259	0.042815	0	0	0
MA_10185363g0010	0.00682	0	0	0.062948	0.042684	0.034289	0.033764	0	0	0.04565	0	0	0.053124	0.034645	0.029685	0.032761	0	0.05099	0.023713	0	0	0
MA_10185385g0010	2.38425	1.45288	1.24552	0.295832	0.165017	0.289201	1.62519	1.63737	0.825027	1.04782	2.10662	0.37036	2.29048	2.37802	1.8666	2.12683	0.100825	0.015037	0.031774	0.727531	0.042567	0.165886
MA_101855g0020	0	0	0	0.00199	0	0	0	0	0	0	0	0.002239	0	0	0	0	0	0	0	0.00189	0	0
MA_10185649g0010	1.82173	1.09787	1.46484	1.19514	0.733762	2.00235	3.43524	2.43297	2.69219	1.99026	1.65015	1.40913	1.70916	2.09815	1.84567	2.82775	2.21979	1.8855	1.64013	2.12294	0.860265	1.43657
MA_10185839g0010	8.40368	10.7217	9.22956	9.23858	7.51532	7.18034	10.6959	10.6274	12.5867	9.01118	18.8032	16.7596	16.8507	18.4373	14.1922	16.0533	19.4361	17.3818	27.3735	13.7115	16.3933	21.063
MA_101858g0010	0	0	0	0	0	0	0	0	0.005121	0	0.007148	0.017887	0	0.020524	0.031194	0.0308	0.001297	0.004324	0	0	0	0
MA_10186160g0010	0.29818	0	0.256805	0.556253	0	0	0.333608	0.663282	0.746875	0.454231	1.08642	1.89864	0.733556	0.844579	1.65541	0.440405	0.296193	0.219587	0	1.17528	0.283268	0
MA_101861g0010	0.013962	0.01933	0.010508	0.014812	0.018223	0.016252	0.048456	0.051446	0.025215	0.047212	0.05375	0.035731	0.040975	0.051549	0.044537	0.034395	0.014252	0.024179	0.0301	0.021736	0.032751	0.027294
MA_10186216g0010	0	0	0	0	0	0	0	0	0	0	0	0.001275	0	0	0	0	0	0	0	0	0	0
MA_10186297g0010	1.61783	1.39844	1.50961	0.990364	1.60475	2.38497	1.07332	0.676715	1.21	0.705248	0.755627	1.54694	0.848144	0.638057	1.22511	1.53098	1.12749	1.04878	1.35084	1.19504	0.904461	1.40925
MA_10186551g0010	0	0	0	0	0	0	0	0.085313	0	0.550574	24.3263	71.9136	18.6168	19.928	40.267	20.7405	0	0	0	0	2.82579	4.61635
MA_10186573g0010	0	0	0	0	0	0	0	0	0	0	0	0	0	0	0	0	0	0.001377	0	0	0	0
MA_10186842g0010	0.789792	2.67698	2.31546	0.789729	0.853295	1.83129	1.32794	1.59372	1.24487	1.77127	1.42875	1.42004	1.35481	2.0879	1.53276	1.87795	0.932758	0.740552	0.874511	1.28035	0.595079	0.589564
MA_10186926g0010	0.026371	0.035115	0.031631	0.034239	0.030038	0.035307	0.051748	0.035004	0.059388	0.038353	0.048733	0.024404	0.044774	0.055694	0.04151	0.041334	0.028558	0.026583	0.049364	0.052681	0.036293	0.026717
MA_10187020g0010	1.35865	2.02934	1.21456	0.826817	1.4324	1.64715	1.10917	3.49008	2.8719	3.82811	2.34647	2.89126	2.50837	2.91548	3.53171	3.96862	1.78503	1.54142	1.44076	1.59597	1.42009	0.815825
MA_10187060g0010	0	0	0	5.18782	2.83025	7.65092	0.550425	1.32839	0.52395	0.26442	0	0.562854	0	0.735715	0.455269	0.243227	0	0	0	0	0	0.525364
MA_10187078g0010	1.47419	0.765429	1.23166	0.984666	0.551421	0.665479	1.71548	1.42233	0.911288	1.48262	1.77929	1.00385	1.46467	1.23548	1.57059	1.80003	1.60155	0.983973	1.13359	1.22273	0.622108	0.927433
MA_10187354g0010	0.440141	0.574267	0.772756	0.665523	0.873759	1.21629	0.37765	0.45657	1.01978	0.785551	0.348166	0.664832	0.185912	0.392796	0.170282	0.418857	0.812486	0.826671	0.482725	0.486114	0.608227	0.471561
MA_10187685g0010	0.003529	0.00726	0	0.017185	0.023978	0.028372	0.022797	0.030727	0.016788	0.034183	0	0	0	0	0	0	0	0	0	0	0	0
MA_10187700g0010	0	0	0	0	0	0	0	0	0	0	0	0	0	0.019363	0	0	0	0	0	0	0	0
MA_101877g0010	132.364	122.019	88.6679	12.6833	6.24761	15.3133	0	0.057118	0.172743	0	0.152619	17.3998	0.738104	0.079494	0	1.66572	68.5511	47.6326	51.1802	0	0.257391	0.490141
MA_10187879g0010	0	0	0	0	0.223265	0.270731	0	0	0	0	0	0	5.52404	0	0.287394	0	9.45455	0.219303	0.241486	0.258682	0.363482	0
MA_10187974g0010	1.50353	1.45529	1.88962	0	0.378288	0.497268	0.754135	1.72867	0.535649	0.775611	2.05343	0.864463	0.275039	0.910512	0.879491	1.7291	0.741014	0.63394	0.24886	1.45886	0.651498	0
MA_101879g0010	5.97856	6.07801	5.50815	3.79886	8.2414	6.05744	6.41181	5.27337	7.27504	4.92481	6.31325	7.56097	6.41104	7.58245	7.12981	7.05074	6.93199	6.82813	6.55293	8.58298	7.41207	6.86919
MA_10188586g0010	6.1729	11.166	5.44502	2.49688	1.56774	1.88121	5.5234	5.41507	8.29407	12.2759	6.50108	9.3365	7.12656	5.36616	6.12981	6.65398	3.68751	2.74335	4.6906	3.20993	1.10172	2.22449
MA_10188741g0010	0	0	0	0	0	0	0	0	0	0	0.009756	0.004769	0.005138	0	0	0.001213	0	0	0	0	0	0
MA_10189019g0010	2.40027	2.37145	2.62231	5.73344	6.2019	7.7978	9.64838	8.68346	6.85978	8.39825	13.6299	6.40073	10.6081	6.34136	4.65202	3.39126	7.36087	8.8568	8.45855	2.34224	2.10715	2.91852
MA_10189121g0010	5.52377	2.57321	2.57479	2.2917	2.85129	2.6501	6.78444	3.58621	3.50595	6.21825	5.96301	5.81292	4.39777	2.82991	6.15689	3.33437	1.97567	5.44697	3.08311	2.59239	3.38446	1.85958
MA_10189275g0010	0	0.01252	0	0.003434	0	0	0	0.006395	0.004962	0.011821	0	0.017679	0	0	0.010572	0	0	0.062668	0	0.012877	0	0.007119
MA_101892g0010	0	0	0	0	0	0	0	0	0	0	0.055543	0	0.068575	0	0	0	0	0	0	0	0	0
MA_10189508g0010	0	0.016147	0	0	0	0	0.986023	0.933861	1.47964	0.007258	0.239429	0	0.037604	0.22559	0.130545	0.026824	0	0	0	0.209959	0	0
MA_10189662g0010	0.053023	0.068876	0.058401	0.053683	0.038201	0.051475	0.110026	0.116173	0.08837	0.086676	0.089915	0.099479	0.081315	0.103824	0.080809	0.087416	0.070719	0.06684	0.060693	0.091355	0.124028	0.082456
MA_10189726g0010	2.71735	1.42202	1.58787	1.74894	0.828757	1.45327	2.3989	2.27302	3.22492	2.19946	1.49107	1.82669	1.47305	2.91542	1.98131	1.38404	1.20021	2.34285	1.66023	1.67265	0.939507	1.34545
MA_10189777g0010	0	0	0	0	0.001693	0	0	0	0	0	0	0	0	0	0	0	0	0	0	0	0	0
MA_10189928g0010	0	0	0	0	0	0	0	0	0	0.000596	0	0	0	0.000291	0	0	0	0	0	0	0	0
MA_10189965g0010	0.022249	0.048846	0.0466	0	0.003584	0.009161	0.328831	0.164693	0.217434	0.694972	0.341832	0.398842	0.689975	0.428882	1.1487	0.730405	0	0.031619	0.012453	0.211209	0.138232	0.192947
MA_10190246g0010	0.000467	0	0	0.000504	0	1.3683	0	1.31398	0.001224	0.190238	0	0	0.001128	0	0	0	0	0	0.000382	0	0	0
MA_10190343g0010	0	0	0	0	0	0	0.007318	0	0	0	0.028436	0	0.017236	0	0	0	0	0	0	0	0	0
MA_10190371g0010	0	0.002903	0	0	0	0	0	0	0	0.004772	0.006519	0	0.003008	0	0	0.001379	0	0.001292	0	0	0.003113	0.004401
MA_10191277g0010	3.26252	4.22001	2.30696	3.22646	2.88616	3.9648	5.21638	4.98655	4.29702	4.69095	4.37479	2.18102	4.99222	4.3843	2.83867	3.64483	3.82294	3.20482	3.6489	3.12741	2.45623	2.81619
MA_101912g0010	0	0	0	0.026752	0	0	0	0	0	0	0	0	0	0	0	0	0	0	0	0	0	0
MA_101915g0010	2.03658	2.72669	2.90636	6.94489	10.1717	8.48041	1.98997	1.59463	2.41789	2.62135	3.05496	4.45208	2.91552	2.68833	2.79082	2.9442	4.47809	4.31558	5.86217	5.7328	10.3404	9.80877
MA_10191900g0010	8.0353	8.77744	7.51449	7.79651	10.6645	9.45993	16.1715	13.3765	8.22092	12.7936	10.2636	7.17872	10.472	8.31389	9.12104	5.8549	7.70793	9.75367	7.57348	4.30962	7.44893	7.3945
MA_10192193g0020	0.117333	0	0.024714	0.090712	0	0	0	0	0	0	0	1.6436	0.181548	0	0.390477	1.70017	0	0	0	0.3865	0.088082	0
MA_10192245g0010	0.569174	0	0	0	0	0	0	0	0	0	0	0	0	0	0	0	0	0	0	0	0	0
MA_101924g0020	101.268	121.579	94.9807	107.022	111.982	111.008	82.4295	79.7992	124.324	103.777	115.137	94.9447	94.9648	124.678	113.378	105.028	109.626	91.0987	123.629	88.5758	135.424	149.476
MA_10192644g0010	1.57119	1.43451	0.958253	1.45	2.23033	0.966914	2.54179	0.993611	0.86127	0.536937	1.4995	1.68098	0.439658	1.30959	0.979038	0.381847	0.517917	0.658912	0.471311	1.21744	1.26495	0.789661
MA_10192750g0010	23.0416	16.5176	14.7171	18.9186	23.3439	19.1106	10.894	13.2335	19.3445	22.419	12.6459	16.4088	10.4614	15.3624	12.6121	16.0264	17.0874	20.4525	21.2242	17.1567	25.4542	23.7018
MA_101927g0010	0.342218	0.308929	0.380625	0.424968	0.34003	0.446241	0.283819	0.287346	0.384962	0.37129	0.384788	0.344884	0.281364	0.498779	0.447034	0.311838	0.346377	0.315193	0.327274	0.439919	0.421556	0.40283
MA_10193025g0010	2.04195	3.29385	2.89983	1.55478	0.919138	1.61689	2.73986	3.3074	2.19585	3.20518	2.20279	2.99546	3.8718	3.46457	3.29125	2.33151	1.63629	2.21577	1.97106	1.66417	0.857218	0.78979
MA_101930g0010	0	0	0	0.006765	0.014755	0	0	0	0	0	0	0	0	0	0	0	0	0	0	0	0	0
MA_10193198g0010	0.497677	0.733891	1.21813	0.778438	0.583528	0.321965	0.274488	0.276407	2.30383	0	1.4859	0.531337	0	0.503963	0.877311	0.723932	0.301674	0.97934	0.888691	1.34239	0.687376	0.918238
MA_10193378g0010	0	0	0	0	0	0	0.008311	0.007706	0.37283	0.008879	0.00267	3.40435	2.17991	0.005094	0.031202	0.004963	0	0	0.378646	0.402962	0.385526	0
MA_101933g0010	2.79914	5.13668	3.10452	3.48754	3.15942	3.562	6.34476	5.55443	2.50286	3.45695	4.29104	2.52206	4.41786	2.55031	2.92229	2.93102	3.4434	3.37038	3.5583	2.07987	2.56262	2.01169
MA_101933g0020	0	0	0	0	0	0	0	0	0	0	0	0	0	0	0	0	0	0	0	0	0.890307	0.417408
MA_10193516g0010	0	0	0	0.057934	0.104717	0.062125	0	0	0	0	0	0.001552	0	0.013443	0.006795	0.017981	0.012754	0.044397	0.04265	0.099141	0.251492	0.209249
MA_10193541g0010	1.34546	1.21519	0.040783	0.070342	0	0.047182	0	0	0	0	0	0	0	0	0	0	0	0.018975	0	0.005812	0.053507	0.033874
MA_10193808g0010	3.75831	3.94566	4.12726	2.67079	3.40499	2.27628	2.11666	1.51964	3.08511	2.66456	3.23935	6.19503	2.9943	3.61987	2.94192	2.86612	2.72394	3.155	3.64389	3.96332	1.82268	1.48391
MA_10193989g0010	0.004731	0.004191	0	0.007431	0	0	0	0	0	0	0	0	0	0	0	0	0	0	0	0	0	0
MA_10194041g0010	0	0.044494	0	0	0	0	0	0	0	0	0	0	0	0	0	0	0	0	0	0	0	0
MA_101944g0010	33.1956	27.071	25.3822	20.0111	22.331	23.1358	17.4232	16.735	14.8439	18.4847	18.2891	22.8721	16.2882	15.4063	14.0578	15.6828	21.7015	19.0755	19.7565	16.3986	25.1398	24.3286
MA_10194688g0010	5.75099	4.32801	5.68672	4.67222	8.07427	6.30755	4.44051	5.2966	8.19955	5.05856	5.1587	7.54007	3.02275	4.26691	5.29392	7.68299	4.14575	3.23185	4.40514	7.31244	8.52202	7.16345
MA_10194g0020	0.073779	0.072597	0.079387	0.068316	0.077124	0.083248	0.049967	0.060037	0.074231	0.048109	0.033513	0.056168	0.044103	0.061017	0.075333	0.084293	0.076897	0.072416	0.067385	0.047508	0.047905	0.041894
MA_10195045g0010	0.3225	0.649696	0.316814	0.355324	0.724145	0.395645	0.715454	0.242133	0.463026	0.526612	0.473318	0.581732	0.50777	0.600416	0.51024	0.345472	0.71272	0.627388	0.532346	0.470329	0.643554	0.522202
MA_10195045g0020	2.98282	5.06862	3.35465	6.03962	5.07755	7.34697	3.95446	3.60023	3.85859	4.32569	2.66794	6.27741	4.55462	4.35316	4.19866	4.55497	6.19414	5.50892	5.85345	4.07278	4.23751	3.71323
MA_10195072g0010	1.16194	1.00801	0.754268	2.20387	2.09935	1.91685	2.06348	3.42811	1.80289	1.4609	1.8807	0.810216	2.31424	1.12115	1.70375	1.35776	1.69029	1.69114	1.20589	1.224	0.955928	1.4775
MA_10195150g0010	0	0	0	0	0	0	0.084302	0	0	0	0	0	0	0	0	0	0	0	0	0	0	0
MA_10195165g0010	0.24171	0.592705	0.686927	0.52313	0.481898	0.523066	1.49324	2.14947	1.94079	1.02538	1.65602	0.880867	2.01835	1.07567	0.989427	0.80054	0.392033	0.426972	0.678993	0.51282	1.25883	1.11476
MA_101953g0010	3.7199	3.59177	2.01573	2.00285	5.31922	2.25359	2.56133	0.874121	1.56022	1.42895	2.61093	2.8353	3.10144	1.77078	3.14068	0.973998	4.90175	4.26526	1.70281	4.31011	6.07625	2.61783
MA_10195410g0010	7.70581	10.2909	11.6849	9.12295	7.44126	12.092	7.70555	7.22817	7.01391	10.3129	10.6262	13.5883	6.76665	10.2404	6.87965	7.41365	12.2459	13.3395	10.7812	7.60013	11.3534	6.04726
MA_10195484g0010	14.9654	14.7636	18.6334	15.075	30.3522	16.919	29.9249	25.414	28.7955	30.1939	23.757	29.2477	28.755	25.3669	37.1932	22.3773	18.2367	14.9093	17.8354	19.7882	27.8828	42.3514
MA_10195553g0010	1.07126	1.26262	1.15583	1.42855	2.55095	1.77858	3.96568	3.30602	2.19644	3.99055	4.75059	3.94057	3.28211	2.51693	3.80428	2.3912	3.52263	1.82786	2.24649	3.16943	2.41236	1.95351
MA_10195595g0010	0	0.009327	0	0.009829	0.013007	0	0	0	0.008649	0.008597	1.0348	0.008868	0	0.011565	0	0.590133	0.004777	0.004661	0	0	0	0.012187
MA_10195631g0010	0.28941	0.5	0.353003	0.732368	0.72568	0.495972	3.0282	2.0878	4.7233	4.20595	0.651335	0.283756	0.470682	3.53107	1.95421	0.410724	0.486207	0.664051	0.330902	3.90531	0.511665	0.432587
MA_10195662g0010	0.010455	0.02042	0.020307	0.014051	0.01682	0.020864	0.010739	0.014992	0.040629	0.036262	0.017276	0.028032	0.012627	0.038217	0.044576	0.040064	0.020157	0.009651	0.016407	0.019477	0.028841	0.034938
MA_10195746g0010	1.74194	1.74068	2.93894	4.34518	2.30063	2.21678	6.69065	5.28378	3.30823	7.7797	1.62073	2.94009	3.46064	6.19557	6.24943	4.60814	1.35035	0.390978	0.710105	3.67458	0.944921	2.58482
MA_101958g0010	6.94227	6.98577	5.54227	2.80646	0.753454	2.84588	0.374148	0.418714	0.213812	0.639787	0.55083	4.62774	1.12642	0.736904	0.696279	0.349821	4.84902	4.26626	4.3615	0.078468	0.175348	0.357699
MA_10196316g0010	0	0	0	0	0	0	0	0	0	0	0	0	0.8088	0	0	0.869815	1.00976	0.874535	0	0.120002	0	0
MA_10196363g0010	0.974384	1.65925	1.67805	0.146412	0.029824	0.409886	0.444704	0.592082	1.21024	0.622141	0.279713	0.225568	0.657208	5.53006	3.32309	7.65595	0.008923	0.001965	0.036533	0.34941	0.065712	0.161804
MA_10196428g0010	10.9771	18.883	9.78325	17.462	19.0965	14.8366	64.773	37.2498	27.8806	79.0357	16.6344	38.3479	67.0811	20.7358	32.2912	17.1112	9.87329	11.1856	15.0359	12.9459	10.7564	12.7097
MA_101964g0010	16.0887	14.483	16.3692	16.396	14.2626	17.2726	30.5365	24.7104	10.1184	13.0627	16.7457	11.9182	18.6479	10.1585	10.3702	19.29	17.8456	15.411	17.4244	10.4378	28.7396	32.0805
MA_10196574g0010	2.47979	23.9302	15.1462	0.202974	0	0	0	0	0	0	0	0.216445	0	0	0	0	0	0	0	0	0	0
MA_101965g0010	0.014394	0.009138	0.016782	0.010063	0.012801	0.009757	0.004263	0.007437	0.012007	0.00764	0.014759	0.017722	0.007205	0.017295	0.013228	0.012647	0.010691	0.007072	0.004667	0.014413	0.023652	0.017696
MA_10196910g0010	0	0.001949	0.001653	0	0	0	0	0	0	0	0	0	0	0	0	0	0	0	0	0	0.004001	0.000925
MA_10197113g0010	0.028284	0	0	0.050696	0	0	0.001385	0.006943	0.018037	0.017697	0.018917	0.098345	0.013389	0.037803	0.035203	0	0.074713	0.029798	0.03236	0.06073	0.107725	0.121785
MA_10197194g0010	0.003936	0.003667	0.003813	0.003757	0.00285	0.00376	0.010698	0.009159	0.007258	0.00843	0.0077	0.00741	0.006823	0.008446	0.007872	0.007531	0.003602	0.003156	0.003487	0.005177	0.002815	0.002665
MA_10197498g0010	9.16475	11.518	8.63689	9.12361	6.41982	6.87372	7.81833	13.0409	25.1221	15.502	9.21544	27.6287	7.96192	12.6692	16.0355	17.2731	11.4513	7.98622	6.81273	13.9062	5.73869	5.45071
MA_10197498g0020	0.630167	1.08279	0.745454	1.3007	0.233182	0.07199	0.243586	1.91515	2.33023	1.33572	4.14648	7.87191	1.20417	2.1797	2.54294	2.03964	2.53445	2.39849	1.47898	4.78493	0.357807	0.742475
MA_10197506g0010	312.69	377.913	149.783	0.364197	0.415851	0.153025	0.052506	1.23669	25.0445	5.3893	6.34733	21.1826	0.55599	3.03604	0.091258	3.52421	151.415	9.41083	9.80377	0	0.652453	0.247555
MA_10197591g0010	0	0	0	0	0	0	0	0	0	0	0	0	0.000774	0.000588	0.000394	0	0	0	0	0.000555	0	0
MA_10197887g0010	4.80483	3.39827	2.62171	2.86941	2.95501	4.0946	4.31046	4.68783	3.82735	3.24392	6.44322	3.98385	5.40839	4.91356	2.55427	4.02954	7.62766	3.37919	7.68275	2.06316	1.4651	3.67734
MA_10197891g0010	0	0	0	5.56233	5.2548	7.98414	0	0	0	0	0.090445	1.16428	0.16733	2.29325	2.36404	1.81438	3.08551	1.96233	3.5997	10.5889	18.915	12.4196
MA_10197892g0010	0.375178	0.254599	0.190123	0.244554	0	0.125786	1.02079	0.504221	0.525277	0.321959	0.584163	1.10363	0.402163	0.446709	0.649488	0.473078	0.787913	0.676974	0.336642	0.554681	0	0.19556
MA_10198222g0010	5.58832	3.13238	4.74076	5.655	4.15364	1.59198	2.97791	0.76689	3.54314	3.24863	3.72313	4.89108	3.26132	1.31675	3.96496	3.60183	6.8076	6.32301	5.90367	3.41574	5.16444	6.37484
MA_1019822g0010	0.009059	0.005689	0	0	0.007649	0.00586	0	0	0.002561	0	0	0.007122	0	0.0046	0.008951	0	0	0	0	0.042595	0.008773	0.006588
MA_10198293g0020	0.020467	0	0.01067	0.017652	0	0.007898	0	0.010644	0.022808	0.016307	0	0	0	0.023862	0.025402	0.028258	0.046772	0.014192	0.026278	0.019113	0	0
MA_101987g0010	0.114069	0.107783	0.10814	0.017727	0.011235	0.022327	0.058918	0.067374	0.041716	0.057113	0.031069	0.050461	0.037219	0.040842	0.033286	0.018534	0.094414	0.048003	0.044801	0.013592	0.031845	0.018099
MA_10198808g0010	6.3802	11.0245	5.32228	4.88204	4.54324	11.8632	14.2749	8.3284	10.9782	7.0785	19.7708	7.35816	9.21603	11.9472	6.86339	6.77431	17.3905	6.3815	6.97309	4.84276	10.4862	5.15988
MA_10199026g0010	5.52098	5.77554	6.52679	4.52874	7.55303	7.35257	3.84158	6.15218	5.4593	7.51263	5.95807	5.74614	4.97526	7.06913	5.99537	7.42246	8.27906	5.9399	6.37849	5.39564	6.78865	6.00199
MA_101990g0010	0.082814	0.074256	0.086964	0.055829	0.069364	0.072431	0.079404	0.091814	0.109666	0.068685	0.104877	0.076421	0.088695	0.077532	0.081514	0.091159	0.074622	0.062522	0.074516	0.082135	0.095467	0.082813
MA_10199247g0010	0.021385	0	0.136449	0.064353	0.121515	0.053316	0.542795	0.170806	0.820034	0	0	5.02241	0	0	0.559228	0.341454	0	0	0	0.985475	0	0
MA_10199290g0010	2.69491	3.00702	2.84318	2.53204	4.33931	4.7162	1.9276	2.09462	1.25194	1.93991	0.096269	0.113665	0.115894	0.163725	0.110676	0	0.406647	0.163668	0.265695	0	0.224015	0.20042
MA_10199543g0020	0	0	0	0	0	0	0.321307	0	0.473445	0.448255	0	0	0	0.353511	0	0	0	0	0	0.335752	0	0
MA_10199583g0010	0	0	0	0	0	0	0	0	0	0	0	0	0	0	0	0	0	0	0	2.61594	0	5.39892
MA_101997g0010	0.005031	0	0	0	0	0	0.168563	0.110418	0	0.061464	0.025024	0	0.05788	0.015885	0.042824	0	0.059918	0	0	0	0	0
MA_10199850g0010	0	0	0	0	0	0	0	0	0	0	0	0.014401	0	0	0	0	0.005965	0.002612	0	0	0	0
MA_10199979g0010	0	0	0	0.004929	0.004149	0	0.071788	0.061106	0.038341	0.070881	0.015634	0	0.024858	0.024645	0.013881	0.015209	0	0	0	0	0	0.012837
MA_10200015g0010	0.005249	0.009581	0.007314	0.007113	0.004443	0.007649	0.013416	0.014631	0.018577	0.010122	0.006673	0.004654	0.008147	0.017392	0.012739	0.005714	0.009529	0.011436	0.008419	0.004142	0	0.002445
MA_10200076g0010	13.9534	14.6177	9.07957	0.801531	1.53027	0.574573	18.7445	21.3958	11.5296	11.9508	24.249	20.8667	22.309	16.6123	19.8256	20.4138	22.1989	2.93862	5.858	4.70986	3.50285	3.43145
MA_10200277g0010	2.84517	2.62477	2.08155	2.8654	0	0	0	0	1.95309	0	0	0	0.921953	1.20614	0	0	0	2.88164	3.00533	2.14362	2.68631	0
MA_10200362g0010	0.513975	0.966313	0.148609	0	0	0	0.033593	0.240041	1.94431	1.511	0	0.524954	0.085448	0.398321	0.625807	1.02574	0.004472	0.004422	0	0	0	0.005545
MA_102003g0010	0.001101	0	0.001515	0	0	0	0.010149	0.009947	0.01359	0.008969	0.009567	0.005283	0.005874	0.010843	0.025936	0.010506	0	0.001534	0.006727	0.008875	0.006038	0.007917
MA_102003g0020	0	0	0	0	0	0	0.0055	0.005547	0	0	0.006547	0	0.0042	0	0	0	0	0	0	0	0	0
MA_10200708g0010	214.571	244.923	188.513	35.802	20.1783	22.5345	96.1297	84.8215	126.797	122.066	132.79	186.89	171.988	157.415	167.765	148.592	176.478	60.2373	59.2396	48.6607	18.9467	39.2179
MA_10201066g0010	0	0	0	0	0	0	0	0	0	0	0	0.002363	0	0	0	0	0	0	0	0.005804	0	0
MA_10201271g0010	0.012378	0.004932	0.009679	0.014586	0.022856	0.017284	0.006006	0.00742	0.006184	0.005149	0.0114	0.008621	0.006421	0.007326	0.005394	0.007651	0.012386	0.007149	0.008527	0.035743	0.063273	0.063396
MA_10201285g0010	0	0.000668	0	0.000505	0	0	0	0	0	0	0	0	0	0	0	0	0	0	0	0.000502	0	0
MA_10201591g0010	0.78103	0.613296	0.763005	0.626401	0.075898	0	1.73928	1.28367	1.33565	2.14764	0.356237	1.19496	1.08217	0.841637	0.818819	0.905675	0.724344	0.353556	0.393893	0.896181	0.204141	0.244898
MA_10201728g0010	0.189068	0.071553	0.296594	0.394707	0.670983	0.730307	0.324021	0.19842	0.542713	0.398677	0.131296	0.237497	0.131904	0.339586	0.385331	0.425563	0.047963	0.472639	0.355361	0.49811	0.799662	1.07602
MA_10201791g0010	4.23041	3.89074	4.20651	5.28266	5.1679	1.53711	5.73569	4.92596	6.44145	5.56361	2.98677	5.72023	8.86033	9.2439	1.57294	7.15876	6.6636	7.16423	2.26909	9.78209	4.02759	3.30885
MA_10201g0010	34.3716	31.7867	37.5413	20.3107	19.8314	22.5512	52.8479	63.2691	46.439	43.7594	74.9776	25.5559	72.6122	28.9908	34.8067	33.2395	31.4749	24.1678	25.5187	17.6482	16.1507	18.2525
MA_10202775g0010	0	0.07245	0	0	0	0	0.069375	0.080645	0	0	0	0	0	0	0	0	0	0	0.08889	0	0	0
MA_10202872g0010	0	0	0	0	0	0	0.214358	0.362207	0	0.108704	0	0.271058	0.995894	0.122429	0.153966	0	0	0	0	0.16847	0.079345	0.073934
MA_10203127g0010	15.0725	14.8708	13.7656	15.2103	26.6973	26.1465	10.653	11.2799	14.1503	12.8475	19.8351	15.8834	16.1211	17.3921	20.7044	21.0917	17.8201	22.4419	20.9257	14.0564	12.0082	13.0428
MA_10203128g0010	1.14879	1.45513	1.93653	2.20846	1.98974	2.16704	1.19865	1.07305	1.37184	1.29444	1.3138	1.20106	1.10321	1.40015	0.99491	1.19611	1.67711	1.58765	1.56782	1.97855	3.07869	2.29443
MA_10203451g0010	0.388604	0.467444	0.51642	0.341363	0.21912	0.434834	0.451814	0.320287	0.472026	0.875979	0.981073	0.923734	0.715239	0.465735	0.62296	0.277156	0.300782	0.43796	0.483327	0.300002	0.364027	0.33165
MA_10203536g0010	1.07695	0.909665	1.17985	0	0	1.21993	0.92411	1.16621	0.813223	0	0.688377	0.448924	0.761279	1.0389	0.846755	0.335918	1.14992	0.995009	1.06877	1.01277	0	0.920943
MA_10203758g0010	4.70574	3.58979	3.01515	2.97762	3.45865	2.38302	2.9393	6.14997	3.85226	4.78905	3.31841	6.65029	2.44887	3.08212	4.97724	3.65028	3.10882	5.25927	3.67688	6.91376	3.50381	2.92207
MA_10204389g0010	0.639251	1.91012	2.98423	2.95848	1.81503	3.18242	2.42992	2.84757	9.90847	5.76366	1.92202	2.14949	1.37464	9.02888	6.43779	6.03546	0.951949	1.10635	1.04487	5.35865	2.88758	4.77114
MA_102043g0010	2.02575	6.1348	1.61076	3.62516	3.07101	1.69479	2.36079	4.0139	4.53313	11.6881	2.54386	6.82918	6.17477	1.88087	2.7393	2.73164	0.906555	0.342449	1.51837	2.628	4.24845	3.39082
MA_10204459g0010	0.017842	0.024424	0.037532	0.040667	0.019303	0.083141	0.16464	0.16025	0.159595	0.43525	0.207309	0.212697	0.232591	0.374008	0.490621	0.382624	0.184244	0.127647	0.096977	0.064361	0.040476	0.046672
MA_10204534g0010	7.22923	8.06828	5.1513	2.25705	1.91574	2.77962	7.98768	4.90202	7.43724	5.66439	5.94611	9.47475	5.56491	4.53385	5.87307	6.10435	12.5936	3.76441	4.47744	6.43119	6.35908	4.75955
MA_102045g0010	15.3586	19.9648	19.5616	29.9385	26.0157	29.0946	10.0856	11.5718	15.3173	20.7302	16.5874	26.8706	14.1177	13.928	14.6004	20.2127	20.0908	35.4359	39.0629	20.7235	27.8119	34.9813
MA_10204720g0010	0	0	0	0	0	0	0	0	0	0	0	0.011756	0	0	0	0	0.006747	0	0	0	0	0
MA_10204781g0010	0.00983	0.012636	0.010288	0.751851	0.010636	0.015943	0.00699	0.011755	0.018376	0.017895	0.909678	0.007206	0.004298	0.019729	0.015929	1.75786	0.007303	0.00698	0.00588	0.016912	0.011344	0.013078
MA_10204826g0010	0	0	0.169232	0.785195	1.24661	1.2001	2.60514	1.7208	0.804118	0.890531	0.836019	0.454911	1.14039	0.74492	1.35257	0.55427	0.305714	0.679416	0.423925	0.259588	0.342782	0.259795
MA_10204888g0010	0	0	0	0	0	0	0	0	0	0.00103	0	0	0	0	0	0	0	0	0	0	0	0
MA_10204983g0010	12.4379	16.1662	13.8914	20.0612	13.0423	23.4486	29.9071	27.0042	18.8556	12.8651	23.3614	20.7802	29.4732	13.1585	11.7128	15.8563	18.1122	13.0548	22.9168	10.0956	11.2916	12.4023
MA_102049g0010	0.303223	0.26092	0.146842	0.090969	0.095725	0	0.135139	0.072046	0.571877	0.684657	0.559691	1.1647	0.505294	0.897877	0.848514	0.525688	0.323875	0.515641	0.370351	4.66305	1.01383	1.20768
MA_10205012g0010	0	0	0.015315	0	0	0.022762	0	0	0	0.027829	0	0	0	0.014979	0	0.033868	0	0	0	0.025263	0.015547	0.017544
MA_10205229g0010	0	0.001583	0	0	0.004139	0	0	0	0.007452	0	0.021549	0	0	0.010605	0.002692	0.005589	0	0	0	0.017464	0.004056	0
MA_102054g0010	16.1652	17.9285	11.7773	10.4059	5.28422	7.3215	18.54	13.3498	21.0671	19.8121	3.22098	3.38828	17.5375	17.8819	2.95438	2.4945	11.103	10.7737	1.63301	8.2898	0.744987	0.658409
MA_10205510g0010	6.0926	13.4528	10.1817	9.47424	10.7776	9.31811	12.7583	16.4452	8.34619	14.1537	12.9812	14.4332	15.7295	15.5436	13.1035	13.0668	9.1352	8.15926	7.8022	10.9809	10.5983	10.1187
MA_10205682g0010	0.008121	0.008007	0.002394	0.001215	0	0.000855	0.000628	0	0	0	0	0	0	0	0	0	0.000506	0.000648	0	0	0	0
MA_10205704g0010	13.2002	14.0144	13.4528	7.7604	9.70065	11.3124	12.5771	15.5805	17.1225	18.0876	14.2465	14.3875	13.5059	17.9179	15.8206	15.1899	13.6667	12.3486	11.5794	10.2606	8.93325	10.2679
MA_102057g0010	7.20941	8.2019	8.25351	37.1949	59.9173	41.587	3.99436	5.90569	7.92957	7.7183	1.68046	11.1994	2.18902	10.931	9.61467	15.5127	30.0194	29.4732	25.0402	52.8371	113.772	106.028
MA_10205853g0010	7.59153	7.28427	5.16653	6.67655	10.3715	9.99997	8.80522	3.98189	8.3451	6.4611	9.14371	15.579	8.64708	11.7519	7.43685	11.1124	7.01806	7.50405	7.93186	8.79524	10.3702	12.2144
MA_10205894g0010	0.314083	0.252076	0.520555	0.283108	0.487927	0.480441	0.511425	0.279285	0.369396	0.552027	0.470706	0.652701	0.416198	0.336381	0.442505	0.769162	0.502533	0.397141	0.240894	0.570063	0.372761	0.486482
MA_10206082g0010	50.31	59.4856	35.5914	34.289	37.7843	46.9334	68.4881	66.9217	40.2984	52.5635	63.1257	39.2046	55.4522	46.9757	40.6913	37.7332	39.5581	29.6146	39.9855	36.4793	50.4475	43.4137
MA_102060g0010	5.84761	6.74378	6.14945	4.46956	4.50955	4.83335	22.865	11.6146	16.8749	17.9526	18.5332	13.8691	16.3765	15.2828	13.2414	14.7695	5.86495	5.36285	5.77979	9.00125	3.88916	3.79634
MA_10206328g0010	0.837007	0.905442	1.5298	1.47126	0.892258	1.8412	1.04961	1.23796	2.15708	2.08006	0.918694	0.65767	1.28426	2.08455	1.41817	1.26016	0.797362	0.721947	0.700881	1.63316	1.45274	1.53411
MA_10206478g0010	0.158298	0	0.098218	0.158582	0.200866	0	0.486961	0.701242	0.20461	2.90505	0	0	0.405574	0	0.004843	0	0	0	0	0.325285	0.123389	0
MA_10206648g0010	5.43129	6.45825	2.37998	5.0622	2.27519	2.77651	3.91643	2.17563	4.37894	2.59352	4.83971	4.96319	4.80426	3.16846	6.94682	3.38543	4.64964	2.7333	2.61557	4.57148	2.79104	1.75766
MA_10206860g0010	1.383	2.01378	1.11235	1.33539	1.82019	1.54633	0.967399	1.26089	1.27535	1.28478	1.55873	1.94451	1.49465	1.6821	2.35798	2.3699	2.19009	2.19279	1.74654	1.88871	1.58938	1.7006
MA_10207129g0010	0	0	0	0.016091	0.174104	0.05321	0	0	0	0	0	0.075833	0	0	0	0	0	0	0.20036	0	0	0
MA_10207145g0010	0.866961	1.03041	0.790854	1.31128	1.30623	1.16178	0.853677	0.799076	0.700167	0.762573	1.09495	1.30752	0.959949	1.21182	0.805963	0.874325	0.981623	1.28791	1.0892	0.731101	1.15244	1.50318
MA_102072g0010	0.021134	0.015196	0.01731	0.000668	0.001886	0	0.065432	0.038768	0.196048	0.175771	0.075306	0.033071	0.114708	0.321466	0.357631	0.618731	0	0	0	0.054508	0.008288	0.015866
MA_10207337g0010	0	0	0	0.012782	0.004445	0.006124	0	0	0.001432	0	0	0.009161	0.001487	0.004152	0.005673	0.00318	0.00277	0	0.00312	0.025034	0.007702	0
MA_10207419g0010	0.335901	0.090626	0.288918	0.294898	0.125597	0.440523	0.197597	0.299306	0.209916	0.076449	0.488831	0.140953	0.396322	0.378929	0.282634	0.304379	0.247996	0.193831	0.114642	0.39466	0.132919	0.428554
MA_10207543g0010	0	0	0	0	0	0	0	0	0	0	0	0	0	0	0	0	0	0.003269	0	0	0	0
MA_10207745g0010	1.04362	1.29241	1.43213	1.69219	2.21639	1.53452	2.6806	2.9268	3.25319	3.82416	1.69152	2.13177	1.48215	2.41417	2.05752	1.75161	1.49029	2.01722	1.0907	1.78615	1.71772	1.56039
MA_10207823g0010	2.35235	3.21877	3.45812	5.07087	4.83472	6.05471	3.9617	3.88027	3.41108	2.95582	4.09374	4.64333	4.38314	3.53593	4.37785	3.62175	4.84068	4.82093	4.97781	4.66213	9.28985	7.60753
MA_10207969g0010	0.091847	0.079086	0.026482	0.043632	0.005665	0.03754	0	0	0	0	0	0.021636	0.00568	0	0	0	0.016739	0.07625	0.052822	0.033054	0	0
MA_10208000g0010	14.0974	14.8211	14.0985	26.8774	33.4035	32.5679	1.91292	1.20516	3.52999	2.4991	2.43926	10.5737	3.55821	3.20118	3.46062	4.24031	18.6255	23.8939	26.3628	12.8829	23.3869	23.5703
MA_10208189g0010	0.03619	0	0	0	0.138021	0.073789	0.027696	0	0.015792	0	0.049409	0.094696	0	0	0	0	0.377159	0.076166	0.258624	0.116604	0.4089	0.068277
MA_10208403g0010	0.02459	0.020497	0.393856	6.96632	9.35444	19.5055	0	0	0	0	0	0.096382	0	0	0.004649	0	0.218451	0.654642	0.644725	0.183855	0	0.262182
MA_10208452g0010	2.2635	5.64265	5.86178	4.25052	2.37541	5.1022	2.64849	4.30163	3.62083	5.84728	7.18405	3.84354	4.52595	5.05268	3.74745	5.20435	3.68767	5.10409	4.02136	2.95913	2.22453	2.28985
MA_10208460g0010	0	0	0	0	0	0	2.50508	0.771763	0.940216	2.06345	0.564391	0.201412	0.223402	0.805391	0.302423	0	0	0	0	0	0	0
MA_10208485g0010	0	0	0	0	0	0	0.005691	0	0	0	0	0	0	0	0	0	0	0.013875	0	0	0.079312	0
MA_10208488g0010	0.630701	0.364457	0.416671	0.287164	0.288761	0.603576	6.2436	5.27173	7.9753	5.86644	4.67178	1.55581	3.97422	3.51927	4.10964	3.32727	0.144675	0.341978	0.176392	0.99246	0.315886	0.235525
MA_10208536g0010	21.4862	18.8653	22.4489	25.5077	18.4988	18.5007	15.2584	11.7121	19.2125	15.8081	15.769	19.4421	13.2309	12.6216	10.9831	12.5809	16.2103	14.6109	25.1994	15.1297	14.6037	12.5212
MA_10208579g0010	0	0	0	0.007424	0.025898	0	0	0	0	0	0	0	0	0	0	0	0	0.005877	0	0	0.023219	0.019736
MA_10208613g0010	0	0	0	0.002138	0	0	0	0	0	0	0	0	0	0	0	0	0	0	0	0	0	0
MA_10208914g0010	2.02768	2.28618	3.18696	1.34307	2.99964	3.6444	1.82912	1.26219	2.82892	1.62125	1.59064	1.46771	1.1912	2.52453	2.6317	2.52227	2.39886	1.50771	1.90063	2.22514	2.60263	2.63879
MA_10209003g0010	1.43337	0.718714	1.00428	0.606719	0.804837	0.722609	1.71066	1.58537	0.992823	1.82392	11.4948	3.8602	10.8673	1.00255	0.141797	2.77383	1.67312	5.89546	5.45432	0.252042	0.134165	0.690338
MA_102091g0010	17.9374	19.4732	17.1216	13.1663	16.1167	15.8508	36.5557	35.1838	34.2076	20.3645	35.2669	24.1841	34.0399	20.9925	24.8263	21.615	23.7312	21.9394	19.7455	14.2561	16.1279	15.127
MA_10209606g0010	0.008429	0.006467	0.01072	0.005583	0	0.006178	0.027754	0.01971	0.010786	0.016822	0.03643	0.028093	0.019411	0.009371	0.012981	0.017508	0.014257	0.010672	0.013709	0.008128	0.020149	0.003454
MA_10209713g0010	0	0	0	0	0	0	0	0	0	0	0.466281	0.918784	0	0	0	0	0	0	0	0	0	0
MA_10209746g0010	12.2209	9.78865	19.4162	69.1363	83.7899	64.4439	16.6177	14.6583	26.4819	27.8326	11.8014	26.2601	13.0505	22.1359	21.8248	22.1088	39.8802	47.1232	50.3191	57.7335	142.894	109.082
MA_10209765g0010	1.71984	3.18104	2.54031	3.26315	2.55534	3.74941	3.44131	4.22533	2.89946	4.74022	2.41665	1.96018	2.07914	2.78081	3.96311	4.74503	1.84327	2.69875	2.69101	1.80646	0.824247	1.4734
MA_10209853g0010	0.704893	1.1221	2.4051	5.84877	2.51691	2.17403	0	0.260878	0.871811	0.572486	0.351461	2.87566	1.26344	1.24639	1.31616	2.15684	0.486144	1.73398	1.94292	10.2213	2.4231	5.60049
MA_10209922g0010	0	0	0	0	0	0	0.001156	0	0	0.000951	0	0	0	0	0	0	0	0	0	0	0	0
MA_1020g0010	6.13062	4.92987	6.59008	7.89416	7.27078	5.83494	6.09363	7.30666	8.45773	8.40126	7.43912	5.37017	7.8884	8.30441	7.73576	6.1531	4.66389	6.04787	6.01479	7.27411	5.63052	5.64351
MA_10210094g0010	0	0.116599	0	0	0.058352	0.078801	0	0	0.010686	0	0.009512	0.086025	0.133716	0.075246	0.141456	0.076962	0.032801	0	0	0.008472	0	0
MA_10210259g0010	0.005634	0.016002	0	0	0	0	0.018169	0.036014	0.019015	0.046916	0	0	0	0.002232	0.010633	0.004291	0	0	0	0	0	0
MA_10210275g0010	32.2544	25.1057	44.8574	13.6904	6.27663	15.6342	0.905351	0.306116	0	0.356165	0.629116	12.5201	0.688195	0	0.205584	0.229835	37.1236	22.9204	25.3945	0	0.180069	0.541234
MA_10210353g0010	3.4512	3.91345	4.2995	2.66604	2.4136	2.73057	4.70553	3.78822	2.88125	4.93858	4.2371	4.31622	5.92888	3.81505	3.52925	3.10441	3.26859	3.18086	3.37514	3.30351	3.17149	3.11307
MA_10210452g0010	0.002173	0.006317	0.001864	0	0	0	0.008006	0.007195	0.010145	0.004511	0.007957	0	0.00179	0.003143	0.007854	0	0	0	0.004808	0.001474	0	0
MA_10210517g0010	1.99347	2.32884	3.80731	35.5121	34.1157	18.8481	3.94046	4.85749	20.0302	10.5463	5.59783	15.0098	3.63093	7.94097	9.99803	14.0246	2.8777	4.77349	4.67104	21.2725	5.17651	7.58305
MA_102106g0010	3.46601	4.99306	2.49798	2.15891	1.74156	2.35875	15.7664	15.1091	9.48799	15.2048	11.6633	5.59721	13.7055	9.82178	10.9059	8.6161	4.9227	3.18272	3.59378	2.97334	1.81644	2.05574
MA_10210778g0010	0.568538	0.491798	0.202177	0.108613	0	0.170538	0.267517	0.231988	0.208481	0.514682	0.014682	0.268226	0.431447	0.7419	0.604414	0.413751	0.232754	0.530591	0.733127	0.279141	0.823993	0.223897
MA_102108g0010	1.50806	1.52173	1.00304	1.57214	2.36871	2.83326	1.81552	2.40717	2.77715	1.82472	1.35581	1.93572	1.48221	1.38731	1.02635	1.37464	3.49073	2.70443	2.28043	2.36205	1.75302	3.03502
MA_10210994g0010	21.1261	23.0678	19.6414	10.3394	8.08127	11.5733	9.57647	14.8033	9.10194	10.7184	16.0351	26.9376	11.5947	11.5786	11.4885	10.7274	39.5088	24.2517	24.2823	11.3605	5.06942	4.10956
MA_10211068g0010	0.003599	0.002552	0.002161	0.001796	0.001629	0.003308	0.002776	0.002474	0.001257	0.002245	0.00416	0	0.001471	0.001844	0.001281	0	0	0.001494	0.001603	0.000482	0	0.000763
MA_10211138g0010	2.89254	2.72231	1.96372	1.84028	3.44449	2.47843	2.08222	2.85529	2.88389	3.50942	3.47403	2.89954	2.14255	2.25392	2.84053	2.98772	2.78661	3.23876	2.90812	2.35076	3.93447	3.86874
MA_1021120g0010	3.26513	2.52231	3.55428	9.76299	11.3263	10.0743	6.53541	6.99726	7.06472	19.6098	3.35932	2.80287	2.12747	4.28666	3.80965	6.13954	5.72092	6.36951	4.31064	16.3667	38.564	21.9258
MA_10211286g0010	0	0	0	0	0	0	0.372922	0.337124	0.247282	0.177098	0.371559	0.139136	0.205175	0.233225	0.269331	0.146273	0	0	0	0	0.036414	0.021093
MA_10211338g0010	0	0	0	0	0	0	3.44655	0	0	4.56225	0.818864	1.23308	0.793036	0.904003	1.92963	2.29044	0.666986	0.168454	0.41241	2.00228	1.20874	0.882592
MA_10211390g0010	0.381726	0.616061	0.793397	1.36292	1.20939	2.09537	1.28777	1.27254	1.70654	0.750789	0.97202	2.10017	1.3446	1.78788	1.10531	2.23684	1.15727	0.780739	0.555931	0.822096	2.04879	1.95008
MA_10211472g0010	12.7	7.32658	10.2544	6.30219	7.56644	12.4564	7.76999	12.1131	13.7153	11.9623	13.3851	9.31042	11.6554	11.161	11.4323	9.28274	15.7768	8.36058	9.67332	6.01237	7.30317	7.32384
MA_10211525g0010	0.677833	0.421388	0.5339	0.309521	0.910239	0.654219	0.648069	0.508165	0.563836	0.698888	0.50573	0.588099	0.623625	0.654828	0.583748	0.513206	0.662176	0.646275	0.428445	0.605976	0.956461	0.661745
MA_10211598g0010	4.73569	6.44727	5.66218	5.57036	6.6627	9.38657	5.35039	3.6784	8.44787	4.42587	7.00923	9.68991	9.02805	5.82979	5.20249	8.51086	8.51867	6.62747	10.3525	7.18984	6.33269	2.2146
MA_10211749g0010	0.47016	0.949276	0.789888	2.39172	0.402661	0.101961	0.646822	1.25881	0.828806	0.586637	2.14179	1.054	0.882027	1.09758	1.12597	2.10779	0.240311	0.836114	0.735645	1.24766	0	0.480278
MA_10211905g0010	2.33465	1.50669	3.1068	1.58143	2.87665	2.14387	2.7157	4.86641	2.59732	2.04183	1.45918	2.89817	1.31528	1.89142	3.66997	1.56364	1.65326	1.79806	2.42421	1.09348	1.37562	1.5289
MA_10211971g0010	0	0	0	0.009642	0	0	0	0	0	0	0	0	0	0	0	0	0	0.01053	0	0.322522	0.145076	0.107772
MA_102119g0010	1.82762	1.87761	1.69723	1.34708	1.5841	1.98288	2.94335	2.11527	1.53374	2.40821	3.50776	1.78478	2.92638	1.88793	1.64342	0.561701	3.51229	2.6471	2.84412	1.3882	1.37181	1.50916
MA_10212229g0010	0	0	0.061214	0.225327	0.376076	0.017415	0.121987	0.05661	0	1.07062	0.658513	1.11382	0.757381	0.401213	0.562111	0.362882	0.30087	0.211398	0.338279	0.944743	0.3951	0.74075
MA_10212234g0010	0.009316	0.014786	0.008376	0.018797	0.026341	0.030009	0.339913	0.258463	0.060145	0.45763	0.126714	0.216741	0.22054	0.113002	0.251231	0.117829	0.03094	0.022962	0.033272	0.026671	0.047249	0.032908
MA_102122g0010	16.413	13.5752	17.3514	11.8353	13.0864	13.8995	27.253	26.0613	23.7941	27.2624	28.2277	13.4417	24.5924	13.4102	15.3218	12.1584	13.3605	13.5339	21.7316	10.8092	11.4553	13.3776
MA_10212503g0010	0	0	0	0	0	0	0	0	0	0	0	0	0	0	0.006927	0	0	0	0	0	0	0
MA_10212526g0010	0	0	0.004417	0	0	0	0.011638	0.019625	0	0.079335	0.008648	0.009858	0.042726	0.011515	0.038009	0.009797	0.002732	0.002074	0.006912	0	0.009316	0
MA_10212607g0010	0.302243	0	0	0	0	0	0	0	0	0	0	0	0.184451	0	0	0	0.030386	0.14574	0.190017	0	0.128184	0.498699
MA_10212729g0010	4.65248	3.3933	3.81237	0.337698	0.213271	0.578949	1.65775	2.7783	2.05686	1.72627	1.50221	2.48661	1.39679	0.666583	0.77465	0.823225	0.189491	0	0.309985	1.36287	0.244282	0.414422
MA_10212841g0010	1.35906	1.65774	2.22743	1.77218	2.26015	1.27627	1.52243	2.2814	3.36234	3.66754	2.13296	2.28563	2.34481	2.65252	2.66429	2.87944	1.09649	1.46046	1.72492	2.45373	0.100483	0.39533
MA_10212971g0010	0	0	0	0	0.002166	0	0.006705	0.001975	0	0	0	0	0	0	0	0	0	0	0	0.00424	0	0.00578
MA_10212g0010	0.66217	0.66714	0.909385	7.33725	6.57123	11.0523	3.34972	2.43689	2.40319	2.87869	4.21488	3.68668	2.46522	2.08008	1.46326	1.89718	9.81417	6.99142	7.35816	2.15868	0.542605	2.24792
MA_10213249g0010	4.44799	5.96306	6.02337	6.91673	7.39167	8.26675	4.80014	3.92048	7.88889	5.28824	5.61688	5.24802	4.24248	7.36704	7.62729	6.53629	4.82791	4.69058	5.27528	6.44188	6.81844	5.07324
MA_102132g0010	1.38817	1.75098	5.62538	1.67477	0.158499	3.32278	0.930483	0.959807	4.41343	4.56041	2.59688	2.84563	0.990934	3.59844	2.20969	3.00712	0.786003	1.70056	2.56176	5.12864	0.420626	1.34028
MA_10213388g0010	0	0	0	0.058084	0	0.051409	0	0	0	0	0	0	0	0.000192	0	0	0	0	0	0	0	0
MA_10213410g0010	0.515457	0.129663	0.905177	0.377525	0.326583	0.325749	0.027895	0.171299	0	0.068228	0.264647	0.35004	0.301567	0.283634	0.41027	0.380436	0.658828	0.527931	0.662328	0.221747	0	0.164372
MA_10213520g0010	0	0	0	0	0	0	1.31557	0	0	0.056839	0.627372	0	0	0	0	0	0	0	0	0	0	0
MA_10213762g0010	0	0	0	0	0	0	0	0	0	0	0	0.000729	0	0	0	0	0	0	0	0	0	0
MA_10214036g0010	1.68284	1.38056	1.75438	1.4728	0.810503	2.36995	2.71534	2.01497	2.63336	2.61204	1.25363	1.08864	2.36853	1.23366	3.04761	1.23188	0.654819	1.39943	1.48276	0.986768	1.70352	1.35242
MA_10214069g0010	0	0	0	0	0	0	0	0	0	0	0	0.004173	0	0	0	0	0	0	0	0	0	0
MA_10214089g0010	1.80249	2.63183	2.22729	2.66541	3.56031	2.99305	3.36578	4.24047	2.75679	2.89926	3.37711	3.10342	2.42933	2.52151	2.14619	3.53616	3.37939	3.40226	3.0117	2.19616	2.97245	2.85849
MA_10214098g0010	0	0.001198	0.000309	0	0	0	0.000553	0.000867	0.000955	0.000583	0.00246	0.000603	0	0.000806	0.000786	0.000603	0.000609	0.000679	0.000296	0.000409	0.000665	0.000429
MA_102140g0010	7.75234	10.9297	7.76358	11.1608	14.0437	11.577	13.4258	11.2976	10.0934	8.54587	9.64137	14.1495	11.5799	12.2288	12.6718	10.5343	9.66749	10.0402	10.1023	14.4321	8.86986	9.70376
MA_102140g0020	0.50687	0.528401	0.4842	0.426169	0.542554	0.465044	0.913217	1.11818	0.400599	0.422018	0.82741	0.467241	0.995199	0.57324	0.546186	0.479727	0.631906	0.663712	0.541399	0.47074	0.472751	0.472706
MA_10214757g0010	0.278984	0.482013	0.032933	0.282216	0.11297	0.3357	0.730434	0.480044	0.684737	0.741781	0.819671	0.611198	1.09098	0.359468	0.168471	0.932841	0.027481	0.074512	0.142003	1.04149	0.346772	0.362816
MA_102149g0010	81.3777	70.2717	111.325	114.612	146.457	114.838	97.7756	67.4371	105.972	104.298	84.5361	116.2	96.1691	120.713	121.437	142.752	148.045	131.128	139.272	137.6	225.801	199.157
MA_10215114g0010	1.95353	1.6672	1.40484	2.27894	2.74407	2.54305	1.99089	2.01665	3.73952	2.88052	3.38154	7.05194	3.06419	4.57447	4.57711	5.9257	4.5277	5.02297	4.94105	5.85759	7.17478	6.08907
MA_102154g0010	0.087373	0	0	0.115477	0	0.075128	0.014987	0	0	0	0	0	0	0	0	0	0	0	0	0.152962	0.142318	0.190182
MA_10215545g0010	0.632347	0.382861	0.336179	0.744013	1.53712	0.846791	1.68983	1.46234	0.784198	1.07901	1.84885	0.851911	2.55974	0.557541	0.772584	0.868107	1.13223	0.951318	1.26203	1.4422	1.03448	0.852393
MA_10215772g0010	0.052169	0.048079	0.039953	0.046434	0.049659	0.072859	0.051337	0	0.040123	0.034415	0	0	0	0	0	0	0	0	0	0	0	0
MA_10215885g0010	37.367	43.6595	47.3533	44.6437	52.0583	48.2799	60.0215	49.3661	42.9981	38.4871	54.3324	39.1077	59.2698	36.7015	39.2459	34.6008	56.5908	59.441	56.218	42.3259	42.4886	44.8437
MA_10215954g0010	0.670544	0.734971	0.832943	1.17832	0.90368	1.10221	0.073123	0.117416	0.896425	0.306168	0.268646	1.51439	0.087278	0.564908	0.889673	1.14624	0.786267	0.887149	0.85076	1.15645	0.445477	0.422159
MA_102159g0010	0.186715	0.208045	0	0.485908	0.286705	0	0	0	0	0	0	0	0	0	0	0	0	0	0	0	0	0
MA_10216030g0010	5.30621	5.08125	4.56649	3.90595	3.70832	3.56263	10.4296	7.42847	8.50505	8.79399	6.02076	4.44187	10.6563	8.43889	5.76084	6.61909	4.63605	3.72784	3.47045	3.71977	0.103765	2.97649
MA_10216136g0010	0	0	0.179202	0	0	0	0	0	0	0	0	0	0.02646	0	0.0499	0	0	0	0	0.116833	0	0
MA_10216549g0010	0	0	0	0	0	0	0	0	0	0	0	0	0	0	0	0	0	0	0.008266	0	0	0
MA_102166g0020	10.1139	12.0095	10.3712	7.59408	9.04508	9.38739	20.0649	20.395	16.491	18.4044	14.6851	10.5277	13.7287	14.0804	11.3798	10.8612	11.7859	8.25614	9.53137	6.99583	5.89288	7.62911
MA_10216834g0010	0	0	0	0	0	0	0.051933	0.053151	0	0.038478	0.012011	0	0	0	0	0	0	0	0	0.080616	0.3072	0.094336
MA_10217011g0010	0	0	0	0.156368	0.323216	0.153247	0	0	0	0	0	0	0	0.031207	0.070868	0.061624	0	0.08633	0.797415	0.196505	0.73284	0.472412
MA_10217366g0010	0	0	0	0.000426	0	0.000519	0	0	0	0	0	0	0	0	0	0	0	0	0	0	0	0
MA_10217414g0010	0	0	0	0	0	0	0	0.073278	0.640321	0.533838	0	0.13932	0	0.601751	0.393241	0.672499	0	0	0.036482	0	0.024054	0
MA_10217429g0010	0.027216	0.0478	0.088882	0	0	0	0.009457	0.026404	0	0.007871	0	0.008085	0	0.009783	0.006436	0.012847	0.015018	0.014733	0.024544	0	0	0
MA_102175g0010	2.87596	3.668	3.35906	6.4543	8.63642	5.58371	2.51657	3.51053	6.93819	5.38776	6.35045	10.7793	7.8601	6.89841	9.60849	13.0621	4.60557	3.75285	4.85344	14.7351	6.49031	6.95675
MA_10217744g0010	4.82065	3.98378	3.92457	2.98566	4.23764	4.03654	4.31656	4.55447	4.28855	4.71589	5.00973	2.7865	4.12684	3.72251	4.43653	4.63645	2.72637	2.8097	3.50905	2.63925	3.19779	2.86609
MA_10218065g0010	0	0.016272	0	0	0	0	0.001125	0.012737	0.029251	0	0.016702	0.01257	0.016571	0.046825	0.051221	0.061769	0.008132	0.000762	0.005503	0.011374	0.004422	0
MA_102181g0010	0.000444	0.246086	0.189203	0	0	0.661657	0.391073	0	0	0.899475	0.650525	0.207822	0.774485	0	0.351612	0	0.295993	0.317683	0.4183	0.262486	0	0.489299
MA_10218559g0010	7.78477	6.97757	9.95967	8.96194	12.1086	11.0946	7.39593	8.85728	9.11762	8.84879	10.2921	11.3665	9.84923	11.0375	11.6499	12.7819	12.1558	10.8923	10.6113	15.1538	14.5565	14.6519
MA_10218670g0010	4.37345	3.4589	2.83888	2.57578	2.18855	3.3028	3.50685	3.13969	3.2766	2.52265	3.01165	2.72176	2.60033	4.39624	3.0628	2.77165	3.98766	3.06925	3.56329	4.05874	3.50958	1.77498
MA_10219060g0010	0.52158	0.538223	0.474189	0.576397	0.665977	0.637176	0.684282	0.504345	0.76091	1.20324	0.403798	0.371645	0.661987	0.599181	0.400675	0.563607	0.64512	0.588806	0.373352	0.543741	0.497291	0.479934
MA_10219080g0010	0.004722	0.003208	0.00196	0.002137	0.0023	0.004534	0.001479	0.001409	0.001666	0.001878	0.00438	0.00331	0.003947	0.002072	0.003871	0.003194	0.004725	0.002585	0.003234	0.002709	0.002156	0.002623
MA_10219334g0010	1.16868	0.74254	1.26044	0.843234	0.768134	1.37281	0.781801	0.891659	1.87106	1.61213	2.18592	3.55834	1.79032	2.18153	1.76064	3.61878	2.72024	1.55306	0.923802	3.07958	2.06533	1.60913
MA_10219743g0010	0.410075	0.438272	0.954387	0.589111	0.3877	0.821026	0.113676	0.408659	1.28189	0.749263	0.3932	0.437681	0.458386	0.99604	0.68192	0.282716	0.11541	0.291022	0.124545	0	0.233043	0
MA_10219750g0010	3.11177	3.03244	2.22825	3.09512	3.5223	3.53479	2.91712	2.2477	2.47569	2.53224	3.07684	3.10211	2.78111	2.4872	3.10324	2.95794	3.06485	2.46956	2.92744	1.89605	2.67754	2.75215
MA_10219914g0020	4.13286	5.87106	4.98816	5.12241	6.06131	4.01054	6.24454	5.07789	7.62435	9.51135	7.37865	11.7901	5.99217	7.31003	13.2906	8.49109	5.70205	5.67898	5.2402	10.6799	4.18518	3.38152
MA_10219997g0010	0.056195	0.052928	0.046154	0.157754	0.22118	0.161654	0.045948	0.029414	0.033866	0.04064	0.027019	0.094787	0.033013	0.042686	0.059948	0.085632	0.093758	0.096054	0.130931	0.154039	0.212036	0.153971
MA_102199g0010	1.00928	1.4547	1.22753	3.54966	10.3608	3.99858	0.62298	0.502481	0.666949	0.376087	1.13073	7.14325	0.901394	1.4898	1.27972	2.20303	2.83216	3.74095	2.27492	10.9274	12.5561	11.3948
MA_10220107g0010	1.77914	3.17451	2.47731	2.9344	1.99907	3.64572	0.525656	0.725913	2.17565	0.836025	0.968388	1.61967	1.0329	1.37298	1.31571	1.30412	4.20205	3.15768	2.03827	1.94128	3.62778	1.28071
MA_1022031g0010	1.60411	1.60768	1.56621	1.43568	1.00518	1.36283	1.10749	0.857262	0.889307	1.08516	0.741309	1.73197	1.14093	1.00861	1.28862	1.12554	1.79801	1.4607	1.68854	2.24436	1.42277	1.34761
MA_10220333g0010	12.8831	10.5642	12.8972	12.2474	13.2299	14.7632	15.5	19.9006	14.5801	17.2436	19.269	14.6269	19.0242	12.5376	15.1398	14.1227	10.7086	11.7311	16.2453	11.2387	15.6401	16.6735
MA_10220433g0010	0	0.231022	0.140913	0.152295	0.293396	0.124023	0.482687	0.189716	0.133186	0.436999	0.151709	0.355847	0.321028	0.242283	0.270312	0.16012	0.472184	0.207348	0.304403	0.177465	0.218236	0.215844
MA_10220586g0010	0	0	0	0	0	0	0	0	0	0.05887	0	0	0.078723	0	0	0.039651	0	0	0	0.046351	0	0.01331
MA_102205g0010	0.003646	0.011219	0.031295	0.938808	0.939677	0.975968	0	0	0.035771	0	0	0.027494	0	0.012586	0	0	0.053143	0.21827	0.244971	0.17761	0.089684	0.177351
MA_10220937g0010	0.103067	0.146493	0.149641	0.233639	0	0	0.065173	0.145227	0.519395	0	0.34903	0.083765	0.631458	0.152135	0	0.212056	0	0.25458	0	1.60348	0.132576	0.835554
MA_102209g0010	0	0	0	0	0	0	0	0	0	0	0	0	0	0	0	0	0	0	0	0.029545	0	0.01408
MA_10220g0010	0	0	0	0	0	0.28653	0	0	0	0	0	0.28547	0	0	0.19623	0	0	0	0	0	0	0
MA_10221168g0010	0.00385	0.002462	0.008448	0.05236	0.164617	0.035636	0.003424	0.001095	0.001942	0.002318	0.003235	0.028661	0.005446	0.004837	0.004105	0.008911	0.013211	0.023838	0.019498	0.078776	0.098623	0.107267
MA_10221445g0010	3.04765	2.59079	2.36723	2.60899	3.58121	2.31235	4.2599	4.89823	4.39977	4.60199	5.29561	4.76309	5.3273	4.29832	5.37221	4.79643	3.62219	3.8894	3.43058	4.06175	3.32206	4.65796
MA_10221600g0010	2.36006	2.06233	1.24563	1.9512	1.45003	1.8235	4.72426	2.29067	7.71577	3.51523	2.51559	2.20394	2.47002	1.27821	1.67661	2.21722	1.43817	1.40856	0.814914	1.10703	1.08037	1.08338
MA_10221610g0010	0.182467	0.103333	0.156633	0.175855	0.149104	0.113632	0.102424	0.100816	0.064754	0.100533	0.10382	0.085828	0.224962	0.093644	0.075817	0.032032	0.156446	0.087987	0.074599	0.130699	0.163353	0.203798
MA_10221703g0010	1.63018	1.17437	2.23374	1.4769	2.57862	1.68435	1.9714	2.5176	2.50283	4.25508	3.02628	4.06943	4.39474	3.18944	2.66042	3.6102	3.34078	2.71503	2.21451	3.30701	2.81318	2.91476
MA_10221835g0010	0	0	0.013045	0	0	0.009468	0	0	0	0	0	0	0	0	0	0	0	0.051888	0	0	0	0
MA_10222281g0010	0	0	0	0	0	0	0	0	0	0.027761	0	0	0	0	0	0	0	0	0	0	0	0
MA_10222387g0010	0	0	0	0.884654	0	0.87461	0	0	0	0	0	0	0	0	0	0	0.050279	0.678648	0.025986	0	0	0
MA_102223g0010	13.1848	14.6987	12.5589	7.6558	10.9632	6.81454	18.7456	14.1499	8.89945	12.2992	15.0242	14.141	17.7505	12.086	10.5522	6.70266	11.54	5.75492	8.82695	10.7807	19.5539	10.8303
MA_10222589g0010	3.495	4.42642	3.91116	6.61409	7.10638	5.83493	7.59386	5.30274	6.03562	7.03913	7.15967	7.39333	7.51074	5.10618	3.657	3.93891	7.55697	5.28308	6.64557	4.5064	5.51497	5.42039
MA_10222604g0010	3.14622	2.29924	1.89811	3.0262	3.60389	2.22249	4.05897	4.14307	3.85453	5.1215	7.30288	4.65048	4.40137	3.71005	6.54471	4.55355	4.80459	4.53343	2.91048	3.35	3.33439	4.98749
MA_10222884g0010	0.088326	0.080162	0.086409	0.077995	0.075356	0.067662	0.117259	0.164645	0.145566	0.110291	0.107336	0.145702	0.097695	0.109401	0.093982	0.101585	0.077408	0.0755	0.076364	0.078755	0.043938	0.066179
MA_10222942g0010	6.83249	5.20257	7.90309	1.4061	0.961696	0.876799	11.6864	11.9995	16.1242	21.1524	11.5417	6.16673	5.09808	12.013	8.5799	6.48515	4.42996	1.41185	1.00145	7.36368	2.58057	2.84625
MA_10223072g0010	0.002886	0.003107	0.005288	0.006069	0	0	0.016418	0.009569	0.007641	0.006129	0	0.012981	0.005141	0.005256	0.008112	0	0.010062	0.006408	0.007026	0.003094	0	0
MA_10223157g0010	0.897413	1.04323	0.662087	1.22506	1.74099	1.97637	0.812088	0.429972	0.563123	0.530066	0.276363	0.392138	0.675835	0.612115	0.527324	0.472959	0.515739	0.703394	1.04678	0.14517	0.30772	0.354785
MA_10223421g0010	7.19923	12.0345	11.4978	7.23224	10.9493	13.0876	13.2923	10.5197	10.4169	10.7291	17.7115	15.8131	13.8924	14.1012	13.4928	9.04189	11.6642	11.2773	10.3281	12.4929	10.5564	10.9387
MA_10223491g0010	0	0	0	0	0	0	0	0.071148	0.128149	0	0	0	0	0	0	0	0	0	0	0	0	0
MA_10223525g0010	7.4808	9.56742	7.46805	10.1677	17.553	17.8467	6.76195	6.36593	7.87773	8.32832	7.08923	7.45007	7.25191	7.7279	5.42625	8.52486	14.1265	13.1701	16.5241	9.13923	9.08253	13.5414
MA_10223857g0010	1.33087	1.25838	1.42792	1.74053	2.1652	1.7581	0.991442	1.73554	1.42288	1.53827	0.742203	0.898507	1.22788	1.37213	1.1479	0.709134	0.832	1.03884	1.49076	0.84593	1.49832	1.31338
MA_10223g0010	0.278409	0.272279	0.295644	0.259228	0.267308	0.400279	0.139983	0.172003	0.09853	0.516698	0.390508	0.049245	0.612763	0.536074	0.445136	0.326416	0	0	0.026099	0.18469	0.497427	0.131069
MA_10224015g0010	0.058902	0.048877	0	0.191346	0.300356	0	0	0	0	0	0	0.400465	0	0.019925	0	0.151215	0.458704	0.272019	0	0.228592	0.300922	0.77468
MA_10224204g0010	0	0	0.002845	0.005157	0.002248	0.007469	0.028463	0.037287	0.00813	0.019323	0.014684	0.006736	0.010981	0.012381	0.00936	0.018547	0.008725	0.00186	0.002434	0	0.005281	0.004946
MA_10224286g0010	0.409022	0.428113	0.601612	0.263881	0.20653	0.477086	0.552863	0.56025	0.471337	0.56148	0.831221	0.611575	0.891635	0.696946	0.497877	0.64018	0.677799	0.936054	0.709414	0.351283	0.350234	0.682129
MA_10224291g0010	1.25397	1.11131	0.534033	0	0.106006	0.110536	0	0.041083	0.689629	0.516199	0	0.025314	0.029052	0.065595	0.155673	0	0	0	0	0.364438	0	0
MA_10224457g0010	0	0	0	0	0	0.001357	0	0	0	0	0	0	0	0	0	0	0	0	0	0	0	0
MA_10224862g0010	4.07072	3.62528	5.57871	2.40424	3.15486	2.98257	6.53821	7.6501	6.75242	6.50865	17.3902	20.1507	18.8039	10.5545	13.2697	14.7941	9.25725	7.36507	8.1557	10.1646	4.99573	4.86078
MA_10225049g0010	0	0	0.003725	0	0	0	0	0	0	0	0	0	0	0	0	0	0	0	0	0	0	0
MA_10225201g0010	0.431631	0.851198	0.658613	0.783141	2.03067	0.596047	0.176304	0.683774	0.543382	1.01795	0.563938	1.10294	0.351693	1.27204	1.64819	1.06685	0.668917	0.595583	0.297158	4.961	1.91348	2.10946
MA_10225285g0010	0.239091	0.266764	0.2392	0	0	0.329024	0.513194	0.307582	0	0.602663	0.550699	0	0.335212	0	0.199077	0.15802	0.395607	0.286418	0.128572	0	0	0
MA_10225303g0010	6.80894	7.50738	8.79796	6.02054	5.55192	8.29635	5.88562	5.08884	6.57209	5.46461	5.7832	8.08411	6.03271	6.58541	5.74984	10.251	8.27502	7.03289	7.10636	6.48595	7.95134	8.10153
MA_102253g0010	0.005027	0.003946	0.005709	0	0	0	0.015725	0.013985	0.00232	0.008724	0.088371	0.064175	0.05388	0.021608	0.039218	0.040559	0.001703	0	0	0.002506	0.001995	0.005495
MA_10225405g0010	0.47479	0.377838	0.735633	0.552158	0.705008	0.828932	1.43399	1.30173	0.517733	1.17945	0.928886	0	0.827827	0.640856	0.783984	0.913244	0.755499	0.728814	0.868414	0.255478	0.421304	0.782036
MA_10225541g0010	2.47216	3.56555	2.58057	3.10915	3.92988	3.57788	2.8034	2.08545	2.4362	2.51871	1.64506	2.82839	2.79409	2.88165	2.89803	2.96517	2.88316	2.90147	2.99722	3.13853	3.74139	4.32409
MA_10225964g0010	1.04145	0.828617	1.10579	1.30709	2.32049	1.25287	2.119	1.83998	1.54047	1.18626	1.22795	1.95711	1.42404	1.88189	1.6818	2.42476	1.42599	2.22868	2.17558	3.3032	3.84696	3.90166
MA_10226013g0010	18.8925	15.9038	10.6973	11.7472	13.4377	10.7004	6.34188	6.37476	17.6658	22.43	6.17748	5.77828	5.85821	23.1308	15.8738	12.6734	7.78664	7.35546	6.82627	11.3162	4.86843	4.81868
MA_10226232g0010	0.011889	0	0	0.005127	0	0	0	0.031866	0	0	0	0	0	0	0.034982	0	0	0	0	0	0	0
MA_10226519g0010	0.477854	0.443683	0.354497	0.695125	0.16247	0.452497	0.677339	0.495802	1.82364	0.797631	1.14853	1.81643	0.645683	0.895751	0.944078	1.18105	0.652137	0.444268	0.237249	0.481531	0.123395	0.280681
MA_10226584g0010	5.75939	5.51274	5.7023	4.89523	9.07316	5.16036	10.7485	7.31138	5.95249	3.49401	10.0342	7.25223	10.4818	6.52727	4.36292	4.40244	4.49022	12.0048	13.559	2.48053	7.24639	7.63625
MA_10226800g0010	0.490163	0.706715	1.11355	2.03134	1.2836	1.29897	1.28468	0.943728	3.09071	1.75085	1.13795	3.35736	0.398484	2.42889	2.38131	1.82742	1.39572	1.38285	0.537372	1.94789	2.18439	0.775858
MA_10227167g0010	0.109715	0.183082	0.118596	0.050353	0.008001	0	0.676454	0.957102	0.613838	0.882268	0.304977	0.227394	0.565903	0.547499	0.410208	0.559982	0.008801	0.04026	0.053419	0.507499	0.162923	0.029743
MA_10227187g0010	0.001413	0	0.001824	0	0	0	0	0	0.003942	0.003075	0	0.004088	0	0.001783	0	0	0.001248	0.00559	0	0	0	0.003988
MA_10227223g0010	0.003033	0.001878	0.001724	0.002525	0.012282	0.001833	0.024915	0.03032	0.010523	0.029475	0.003038	0.002365	0.004161	0.015599	0.019928	0.015854	0	0	0	0.009556	0.022702	0.032714
MA_10227258g0010	5.20664	4.13782	4.52627	5.38574	4.20421	4.1846	8.05545	8.00321	8.13819	11.285	10.3724	7.00693	10.8751	6.97246	8.54787	4.85475	11.4134	5.07879	6.89413	6.08132	8.57313	8.06417
MA_10227580g0010	0	0	0	0.014645	0.06254	0.007234	0	0	0	0	0	0	0	0	0.002662	0	0	0	0	0.039272	0.037315	0.009646
MA_10227622g0010	0	0.014288	0	0.005694	0	0	0.006909	0	0	0	0	0	0	0	0.058393	0.015825	0	0	0	0	0.476394	0.124212
MA_10227813g0010	11.6305	12.2681	15.1831	14.2955	14.4392	14.4046	16.951	22.6725	19.2266	20.6935	15.437	15.8428	18.3233	16.1045	12.9529	18.4859	15.8435	15.3415	12.9967	12.8575	9.81629	10.5422
MA_102279g0010	11.2751	11.1163	8.51875	6.77979	8.18075	8.1678	10.3454	8.94894	10.3024	10.494	11.0431	9.63929	11.1612	10.0129	9.10707	9.8651	8.41624	6.67141	7.94175	9.57763	7.92646	6.85968
MA_10228148g0010	3.71784	4.64485	4.88818	2.60462	2.19356	2.37698	11.3885	8.07766	10.1419	9.91037	7.46003	6.20552	6.68294	8.20073	8.96219	9.29054	4.47563	3.85549	4.2595	5.51135	2.96615	2.41703
MA_10228729g0010	4.27504	4.2255	4.28123	3.52139	4.80725	3.3598	4.08538	1.93974	2.81945	3.87114	2.20072	6.13202	3.22178	3.1768	1.73404	2.78442	4.94254	4.12046	4.24461	3.4073	2.18735	1.06701
MA_10228764g0010	0	0	0	0.148522	0	0	0	0	0	0	0	0	0	0	0	0	0	0.668044	0	0.176624	0	0
MA_102288g0010	35.5258	40.1194	39.3017	28.677	45.82	42.595	42.8864	32.7436	33.3103	30.4997	43.6394	30.1672	45.4682	41.6706	38.3127	41.212	51.7532	44.7008	41.9268	36.9324	65.7906	58.9004
MA_10229281g0010	2.15335	4.24683	2.31455	1.42244	3.22829	4.40038	2.27701	1.61341	3.60073	2.85472	4.99696	5.00003	3.11565	2.03624	1.47043	2.79101	3.26344	2.85324	6.04268	5.95445	1.54956	1.13296
MA_102293g0010	1.69151	1.25434	1.44802	1.70537	1.55891	1.2711	1.56048	1.16702	2.04381	1.81735	2.20452	2.26717	2.06855	1.83516	1.95806	2.54109	1.73156	1.80764	1.418	1.38214	1.73196	1.85428
MA_102296g0010	0.855671	0.54726	0.692638	0	0.043878	0.068384	0.196095	0.193756	0.254324	0.450517	0	0.050271	0.049191	0.085579	0.139873	0.10272	0	0.052018	0.079934	0.048233	0.029953	0.042321
MA_10229741g0010	0	0	0	0.08604	1.14342	0	0.008537	0.021195	0	0.017863	0.012705	0.250371	0	0.039811	0	0.015261	0	0.029607	0	2.93107	2.73191	1.79001
MA_102298g0010	0.057332	0.035217	0	0.222511	0.225085	0.01579	0.025243	0	0.020452	0.06167	0.008183	0.036227	0.016202	0.081017	0	0.039828	0	0.101121	0.016214	0.388088	0.044912	0.01876
MA_10229952g0010	2.69211	2.66341	2.27544	2.05918	3.35333	2.97133	2.42515	1.68604	4.43137	2.13673	2.28286	0.747828	3.21161	1.57603	3.08278	2.87086	0.223872	0.688584	1.01952	0.526	0.892222	1.31307
MA_10230048g0010	0.189802	0.21963	0.159123	0.125377	0.130833	0.16598	0.19192	0.185581	0.187624	0.209392	0.194434	0.174384	0.239833	0.215949	0.187273	0.268662	0.207391	0.138832	0.099766	0.135881	0.079735	0.082563
MA_10230304g0010	0.360697	0.433731	0.529754	0.432408	0.368077	0.365611	0.352491	0.255729	0.33889	0.686565	0.266393	0.193753	0.184328	0.339864	0.203068	0.50665	0.392715	0.560013	0.32713	0.163301	0.288896	0.304294
MA_10230413g0010	0	0	0.063469	0.02999	0	0	0	0.186407	0.283295	0.171543	0	0	0	0	0	0	0	0.012004	0	0	0	0
MA_10230764g0010	0.004952	0.005133	0.001975	0.000913	0	0	0.048731	0.043282	0.016625	0.02334	0.02397	0.010691	0.018986	0.021033	0.016009	0.017006	0	0.002341	0	0.025687	0.005899	0.003603
MA_10230780g0010	0	0	0	0	0	0	0	0	0	0	0	0	0	0.860066	0.014509	0.026349	0	0	0	0	0	0
MA_10231220g0010	5.16102	3.19959	4.50529	2.41788	5.35154	3.69586	9.67479	10.1571	7.65	9.4113	7.31495	4.00283	11.1169	6.49035	5.55853	3.40683	4.74884	4.68842	4.51083	2.3924	3.20936	3.64506
MA_10231244g0010	4.74214	8.48797	1.84529	2.1728	5.51941	5.77591	1.69836	3.5425	2.46099	3.66704	2.94485	4.69441	5.05452	2.28889	2.50532	1.9299	2.43232	5.18681	5.59337	1.18457	2.52968	2.31673
MA_102312g0010	21.4446	23.1606	24.728	20.3249	17.1012	28.0193	16.2509	15.801	20.53	22.5988	14.0116	22.3251	14.1023	24.3833	19.2291	19.9857	19.4075	18.7226	23.043	13.0597	7.49323	9.25883
MA_10231644g0010	0.286012	0.243414	0.342527	0.456211	0.201603	0.366839	0.587985	0.809045	0.438197	0.887899	0.7608	0.481102	0.440585	0.446678	0.523753	0.58144	0.563888	0.29493	0.569882	0.425851	0.502216	0.152073
MA_10231689g0010	0	0	0	0	0	0	0.859291	0.49014	0.806928	0.632878	0.534559	0	0.546482	1.2859	1.02165	0.334761	0	0	0	0.131162	0	0
MA_10231744g0010	0.953328	2.08511	2.23949	2.71826	1.58333	1.50671	2.14643	3.11033	0.925687	2.02562	2.93086	3.11571	3.25082	3.8631	6.34746	2.57213	3.76038	4.02065	1.53174	2.50075	3.24334	2.29013
MA_10231938g0010	6.87175	7.43443	7.46045	6.87611	6.52306	5.49989	9.01422	9.72911	12.3897	12.4066	10.1536	8.88511	8.00295	8.69764	9.73053	10.2437	8.71386	5.67457	6.77278	6.48355	5.32608	10.6435
MA_10232070g0010	0	0	0	0	0	0	0	0	0	0	0	0.017044	0.00696	0.016636	0	0	0	0	0	0	0	0
MA_10232436g0010	0	0	0	0.199096	0	0.427944	1.25472	1.01783	3.82378	2.29926	3.05508	0.373581	0.528296	0.654461	0.390533	0.226018	0.065006	0.133315	0	0.28067	0.704075	0
MA_10232462g0010	0	0	0	0	0	0	0	0	0	0	0	0	0	0	0.002359	0	0	0	0	0	0	0
MA_102324g0010	0	0	0	0	0	0	0	0	0	0	0	0	0	0	0	0	0	0.010199	0.025678	0	0.032055	0
MA_10232509g0010	4.71668	4.83849	5.81201	4.3517	4.61772	3.517	7.37815	8.62283	14.8443	13.7118	12.0152	15.6095	8.82142	16.8407	17.8327	13.1556	8.35101	7.40848	6.2379	9.63837	8.47868	6.52147
MA_10232726g0010	0	0	0.056079	0	0	0	0	0	0.141111	0.062071	0.036127	0	0.078128	0	0.233428	0	0	0.012253	0	0	0	0
MA_102329g0010	10.3086	10.4286	12.4194	14.667	25.8156	14.5013	11.9105	13.4816	9.30627	6.48176	12.4214	7.73311	18.1985	9.64356	15.5727	16.0742	18.6995	12.7627	24.9446	13.7177	25.1717	20.9977
MA_102330g0020	0.038391	0.054731	0.050923	0.115833	0.1531	0.133309	0.057812	0.068681	0.054674	0.06086	0.074618	0.195735	0.095024	0.103388	0.085786	0.092721	0.143197	0.12887	0.083354	0.12039	0.081706	0.068104
MA_10233136g0010	3.92523	3.38277	1.97005	2.1646	2.04779	3.15201	2.60887	2.54113	2.09178	1.45605	1.5868	1.83365	1.54873	1.72416	1.35901	3.77497	6.08784	2.41648	3.35217	1.9219	1.0183	2.39122
MA_10233389g0010	4.50638	2.68936	5.10796	3.8553	3.008	1.3358	2.82154	1.88383	3.32197	4.99788	4.75792	3.91304	4.56909	5.00337	5.02595	5.13643	4.14384	3.4703	4.71716	3.26536	2.91861	2.7969
MA_10233540g0010	10.1642	11.6851	13.5942	11.7928	8.17975	13.1275	10.6352	7.3051	10.4417	9.51031	7.2104	12.452	8.4239	10.0116	7.76701	9.65084	12.7828	11.0254	9.89003	11.0971	13.1471	12.4986
MA_10233544g0010	0	0.002198	0	0	0	0	0.004282	0.006116	0.002381	0	0	0	0	0	0	0	0	0	0	0	0	0
MA_10233614g0010	0	0	0	0	0	0	0.003904	0.005336	0.017126	0.009664	0	0	0	0	0	0	0	0.002085	0	0.002718	0	0
MA_10234164g0010	49.6159	48.3533	44.7875	59.2776	53.0168	61.84	26.8038	25.8659	24.9987	26.4901	40.902	45.8837	33.402	31.7092	34.6025	40.8795	73.1376	60.5697	77.8074	31.1464	47.9348	47.7222
MA_10234528g0010	0.426513	0.496571	0.555092	0.475646	0.423305	0.973851	0.477663	0.404766	0.406061	0.525635	0.758353	0.892415	0.377786	0.146624	0.117215	0.131238	0.404134	0.759921	0.408924	0.296037	0.459337	0.318476
MA_10234632g0010	0.093285	0.145184	0.075796	0.115288	0.048444	0.136264	0.13863	0.153745	0.110507	0.146784	0.215339	0.179705	0.243207	0.220734	0.223862	0.259762	0.211702	0.288929	0.186727	0.125622	0.064927	0.121786
MA_10234708g0010	0	0	0.00667	0	0.034778	0	0.191502	0.053483	0.02998	0.069095	0.072789	0	0.297532	0.132064	0	0	0.098243	0.081658	0	0.205438	0.197624	0
MA_10234710g0010	8.55426	9.59677	8.18985	8.92699	9.6143	6.63751	14.4451	17.7436	11.762	14.6894	17.0827	12.4131	10.6265	8.54543	9.96986	9.14251	11.1379	11.1345	7.98889	9.39449	7.10039	9.06572
MA_10234841g0010	27.7148	25.3391	33.6103	36.2723	37.4766	33.1388	25.7603	29.1706	32.863	30.0002	26.9009	31.6253	26.4433	33.4811	35.1581	44.3828	33.0838	30.0343	32.6734	26.2948	34.9553	26.8224
MA_102349g0010	44.3349	41.0665	55.9299	51.2171	52.0004	52.5171	15.516	16.7542	18.7078	21.4373	14.2104	28.7663	17.0564	17.5305	17.1487	18.5624	58.9145	65.9317	81.8135	15.4711	14.4541	12.1685
MA_10234g0010	6.63238	5.72791	5.53753	8.29348	8.95796	7.38782	5.56356	6.96812	9.0087	8.73702	7.89112	9.35283	6.88181	7.83838	7.78481	9.85104	6.44262	8.40669	7.3345	10.9831	8.41021	8.18292
MA_10235009g0010	0	0.007369	0	0.005542	0	0	0	0	0	0	0	0	0	0	0	0.001836	0	0	0.005919	0	0	0
MA_102352g0010	1.00201	1.33813	1.28355	1.85698	3.00768	2.02214	3.87209	5.36832	3.67674	3.36922	4.4458	0.98189	6.87621	4.38577	2.6162	2.20927	2.41549	3.59453	2.49327	0.608505	1.50201	1.49085
MA_10235390g0010	0.082373	0.081073	0	0	0	0.012334	0	0	0	0.010966	0	0	0	0	0	0	0	0.051265	0.012664	0	0.025032	0.00847
MA_10235604g0010	0	0	0.015294	0	0	0	0	0.068762	0	0	0	0.268182	0.163652	0	0.094283	0.232918	0	0	0	0.210737	0	0
MA_10235873g0010	3.43615	3.04982	3.12347	4.12542	3.5497	4.54113	2.09926	2.73165	3.0857	2.84035	2.005	2.88423	3.14057	3.78643	3.89983	3.26774	3.44921	4.33129	2.93615	2.68878	3.21042	3.11003
MA_10236276g0010	0	0	0	0	0	0	0.001596	0.003251	0.001177	0	0	0	0	0	0	0	0	0	0	0	0	0
MA_10236284g0010	0	0	0	0	0.007379	0	0	0	0	0	0	0	0	0	0	0	0	0	0	0	0	0
MA_10236360g0010	0.033892	0	0.253588	29.0707	14.4535	32.5383	0.308821	0.251063	0.002027	0	0	2.64727	0.064467	1.21607	1.41683	3.67704	16.7456	22.0909	27.1873	16.3577	34.8479	19.3057
MA_10236378g0010	0	0	0	0	0	0	0	0	0	0	0	0	0	0	0.001032	0	0	0	0	0	0	0
MA_10236470g0010	0	0	0	0.015672	0.026986	0.016689	0.027412	0.006716	0.002022	0.016818	0.009046	0.038132	0.014356	0.008793	0.017023	0.012245	0	0	0	0.017116	0.016271	0.014145
MA_10236907g0010	0	0	0	0	0	0	0	0	0	0.313514	0.132053	0.293277	0.152913	0.230566	0.344774	0.237785	0.075176	0.065336	0.023111	0.085254	0.081297	0.032171
MA_10236933g0010	0	0	0	0.022994	0.01195	0.036266	0	0	0	0	0	0	0	0	0	0	0.037046	0.049215	0.048586	0	0	0
MA_10236943g0010	1.15002	0.490239	0.846536	0.179609	0.655522	0.281276	0.066201	0	0.053026	0	0.866687	1.14537	0.073156	0.030461	0	0.385417	0.407054	0.333996	0.105581	0	0.025583	0.011157
MA_102370g0010	4.22458	3.4227	4.62533	8.62731	3.99925	3.72287	6.95847	4.23557	2.7319	4.24946	6.55562	5.47372	3.36338	4.75561	4.0958	4.11586	5.19393	4.64625	2.69293	3.33095	5.42883	9.0946
MA_10237190g0010	0	0	0	0	0	0	0	0	0	0	0	0	0	0	0	0	0	0.010308	0.016761	0	0	0
MA_10237340g0010	2.52806	1.26454	2.03019	1.77092	1.66517	2.25539	2.36031	2.32286	3.04865	1.75528	2.03905	2.46459	1.72099	2.2719	2.1304	3.99199	1.76282	2.23503	3.77698	2.4916	2.87782	1.88906
MA_10237476g0010	1.24086	0.991175	1.33865	1.88965	2.08632	2.67965	4.88881	2.36006	2.29046	2.07157	1.53604	1.27369	3.19697	2.02625	1.30767	1.6352	1.94	1.56188	2.15052	0.68376	1.45529	1.09907
MA_10237636g0010	0.210617	1.45851	0.259577	0.400707	0.477026	0.49955	0	0.845821	0.138585	0	0.913149	1.19008	0.472961	0.524985	0.986211	1.12773	0.618086	0.589679	0.371374	0.356928	0.244925	0.221
MA_10237752g0010	0.454348	0.658794	0.562095	0.352308	0.134501	0.25459	0.187574	0.160806	0	0.202725	0.10572	0.297591	0.265667	0.09871	0.114317	0.058946	0.236832	0.160998	0.582606	0.534595	0.070655	0.076159
MA_10237773g0010	0	0.000891	0	0	0	0	0	0	0	0	0	0	0	0	0	0	0	0	0	0	0	0
MA_10237903g0010	0	0	0	0.055084	0	0	0	0.063619	0	0	0	0	0	0	0	0	0	0	0	0.075447	0	0
MA_10238407g0010	0.771203	0.697497	0.799492	2.58321	4.31194	4.97841	1.50514	1.45049	2.50607	1.93538	0.689914	0.923729	0.466554	1.33363	0.9616	1.44434	0.99878	1.21245	1.20188	2.53165	4.73022	4.35107
MA_102384g0010	6.42416	7.00262	5.982	4.90963	7.83598	4.35369	10.971	9.70209	7.60381	9.36707	9.59865	9.58514	9.26536	7.19677	7.62139	8.20391	9.08422	7.09675	7.36393	4.71858	3.04192	3.51926
MA_102384g0020	3.41562	6.95252	4.22192	2.37982	3.7509	2.84246	5.52688	4.59782	4.81692	6.265	7.34469	5.92634	6.55314	6.71886	6.93778	5.76827	10.2784	5.83761	5.47956	2.84114	2.71062	3.19341
MA_10239006g0010	0	0	0	0	0	0	0	0	0.726909	0	0.067848	0	0	0.111431	0.103224	0.270562	0	0	0.100532	0.043864	0.02771	0
MA_10239056g0010	4.19427	6.57934	3.62288	2.98841	4.84163	4.37096	7.04728	6.27301	4.42266	5.53745	6.24608	3.28047	9.04429	5.37579	3.9101	5.07718	5.49983	5.24444	6.9507	2.81346	2.41443	4.93665
MA_10239279g0010	3.87551	5.89285	5.46176	3.17683	7.30927	6.45285	4.60729	5.28591	5.7835	3.19381	4.67116	6.33338	4.44186	5.08935	2.20756	6.10907	6.55954	5.19014	5.61699	3.95212	10.2424	9.73128
MA_102394g0010	0.019131	0.030964	0.022107	0.028064	0.056523	0.031219	0.00774	0.003577	0	0.005044	0.005334	0.021921	0	0.020964	0.008756	0.026251	0.016621	0.018429	0.019223	0.06606	0.053792	0.043157
MA_10239544g0010	2.22947	2.84762	2.37253	4.50253	4.30573	5.52843	1.94196	1.28424	3.24397	1.54296	3.14326	3.12467	1.61354	3.43329	3.0257	3.36307	1.5598	1.72022	1.5769	6.51961	2.49666	3.34233
MA_10239556g0010	15.7683	20.675	17.2464	13.9343	23.6079	15.9603	12.3244	17.4993	16.4662	10.9252	11.8816	15.5788	16.7536	12.7207	12.857	15.5485	16.8706	21.7778	22.74	15.3094	22.5284	26.9679
MA_10239595g0010	0	0	0.01538	0	0	0	0	0	0	0	0	0	0	0	0	0	0	0	0	0	0	0
MA_10239665g0010	16.1192	28.7399	30.6683	12.1126	11.7015	10.2665	81.2714	45.1225	46.1249	77.6104	54.027	68.9721	38.0124	48.6293	54.4304	59.4624	28.5454	23.0802	25.7146	36.0521	11.7756	18.7181
MA_10239718g0010	0.167751	0.135436	0.246393	0.551892	0.380371	0.409982	0.371196	0.448407	0.28928	0.298979	0.156113	0.171125	0.336659	0.421336	0.183672	0.093213	0.15788	0.326879	0.200479	0.137879	0.180886	0.337299
MA_10239725g0010	0	0	0	0	0	0	0	0	0	0	0	0	0	0	0	0	0	0.077921	0	0	0	0.242855
MA_1023g0010	10.4197	10.6186	9.58473	10.1248	7.66186	9.71656	14.7627	14.9542	8.11162	10.597	14.975	13.5438	17.5854	11.8242	10.7079	10.3024	10.9123	10.6086	10.8762	8.5297	8.14901	7.16949
MA_1023g0030	6.71568	7.03365	3.83898	4.25682	4.51928	5.84509	7.68249	6.35827	5.20247	8.93669	13.6143	9.40733	10.7056	8.30055	5.05903	5.22871	7.23573	6.68998	7.77727	6.08924	5.58531	4.48525
MA_10240160g0010	0	0	0	4.55474	15.1887	3.04181	0	0	0	0	0	0.306939	0	0.085524	0	0	0.795893	0.851117	0.001948	17.5445	11.046	8.87571
MA_102403g0010	0.070219	0.07865	0.097356	0.092216	0.06732	0.066206	0.134714	0.090515	0.13387	0.132396	0.127678	0.075708	0.106339	0.119022	0.116021	0.093022	0.058691	0.057948	0.050394	0.076052	0.061837	0.059403
MA_10240481g0010	0	0	0	0	0	0	1.15885	0	0	0	0	0	0	0	0	0	0	0	0	0	0	2.70747
MA_10240520g0010	1.76955	1.30065	1.82734	2.63977	2.63444	2.6537	2.53966	2.69896	2.01553	1.3885	1.12811	1.78831	1.47067	1.05385	0.412018	1.62765	2.62381	1.4501	3.39176	0.415327	1.1074	1.3833
MA_10241233g0010	1.99343	3.19842	1.52278	1.52373	1.74128	1.6059	5.02084	2.3803	4.0383	4.3291	2.58187	3.57595	4.15502	4.77952	7.7226	4.40719	2.95695	2.02179	2.56954	4.85238	2.61331	6.30057
MA_10241352g0010	0.012179	0.016932	0.009474	0.010564	0.01082	0.005506	0.004439	0.004687	0.006109	0.002114	0.007522	0.014438	0.005215	0.006473	0.011632	0.01254	0.008936	0.008992	0.01139	0.011306	0.010695	0.010211
MA_10241770g0010	0.093491	0.10342	0.556808	0.697329	0.662031	0.403741	0.237529	0.453566	1.03718	0.670889	0	1.2998	0.071046	0.326771	1.01612	1.35505	1.00239	0.484103	0.256219	0.75528	0.408458	0.924814
MA_10241916g0010	1.94838	2.28965	2.54918	2.14337	1.5657	3.10172	4.27562	4.05299	5.91497	3.55071	2.16606	1.1924	1.8781	2.69332	1.27856	1.76888	0.709776	0.993852	0.635104	1.25746	0.282479	0.355307
MA_10242579g0010	0.719583	0.544792	0.680535	0.335944	0.193879	0.406663	0.38397	0.465801	0.679457	0.624804	0.392079	0.454325	0.353096	0.556016	0.577607	0.585606	0.39384	0.490554	0.521704	0.844074	0.200585	0.109526
MA_10242607g0010	4.74637	3.67777	4.70691	4.18855	4.17753	5.33158	4.38168	4.8558	4.19751	4.02745	5.82825	5.0574	3.91249	3.26775	4.17548	3.95207	5.24315	4.33421	3.77522	3.85482	2.97872	2.90515
MA_102427g0010	1.57501	1.31629	0.930483	0.889297	0.718257	1.02038	1.6148	1.17294	1.62295	1.17602	1.39599	2.59753	0.839242	1.16644	2.17414	1.65245	0.520951	1.53762	0.741157	1.74089	0.519043	0.297239
MA_10243144g0010	1.2138	1.72622	1.42346	0.901093	1.85265	2.47106	1.0565	0.803353	1.13792	1.82966	1.16452	0.62306	1.61985	1.73098	1.97793	1.11606	3.5316	2.99957	2.71106	1.19092	1.20478	2.15842
MA_10243352g0010	0	0	0.074742	0.181108	0.045413	0.092127	0.272975	0.04265	0.14628	1.26438	0	0.828019	0	0.408699	0.14154	0.10938	0	0.214318	0.041475	2.47817	0.362996	0.169568
MA_10243417g0010	0	0	0.025127	0	0	0	0	0.143619	0	0	0	0	0	0	0	0	0	0	0	0	0	0
MA_10243441g0010	1.55994	1.01407	1.67513	0.778545	1.00889	1.02371	1.55082	1.91061	1.11407	2.15549	2.64498	2.07661	2.04589	1.28565	1.47326	2.28622	1.76463	1.64083	2.25904	0.948757	0.494902	1.28693
MA_10243490g0010	1.14585	1.10258	1.09946	1.58674	1.28506	2.05641	3.09631	3.10411	3.1378	3.23222	1.69246	1.11674	2.6818	2.30279	2.44718	2.02789	3.99602	3.10484	2.88583	0.766716	1.42002	2.45283
MA_10243509g0010	0	0	0	0.006097	0	0.004377	0.153514	0.186559	0.065443	0.360154	0.106217	0.185399	0.236139	0.075569	0.125797	0.089526	0	0.019452	0.026002	0.006477	0.003568	0.006127
MA_10243652g0010	8.95215	9.08123	8.46298	11.9135	12.744	18.1492	8.29726	9.88504	9.84401	11.9239	14.5938	9.5653	7.84594	8.85087	13.1231	16.37	8.16976	15.6086	14.5261	11.0707	9.83448	14.9242
MA_102436g0010	16.3338	21.5816	18.2485	17.4572	28.6109	30.4987	27.5954	20.9899	20.2437	19.1629	20.2354	16.696	22.1784	19.4923	25.6646	26.4221	22.8357	21.131	25.8051	16.7181	15.2742	15.9626
MA_10243939g0010	0	0	0	0.000346	0	0.000474	0	0	0	0.000366	0.000353	0.000901	0	0.000222	0.00017	0.00049	0	0.000536	0.000482	0.000215	0	0.000804
MA_10244164g0010	0.361129	0.358646	0.573542	0.500987	0.549748	0.453328	0.977629	0.482593	0.583961	0.705681	0.962086	0.719418	0.641479	0.746032	0.668019	0.726672	1.2186	0.542926	0.702461	0.663058	0.560692	0.645984
MA_10244179g0010	0	0.087181	0.02486	0.068424	0	0.074511	0	0	0.366858	0.190829	0	0	0	0	0	0.044845	0	0	0	0	0	0
MA_10244403g0010	0.005836	0.007008	0.006839	0.011585	0.011826	0.012661	0.00479	0.004723	0.005107	0.005068	0.008141	0.005221	0.004999	0.006742	0.005222	0.007107	0.009755	0.01255	0.010056	0.009747	0.011742	0.011663
MA_10244600g0010	0	0	0	0	0	0	0	0	0	0	0	0.01138	0	0	0	0	0	0	0	0	0	0.001449
MA_10244735g0010	0	0	0	0	0	0	0	0	0	0.003428	0	0	0	0	0	0	0	0	0	0	0	0
MA_10244886g0010	5.98466	3.32355	4.54288	7.13679	6.81542	6.03099	3.34361	2.56278	4.32427	6.51683	4.22864	7.29721	4.88811	4.20011	5.59678	3.08672	6.97706	5.04648	8.61071	5.67831	7.13216	8.55282
MA_102449g0010	0	0	0	0.122056	0.209452	0	0.939783	0.876618	0	0.997262	0.226949	0.365232	0.001254	0.413634	0	0	0	0	0.257938	0	0	0
MA_102449g0020	0	0	0	0.572178	0.488518	0	1.68591	1.90362	0	1.62034	0.762614	0.602552	0.001036	0.575155	0	0	0	0.000418	0.582317	0.000665	0	0
MA_10245227g0010	0.007149	0	0.004627	0.005826	0	0	0	0.002874	0	0	0	0	0	0	0	0	0	0	0	0	0	0.008296
MA_10245273g0010	0	0	0	0	0	0	0	0	0	0	0.025038	0	0	0	0	0	0	0	0	0	0	0
MA_10245438g0010	0	0	0	0	0	0	0.000906	0.054412	0	0.001003	0.006016	0.014125	0.006043	0.007427	0.018463	0.012679	0	0.002181	0.002188	0.009215	0.006742	0.005013
MA_10245665g0010	8.46532	7.3582	7.80408	7.95288	9.19187	9.30804	13.7841	14.8689	11.5257	17.7641	12.0835	5.69102	8.99398	8.57672	5.48715	7.12322	5.8226	5.15051	6.5054	6.15694	7.57599	6.77191
MA_10245708g0010	0	0	0	0	0	0	0	0	0	0	0	0	0	0	0	0	0.001391	0	0.002822	0	0	0
MA_102457g0010	3.07267	4.51557	2.58166	3.24757	3.29397	4.51581	19.4284	17.4754	16.4394	12.5356	21.2931	3.18914	15.1724	20.9675	14.8494	8.73992	2.04446	3.01437	3.84717	2.40224	2.13989	1.2163
MA_10245924g0010	0	0	0	0.003385	0	0	0.009092	0	0	0	0	0	0	0	0	0	0	0	0	0	0	0
MA_10245933g0010	2.87524	4.37948	4.48332	4.11366	2.67883	3.44631	3.07698	4.13139	4.37342	3.90211	3.53363	2.38677	3.33011	2.57765	3.79606	2.58145	3.50629	3.99091	4.35414	2.75644	2.26059	3.7599
MA_102459g0010	0.336233	0.763696	0.869475	0.540453	1.45458	0.646049	0.279819	0.568865	0.8053	0.508617	0.776226	2.18683	0.764643	0.931821	1.17182	1.30531	1.55439	1.18764	0.413892	1.21296	1.4893	1.32621
MA_10245g0010	0	0	0.017044	0	0	0	0.93233	0.130043	0	1.08618	0	0.542953	0.631591	0	0.113628	0.080304	0	0	0	0	0	0
MA_10246167g0010	0	0	0	0	0	0	0	0	0	0	0	0	0	0	0	0	0	0	0	0.014293	0	0
MA_10246803g0010	2.80735	4.7172	2.36898	3.80128	3.78176	2.94198	2.13437	2.57549	4.81153	4.87525	5.8075	9.78705	5.11201	4.50406	8.66149	6.08277	3.63211	5.66705	3.21155	4.16968	3.19897	3.32688
MA_10246817g0010	0	0.001098	0	0	0	0	0	0	0	0	0	0	0	0	0	0	0	0.003772	0	0	0	0
MA_10246938g0010	0	0	0.050602	0	0	0	0	0	0	0	0	0	0	0	0	0	0	0	0	0	0	0
MA_10247001g0010	0.363758	0.386558	0.341518	0.236859	0.247555	0.176393	0.210433	0.125666	0.237145	0.234521	0.348093	0.262856	0.180695	0.573661	0.527906	0.391352	0.604462	0.197718	0.385778	0.086206	0.221236	0.263107
MA_10247134g0010	0.003809	0.005484	0.004914	0.008182	0.008186	0.008601	0.003909	0.003441	0.004237	0.002073	0.006406	0.007638	0.00395	0.006423	0.004471	0.00468	0.004147	0.005084	0.004836	0.006022	0.003889	0.006171
MA_102478g0010	0.000551	0	0.000554	0.000539	0.000425	0.000371	0.000724	0.001318	0	0.001112	0.000653	0	0.000528	0.000241	0	0.000496	0	0.000491	0	0	0	0
MA_10247978g0010	22.7199	17.3294	18.79	6.55151	9.82929	4.17347	16.0598	18.3819	33.0621	20.9723	16.8349	14.5476	14.4404	14.8155	14.5129	21.4161	4.56715	9.99934	9.60844	12.0793	6.10159	5.18666
MA_10247g0010	0	0	0	1.57982	1.279	1.08607	0	0	0	0	0	0	0	1.01098	1.09953	1.08798	0.830484	0.642847	0	0	0.851613	1.25389
MA_10248435g0010	0	0	0	0	0	0	0.001213	0.002882	0	0	0.00458	0.012343	0.0017	0	0	0	0.003082	0.003329	0.003187	0	0	0
MA_10248752g0010	0	0	0.000538	0.000428	0	0	0	0.000481	0.000558	0	0	0.001068	0.001001	0.000461	0	0	0.001028	0	0.000394	0.000217	0.000463	0
MA_10249055g0010	0.700072	0.505743	0.583711	0.05399	0	0	2.60151	1.68321	1.88591	1.62707	5.0124	1.44662	1.85312	1.11234	1.14696	0.804245	0.228826	0	0.063762	0.438224	0.194585	0.100417
MA_10249117g0010	2.2886	2.22483	2.12586	2.28826	2.37284	2.32348	2.76049	1.3753	3.59123	2.68796	2.6705	2.65203	1.42058	3.25607	3.86039	3.7894	1.85967	1.76462	2.31331	2.38756	2.21625	3.4522
MA_10249251g0010	0	0	0.015155	0	0	0	0	0.013869	0	0	0	0	0	0.021005	0	0	0	0	0	0	0	0
MA_10249258g0010	0.236893	0.351157	0.285661	0.378918	0.388449	0.319173	0.4054	0.500528	0.311623	0.411107	0.102505	0.088225	0.04922	0.049195	0.04646	0.062312	0.04957	0.053911	0.032133	0.068419	0	0.018488
MA_10249831g0010	21.3501	17.6858	21.9703	4.07511	1.83548	5.86816	0	0	0.007977	0	0.107049	4.74762	0.282889	0	0	0.268248	12.4472	10.5935	13.721	0	0.068576	0.209845
MA_10249g0010	0.252688	0.335109	0.175869	0	0	0	0.658245	0.5417	1.97678	1.28813	0.824705	0.048454	0.354737	1.03351	1.16113	0.770476	0	0	0.034646	0	0	0
MA_10250564g0010	0.183238	0.596017	0.430553	0	0.584094	0	3.18017	5.12079	3.72746	2.64807	4.14395	1.42448	2.9118	4.71118	4.38008	4.48062	0.304003	0.633174	0.324759	0.1878	0.56348	0.266342
MA_10250658g0010	0.987099	1.71034	1.07513	0.748032	2.09514	1.4778	1.60214	1.16947	1.94875	2.2555	1.9698	2.69901	2.32427	1.47188	3.28186	2.38495	3.44611	3.26998	1.59895	1.70173	2.28154	3.32502
MA_10250686g0010	0	0	0	0	0	0	0	0.000841	0	0	0	0.002781	0	0	0	0	0	0	0	0	0.003339	0.00766
MA_10250723g0010	0	0	0	0	0	0	0.231958	0	0	0.317607	0	0	0.185582	0	0.154891	0.214635	0	0	0	0	0.388593	0
MA_10251013g0010	0.781247	0.973143	0.821226	2.04799	1.3332	1.27062	4.01268	2.31101	1.61805	8.2716	0.729525	2.20964	1.45475	2.21016	0.175268	0.711672	1.96502	1.71645	2.43001	2.75667	0.993216	1.30364
MA_10251095g0010	1.43782	1.16176	2.02686	3.47417	2.17967	2.40126	1.31856	1.11458	1.52113	6.14116	6.20172	6.08243	3.73057	5.16134	3.48438	10.4488	7.22468	5.04552	7.64054	6.29331	8.66363	6.04308
MA_10251285g0010	0	0	0.747704	0	0	0	0	0	0	0.633852	0	0.404579	0	0	0	0	0	0	0	1.30334	0	1.26118
MA_102512g0010	0.479808	0.245718	0.146882	1.22496	2.88195	0.497446	1.19276	1.43944	0.736653	0.956874	0.567033	0.218074	0.601734	0.503761	0.681812	0.471343	0.254348	0.297444	0.672398	1.40484	1.35826	0.776757
MA_10251359g0010	0.204344	0.203836	0.115983	0.096696	0.156335	0.256581	0.106153	0.062025	0.075681	0.089462	0.160055	0.288239	0.136593	0.333936	0.393147	0.251067	0.196861	0.046353	0.126749	0.189233	0.179658	0.355903
MA_10251635g0010	2.04007	1.12211	2.0752	3.12993	2.9184	4.39054	2.05169	2.29565	1.39954	3.13101	2.3626	3.03014	2.63193	2.61249	2.21627	2.18403	3.70611	3.28814	3.34191	1.37567	0.555829	2.09837
MA_10251932g0010	0.82999	0.714794	1.08903	1.58837	1.28473	1.28152	1.08408	1.31753	1.15344	1.08289	1.33261	1.42559	1.49035	1.03197	0.962596	1.32116	1.00429	1.35495	1.30975	0.869683	1.72448	1.14351
MA_10251g0010	5.92176	4.33231	6.09656	5.33469	4.57714	6.00295	9.10254	7.33217	7.7687	11.144	9.8482	6.95102	7.64604	7.53636	8.01395	5.78475	6.94275	7.42633	6.93675	5.62547	8.27733	7.66544
MA_10251g0020	0	0	0	0	0	0	0	0	0	0	1.74077	0	0	0	0	0	0	0	0	0	0	0
MA_10251g0030	0	5.2104	0	0	0	0	0	0	0	0	0	0	0	0	0	0	0	0	0	0	0	0.104578
MA_10252040g0010	0	0.010433	0	0.00153	0.002133	0.001883	0.001816	0.005002	0.003103	0	0	0.003052	0.003204	0.00243	0	0.00493	0.009485	0	0.002903	0	0	0.00206
MA_10252294g0010	0	0	0	0	0	0	0	0	0	0	0	0	0	0	0	0	0	0	0	0	0	0.030369
MA_102522g0010	0.039815	0.040425	0.011587	0.011373	0	0	1.56902	2.35266	3.21102	4.13545	0.389939	0.02264	1.21318	1.41223	2.72291	1.7128	0	0	0	0	0.02188	0.085312
MA_10252312g0010	0	0	0	0	0	0	1.38198	0	0	0	0	0	0	0	0	0	0	0	0	0	0	0
MA_10252326g0010	5.748	4.37195	4.61174	6.50022	3.67739	4.89658	3.87032	3.60299	5.25162	3.68141	3.75025	6.65379	2.79772	5.11539	4.57693	4.00898	3.8605	4.49661	4.53659	4.53261	3.42555	3.50263
MA_10252443g0010	0.000735	0.000864	0.001141	0.001767	0.002904	0.001403	0.000945	0.001511	0.001724	0.001419	0.001923	0.003559	0.001554	0.002557	0.002902	0.002488	0.002962	0.002952	0.002428	0.002649	0.003944	0.001707
MA_10252915g0010	0.820144	1.12468	0.82199	0.686638	0.382642	0.67793	0.725477	0.490151	0.521312	0.606614	0.807849	0.591643	1.22695	0.555221	0.479859	0.196305	1.08056	0.872605	0.710395	0.59601	0.643559	0.529455
MA_10253234g0010	0	0	0	0	0	0	0	0	0.004235	0	0.013777	0	0.007668	0	0.004089	0	0	0	0	0	0	0
MA_10253298g0010	0	0	0	0	0	0	0	0	0	0.117049	0	0.061611	0	0.045156	0	0.090817	0.083445	0.017907	0.01927	0.053376	0	0.018453
MA_10253368g0010	0.013795	0.071262	0	0.762446	0.601389	0.467217	0.755308	0.510513	0.658795	0.829874	2.27527	0.149923	1.08631	0.600423	0.542757	0.225701	0	0.167007	0.153623	0.965441	1.79032	1.21309
MA_10253390g0010	0.019894	0	0	18.3128	19.6653	17.264	0	0	0	0	0	0	0	0	0	0	0	0	0	0.044509	0	0.033692
MA_102534g0030	0	0	0	0	0	0	0	0	0	0	0	0	0	0	0.003966	0	0	0	0	0	0	0
MA_10253522g0010	0.764778	0.525276	0.273343	1.1088	0.879622	0.560771	1.26643	1.54015	2.0764	1.58402	1.1158	2.34988	2.20368	2.27886	3.61265	3.90667	1.73092	0.801196	0.762493	1.59801	1.90444	2.88924
MA_10253568g0010	1.85418	4.11285	2.815	3.21892	5.53135	2.85086	2.26128	2.83418	4.10142	2.40373	3.40584	1.7532	1.20947	2.28585	1.94587	3.34487	2.3504	1.47171	1.50611	1.79186	1.48398	1.95829
MA_10253655g0010	5.50245	5.09699	4.88539	6.04749	5.77716	6.12605	2.96012	3.25666	4.88958	3.84733	2.22301	3.84633	1.66732	3.11753	3.71919	2.09742	3.09861	4.21732	3.80173	5.45626	3.17997	3.52657
MA_10253742g0010	2.99246	2.81893	2.59836	2.46732	2.58689	2.17967	2.417	1.83372	2.47568	5.04361	3.8806	4.41236	2.62295	3.94931	4.04061	2.86301	3.25973	2.16246	3.25697	4.87239	4.84176	3.58968
MA_10253824g0010	2.2998	1.08921	1.58245	1.32741	3.43768	2.44496	2.87057	2.48776	1.59584	0.658818	5.33541	2.62443	2.3337	2.2711	1.70536	1.03418	2.14394	2.5041	3.75714	1.52698	2.45174	2.50325
MA_102538g0010	0	0	0	0	0	0	0	0	0	0	0	0	0.002569	0	0.003271	0	0.021853	0	0	0	0	0
MA_10254035g0010	0	0	0	0	0	0	0	0	0	0.682426	0	0	0	0	0	0	0	0	0	0	0	0
MA_10254376g0010	25.6859	22.089	22.2249	28.9794	33.2007	39.1618	11.6889	12.0998	26.2027	24.8484	19.6942	17.1336	15.4709	17.8935	23.0277	28.7696	28.5576	17.888	33.1927	28.1829	49.6141	40.6183
MA_10254697g0010	0.980679	1.50921	1.30493	0.824736	1.57202	1.31244	4.6725	2.54151	2.81127	2.52641	1.77763	5.2416	2.59613	2.03426	3.08111	2.10755	0.665356	0.600296	0.477594	1.89222	0.997812	1.08023
MA_102547g0010	0.159906	0.810123	0.466542	0.713409	0.297804	0.707947	0.176413	0.879317	0.348187	0.67468	0.151277	0.16361	1.12173	0.143086	0.079971	0.806894	1.19267	0.597871	0.591346	0.490922	2.21588	0.901934
MA_10254g0010	9.19785	9.64144	6.53077	6.94674	13.517	3.41527	14.6507	13.1036	15.8826	33.9667	4.4145	23.2521	15.7205	15.8336	13.2491	9.02115	2.0695	6.35525	11.583	23.6952	7.4205	0
MA_10254g0020	7.64395	10.0921	4.87843	11.4017	13.5195	5.88271	14.0978	12.939	26.5346	38.9983	7.59013	14.7009	17.0387	31.7145	19.3398	15.5472	2.52621	6.68577	8.75241	19.5785	5.99576	8.66871
MA_10255128g0010	0.223802	0.226362	0	0.137276	0.076895	0.055284	1.69256	0.923327	0.274179	4.04693	0.231813	0.590439	1.12829	0.456971	0.619182	0.674028	0.036445	0.084548	0.040297	0.984156	0.295282	0.172666
MA_10255133g0010	1.59814	1.78192	2.15732	3.935	5.69189	3.58102	1.60879	1.09323	2.48645	1.34757	1.97449	2.71918	1.70748	2.02525	2.09934	3.26432	1.71117	1.67901	2.02365	3.42416	1.48313	1.40342
MA_102552g0010	0	0	0	0.001933	0	0.000772	0	0.000796	0	0.004109	0.003053	0.006081	0.005348	0.007503	0.003064	0.00494	0	0.000696	0	0.012062	0	0.003284
MA_10255496g0010	1.59064	2.16309	2.06052	2.46489	2.59523	1.82751	1.17197	2.65728	3.2413	3.42652	2.75457	6.41127	2.39782	5.43562	5.44636	6.99495	4.14598	3.16668	2.55132	5.42546	1.771	2.6738
MA_10255537g0010	0.922899	1.08807	0.67833	1.09563	0.912222	0.863931	0.995875	1.51979	1.77758	2.66798	0.338028	0.303303	0.121963	0.570579	0.503924	0.846837	0.402785	0.152534	0.179124	0.598544	0.255225	0.043813
MA_10255578g0010	0.027511	0.027416	0.025381	0.025737	0.024584	0.025238	0.048341	0.05959	0.045364	0.035774	0.051987	0.03595	0.030583	0.032545	0.042319	0.043947	0.02551	0.021927	0.018374	0.042925	0.0322	0.025837
MA_10255838g0010	0.043667	0.032592	0.025597	0.050364	0.020968	0.036429	0.046388	0.030578	0.042026	0.074009	0.105985	0.005547	0.100269	0.096234	0.004602	0.102956	0.113612	0.076531	0.091704	0.080252	0.088529	0.055846
MA_10255g0010	0	0	0	0	0	0	0	0	0.009288	0	0	0	0.001575	0	0.005915	0	0	0	0	0	0	0
MA_10256679g0010	0	0	0	0	0	0.067458	0	0	0.009649	0	0	0	0	0	0	0	0	0	0	0	0	0
MA_10257038g0010	18.6822	26.2859	15.7088	15.598	17.3074	30.1362	32.043	14.5696	18.7773	12.0581	13.4403	31.0537	20.1808	15.8664	36.0583	17.0151	32.2239	30.2193	15.5734	18.2465	24.1683	25.3441
MA_102570g0010	37.9595	39.2942	33.2546	41.6844	50.9544	43.5001	119.209	106.15	50.1348	53.2631	60.4169	36.0607	89.7988	44.4874	45.8712	37.8183	44.1193	41.2976	50.6241	21.467	31.6078	31.1799
MA_10257270g0010	11.9358	13.0423	14.7881	7.36539	8.72676	8.38039	13.3033	8.4675	6.34946	9.25795	15.1041	15.7583	15.0572	7.66709	7.93156	7.00556	9.37327	9.43838	8.86053	6.46575	4.58439	4.85808
MA_102572g0010	5.63777	3.70137	4.20374	7.16955	5.44258	6.46413	7.22235	6.57335	8.24035	5.67573	6.09633	6.3083	8.1717	6.6466	5.61406	6.96216	6.98614	5.93199	7.34144	4.22849	5.38033	6.81572
MA_10257300g0010	0	0	0	0.007574	0.011384	0.002287	0	0	0	0	0	0	0	0	0	0	0	0	0.005714	0.025093	0.013069	0.007952
MA_10257351g0010	0.000646	0.000778	0.000721	0.001177	0.002516	0.001638	0.000981	0.001424	0.000741	0.000392	0.000637	0	0.000755	0.001169	0.000794	0.000409	0.000566	0.000928	0.000584	0.000559	0.000943	0.000733
MA_10257361g0010	0.468926	0.497787	0.401663	0.476399	0.563126	0.357796	0.586787	0.680485	0.637988	0.600393	0.653131	0.699125	0.446293	0.6732	0.751318	0.560723	0.424466	0.382964	0.47432	0.523016	0.296391	0.318771
MA_10257580g0010	1.20932	0.801458	1.20638	0.108823	0.098256	0	0	0	0	0	0.020415	0.053369	0	0	0	0	0.264069	0.088084	0	0	0	0
MA_10257685g0010	0.000649	0	0.000278	0	0	0	0.000906	0.001422	0.000564	0.001057	0.00095	0.000542	0.000672	0	0	0.000351	0	0	0.000344	0.000419	0	0
MA_10257904g0010	1.72003	3.24273	1.66282	0.687691	0.680239	0.807768	0.792724	1.2118	1.51735	1.63789	1.24242	0.732418	0.449429	0.994295	1.67069	0.818572	0.544917	0.866834	0.992315	0.968652	1.05739	1.09233
MA_10258002g0010	0.00504	0.003436	0.003891	0.000398	0	0	0.006703	0.004675	0.005773	0.005656	0.007386	0.005603	0.006723	0.007001	0.009254	0.007235	0.005106	0.001276	0.001933	0.00176	0	0.001082
MA_10258267g0010	0	0	0	0	0	0.00226	0	0	0	0	0	0	0	0	0	0	0	0	0	0	0	0
MA_10258695g0010	2.1	2.57872	0.703288	2.67361	4.31086	0.971261	3.21863	0.95146	2.95287	2.67014	1.81613	1.95222	2.52681	4.27348	2.6834	2.69205	0.620181	1.29068	0.135268	16.4204	2.55668	3.22209
MA_102589g0010	5.23625	6.04962	7.02252	4.76006	7.23463	5.32906	8.4771	6.34435	7.38033	8.29419	7.57127	6.25978	7.09316	7.49385	6.79428	8.54218	7.19322	6.00494	5.89014	7.68752	9.91995	8.96493
MA_10259162g0020	0.194489	0	0.038775	0.026999	0	0	0.216866	0.367809	0.6876	0.133559	0	0	0	0	0	0.143109	0	0	0	0	0	0
MA_102591g0010	0.040613	0.037923	0.027487	0.030455	0.024423	0.044848	0.044057	0.052778	0.041537	0.024253	0.029642	0.026751	0.033666	0.047408	0.032475	0.026055	0.030552	0.028489	0.038155	0.027838	0.027447	0.037819
MA_10259599g0010	0.366888	3.11039	0.34205	0.129488	0.000938	2.23116	0.414726	1.66319	1.4208	0.203403	0.106636	1.07186	2.17336	0.091765	0.169294	0	0	0.08258	0.128027	1.07345	0.319192	2.02887
MA_10259610g0010	3.13241	12.5835	4.04146	4.17038	4.86892	14.4969	15.2382	17.4604	20.256	15.458	13.5783	20.6297	13.8357	20.4696	16.1877	18.2159	16.0363	16.5324	13.2156	19.8997	13.2695	14.1633
MA_10259649g0010	11.9627	13.5843	12.7478	11.5649	13.4922	15.614	8.87875	6.98762	9.49972	8.01434	8.83927	9.07218	9.91232	9.5789	9.69076	11.6253	10.6311	9.56655	15.6865	8.95071	12.1995	13.1772
MA_10259759g0010	0.007172	0	0	0	0	0	0.007587	0.007806	0	0.004528	0	0	0	0.003193	0	0.005461	0	0	0	0	0	0
MA_10259819g0010	0.027025	0	0.020947	0.662105	0.058521	0.586545	0.211761	0.17255	0.153453	0.075611	0.176177	0.074694	0.096236	0.055536	0.123188	0	1.06753	2.20369	2.66198	0	0	0
MA_10259994g0010	0	0.084163	0.067046	0.145257	0.054469	0.144593	0.015471	0.02256	0	0	0	0	0	0	0	0	0.167129	0.147928	0.161572	0	0	0
MA_10260113g0010	2.67515	2.14891	2.58905	2.9111	2.95653	2.6589	2.377	2.75708	3.54851	2.59703	2.70861	4.68446	2.09662	2.73172	2.56635	2.06183	3.49157	3.54786	3.0459	2.63101	3.747	2.91391
MA_10260361g0010	0.001775	0.002731	0.001564	0.001066	0	0.002944	0.003638	0.004152	0.003289	0.003434	0.010435	0.007271	0.002317	0.004414	0.006044	0.006753	0.001112	0.002175	0.001679	0.003492	0.001402	0.000972
MA_10260477g0010	3.36566	3.8541	4.34736	2.5805	2.47265	2.06747	4.39482	4.1829	7.30969	6.19913	5.46919	5.58567	4.82247	5.99453	4.56679	8.12269	3.14202	2.82942	3.20969	5.22194	1.87297	2.79942
MA_10260569g0010	0	1.9482	0	0	1.85124	0	0	0	0	1.98962	0	0	0	0	0	0	0	0	0	2.10781	0	0
MA_10260687g0010	0.007031	0.003101	0.002062	0.007069	0.015239	0.003868	0.011343	0.007746	0.012172	0.011422	0.014243	0.034577	0.007236	0.016957	0.010003	0.04106	0.005128	0.004684	0.00409	0.013756	0.005525	0.016034
MA_10260690g0010	0.716731	0.659788	0.396043	0	0	0.072427	4.96125	2.54552	1.64888	4.08574	3.65397	2.61333	2.23878	3.12118	3.35264	1.36055	0	0	0.225141	2.01941	0	0.307843
MA_102606g0010	3.50155	3.81372	2.69333	4.93225	3.16277	4.52301	5.58825	7.41353	3.43276	3.35324	4.91288	6.28292	4.88654	4.06518	7.20299	6.11151	2.38555	2.07457	3.80171	2.41956	2.58999	2.70376
MA_10260775g0010	0.229446	0.314397	0.428257	0.778155	0.755324	1.53728	1.28764	1.36262	0.623009	2.02041	2.3834	1.01477	1.73002	1.12644	1.18754	1.19287	0.46478	0.772131	0.386247	0.450969	0.482737	0.918776
MA_10260994g0010	1.21219	1.84879	1.35206	0.927359	1.82468	1.78571	8.18766	6.2792	2.98727	5.73291	3.76118	7.70081	3.70741	2.7568	5.08072	3.15345	0.998774	0.588204	0.712878	0.893542	0.875878	0.541344
MA_10261101g0010	6.32595	5.88181	8.05098	10.544	12.5033	11.3202	13.8858	11.5148	14.6227	12.0441	13.9411	16.6672	12.91	15.7446	14.4059	13.0223	11.8872	8.86114	9.85873	10.3314	12.3546	12.2234
MA_10261151g0010	0	0	0	0	0	0	0	0.001619	0	0.001476	0.00318	0	0.004623	0.002756	0	0	0	0	0	0	0	0
MA_10261274g0010	1.06259	0.859369	1.15383	1.6888	1.32361	2.84803	2.3916	2.86449	1.15575	1.23882	1.39963	0.667884	3.4952	1.31632	0.840626	1.39497	2.88572	3.21751	3.11078	0.413073	1.02717	0.426101
MA_10261412g0010	0.368994	0.154208	0.62399	0.135085	0	0	6.22883	2.47886	0.656151	21.2439	0.878193	1.22615	4.80004	0	0.797532	0.337473	0.353026	0.177365	0.701386	0	0.184563	0.126145
MA_10261902g0010	0.175269	0.576779	0.317775	0.610338	0.784148	0.605876	0.356693	0.252637	0.33503	1.07447	0.083731	0.817449	0	0.446626	0.424089	1.00681	0.27758	0.292582	0.873421	0.570135	0.692816	0.613975
MA_10261967g0010	0.007307	0.006821	0.004451	0.006221	0.00551	0.004822	0.006632	0.005041	0.006548	0.007687	0.008304	0.006914	0.008016	0.004554	0.010007	0.009628	0.003231	0.002997	0.007138	0.002891	0.004741	0.004633
MA_10262217g0010	7.77006	5.56142	5.04395	5.62709	8.49179	7.67529	3.50405	5.16205	4.5062	3.84242	6.77258	10.727	9.12738	7.29721	6.00325	5.06507	7.73082	6.02592	8.49552	6.90161	9.14078	7.65405
MA_10262473g0010	0.058711	0.026864	0	2.15379	2.97464	0.895563	0	0.101897	0.271348	0.219182	0.203922	1.2864	0.450816	0.930257	0.261388	1.77396	0.860361	0.56705	0.213871	20.2109	12.0645	13.2126
MA_10262551g0010	1.35419	1.35939	1.07575	1.30843	1.11059	1.37498	0.675285	0.606629	0.442494	1.16024	0.613497	0.51206	0.613834	0.775534	0.959783	0.643214	0.943955	0.590549	1.19613	0.756813	0.58784	0.228316
MA_10262568g0010	1.76124	1.73771	1.92107	2.07341	2.77918	1.73683	4.62412	3.61688	4.31711	4.16669	2.69919	2.6245	4.30421	3.52559	2.57271	2.93988	2.45592	1.92273	1.89317	1.43707	1.61377	1.6135
MA_10262912g0010	1.92711	2.98275	1.15343	3.40558	5.98882	3.91712	3.06584	4.19231	3.289	2.40188	2.47002	0.855949	1.76842	3.70965	2.49633	2.46316	1.07882	1.66867	1.00738	2.23608	1.29803	2.73967
MA_10263024g0010	0.017074	0.023843	0.017954	0.010385	0.01152	0.014959	0.025325	0.024042	0.010262	0.010505	0.016401	0.013106	0.02191	0.006286	0.011169	0.011396	0.014867	0.01316	0.010618	0.007057	0.008318	0.008062
MA_10263386g0010	0.710536	0.589686	0.86054	0.968081	0.728683	0.755164	1.30322	1.01964	2.02665	1.04556	1.16518	1.60668	1.04751	1.92036	1.04811	1.53108	0.710587	0.362446	0.80165	0.962991	1.08786	0.934896
MA_10263488g0010	0.805177	0.541682	0.294676	0.058843	0.081283	0	0	0	0	0	0.0056	0.337405	0	0	0	0	1.378	0.879004	0.3004	0	0	0.086657
MA_10263885g0010	0	0	0.001698	0.025669	0.065395	0.020698	0	0	0.00579	0	0	0.028104	0.00193	0.005708	0.008206	0.004345	0.006809	0.005146	0.002923	0.043151	0.022745	0.017454
MA_10264204g0010	8.39493	8.59919	6.74056	5.58633	4.40307	4.69317	8.33616	9.31134	8.51356	3.65841	12.4047	10.6795	11.7944	7.84296	8.48582	6.52063	9.07314	8.83914	7.59768	6.688	5.52744	2.83426
MA_10264343g0010	0	0	0	0	0	0	0.10141	0	0.352024	0	0.033535	0.240254	0	0.268334	0	0	0	0	0	0.056473	0	0
MA_102643g0010	38.3788	42.23	47.6042	124.971	110.188	91.1762	26.6839	29.3843	58.2131	49.9994	17.9704	65.9373	16.8301	44.6786	40.9734	47.5892	80.3293	86.2463	66.8278	111.649	62.5184	58.4474
MA_10264519g0010	1.12379	2.28774	0.341308	0.524552	1.24827	1.10766	1.36518	0.690724	0.708162	0.798866	1.73182	7.7627	1.70606	1.71164	2.23033	2.8277	1.01383	1.37789	1.41733	1.96376	0.597487	1.39223
MA_10264676g0010	0.0084	0	0.004966	0	0	0	0.05174	0.010374	0.024146	0.059292	0.012473	0.034942	0.050933	0.006103	0.047587	0.008746	0.005116	0.003361	0.003157	0.001631	0.011353	0.002148
MA_10264739g0010	0.05229	0.06107	0.0755	0.084315	0.100755	0.079034	0.07723	0.073462	0.096866	0.108241	0.078535	0.070895	0.096752	0.13255	0.154663	0.204015	0.074432	0.091449	0.109389	0.088976	0.119322	0.114107
MA_10264876g0010	0	0	0	0	0	0	0	0	0	0	0	0	0	0	0	0	0	0	0	0.001184	0	0
MA_10264898g0010	0.005078	0	0.010647	0	0	0	0.078383	0.042347	0.020305	0.13604	0.127078	0.149529	0.167494	0.087968	0.201563	0.086578	0.019127	0.007482	0.011061	0.028924	0.02626	0.016754
MA_102648g0010	2.51426	1.58195	2.25808	3.57922	4.92539	3.75677	3.95966	3.92994	2.22655	4.14395	3.63537	3.83074	4.16952	3.12882	3.22347	3.70353	2.75546	1.63853	2.90817	3.30702	3.83072	3.79865
MA_10264992g0010	0	0	0	20.5081	24.5817	17.2154	0	0	0	0	0	0.478372	0.023233	1.33197	1.75969	3.3015	3.27807	10.7772	10.9147	15.2244	33.5249	45.3092
MA_10265000g0010	3.09715	4.13766	3.25004	5.87344	3.743	5.81996	4.42184	8.11364	19.3997	6.86163	5.50592	6.27072	6.22787	20.0415	12.0198	41.8734	1.2576	1.43709	0.822727	13.6435	3.02099	5.00656
MA_102653g0010	11.4841	8.40922	13.903	7.12029	6.61934	6.93647	7.00305	11.4423	6.47313	10.7719	9.87816	8.07596	11.5256	8.9678	8.63702	7.63124	11.7157	8.08759	7.17799	5.0809	7.18422	5.53463
MA_102653g0020	0	0	0	0.982836	2.14118	0	0	2.52693	0.788907	2.82544	0	0	0	2.11223	0	0	0	0	0	1.51588	0.439519	0
MA_10265423g0010	0	0.023778	0	0	0	0	1.88141	1.60647	1.61951	1.90045	0.655729	0	0.297274	0	0	0	0	0	0	0	0	0.070087
MA_10265443g0010	0	0	0	0	0.030731	0	0	0	0	0	0	0	0	0	0	0	0	0	0	0	0	0
MA_10265451g0010	1.65085	1.61163	1.96622	3.29174	2.85733	3.15003	3.39429	2.11795	2.2975	2.74986	2.41076	2.57245	1.73601	3.42079	2.35198	2.5164	2.31435	2.14162	1.43073	1.67717	3.40147	4.59871
MA_10265535g0010	0	0	0	0.001417	0	0.001249	0	0	0.001624	0	0	0	0	0	0	0	0	0.000372	0	0.002209	0	0
MA_10265574g0010	131.242	125.491	85.6955	52.9742	74.0979	53.5481	59.2369	54.5449	72.7009	42.1596	49.1769	67.2135	41.7577	58.5737	61.3699	82.1915	67.2206	37.6529	39.9067	49.1752	20.7027	26.2293
MA_102655g0010	181.967	185.951	183.946	191.335	218.103	228.979	191.416	173.749	246.459	218.935	201.821	246.828	183.516	215.835	227.598	276.209	197.344	175.534	204.64	317.951	170.572	193.434
MA_10265639g0010	0	0	0	0	0.000343	0	0.201464	0.286725	0	0.001213	0.055476	0.72888	0.104381	0.00105	0.000444	0.555606	0	0.00045	0	0.000503	0	0
MA_10265740g0010	0	0	0	0.000416	0.000707	0.000337	0	0	0	0	0	0	0	0	0	0	0	0	0	0	0	0
MA_10265757g0010	0	0	0	3.60687	5.29601	3.7645	0	0	0	0	0	0	0	0	0	0	0	0.214173	0.34915	5.97278	0.831277	2.47951
MA_102658g0010	2.8501	2.35371	8.67371	2.58337	3.32551	2.29562	7.10839	9.13907	4.44255	33.4591	3.69821	9.1223	2.87554	2.8576	2.58636	12.5498	2.4416	15.2217	17.1688	0.84635	7.97345	8.37155
MA_10266074g0010	0	0.002747	0	0	0	0	0.008389	0.029475	0.014759	0.034173	0.004472	0	0.005604	0.01086	0.004297	0	0	0	0	0.008862	0	0
MA_10266265g0010	0	0	0.015251	0.067604	0	0	0.344149	0.457763	0.137799	0.533268	0.465181	0.417282	0.243944	0.189075	0	0.089928	0.089544	0	0.085688	0.185927	0.134421	0.048055
MA_10266433g0010	0	0	0	0	0.001812	0.000654	0	0	0	0	0	0	0	0	0	0	0.002734	0.001077	0.001398	0.001117	0.001944	0.002973
MA_10266495g0010	0	0	0	0	0	0	0.209343	0.397387	0	0.154032	0.129294	0	0.202082	0.254836	0.419881	0.369697	0	0.023742	0	0	0	0
MA_10266519g0010	0.326762	0.76548	0.522262	1.2289	1.18561	3.46122	0.78926	1.6181	0.709776	2.73939	2.56325	2.84836	0.597677	0.793926	1.74164	1.32538	2.15546	1.26469	1.068	0.796886	1.65821	0.667761
MA_10266583g0010	3.0016	2.26883	2.3631	3.1168	1.52098	3.07166	10.3283	10.5588	12.7364	8.26056	8.1368	7.76074	6.63368	7.86125	8.39972	6.02224	2.15065	1.89543	2.44119	2.54204	0.995317	1.07518
MA_10266609g0010	0	0	0	0	0	0.031039	0	0	0	0.041408	0	0.055878	0	0	0	0	0	0.03383	0	0	0.157252	0
MA_10266689g0010	4.40303	4.38819	4.18455	2.59694	2.54923	3.3672	6.58084	4.19741	2.9078	3.7597	6.73146	4.84397	7.41724	3.41074	3.38887	2.59129	5.34487	3.26969	4.2973	2.85642	3.95606	3.43648
MA_10266892g0010	1.73036	2.75701	2.49528	2.02752	1.96922	3.54715	2.41361	2.40734	1.72008	1.8068	3.10352	4.03389	3.39832	2.66823	4.0044	5.16073	3.43595	2.47685	2.48086	1.77323	2.63464	3.16536
MA_10266913g0010	0.227705	0.274067	0.015193	0.238152	0	0.192319	0.557459	0.583364	0.535093	0.538254	0.02562	0.056743	0.347884	0.35627	0.125342	0.241097	0.348808	0.422616	0.440811	0	0.591764	0.037691
MA_10267018g0010	1.10643	0.995175	1.16529	1.0353	1.50579	1.15306	2.70484	1.89603	2.07259	2.36139	0.859463	2.28127	2.75043	1.01734	2.79392	2.89917	1.09212	1.91221	1.61253	1.74851	1.98059	1.60028
MA_10267109g0010	0.052928	0.088726	0.044455	0.061637	0.07437	0.044108	0.171517	0.136409	0.09842	0.133323	0.114706	0.13005	0.154002	0.094172	0.146156	0.108597	0	0.060749	0.043149	0.06938	0.046623	0.039513
MA_10267291g0010	0.571153	0.505278	0.321312	0.805853	0.236501	0.298668	0.357218	0.287121	0.500282	0.345275	0	0.166441	0.094697	0.059748	0.250863	0.172763	0.15271	0.168118	0.005668	0.272426	0	0.063664
MA_10267514g0010	3.0187	3.48336	3.09368	3.07589	2.68671	2.74829	1.75011	1.88802	3.3136	2.97373	3.57628	7.53834	2.61901	1.72525	3.85492	3.75847	4.73413	3.76915	4.08136	2.84649	2.18926	1.58042
MA_10267656g0010	0.929629	0.889235	1.15492	1.53106	1.09348	1.68132	1.37352	1.86404	0.907308	1.3651	1.72239	1.25611	2.0936	1.28014	1.04669	0.859192	2.1026	1.27997	1.6325	1.15069	2.09962	1.6442
MA_10267810g0010	0.372528	0.458952	0.306429	0	0	0	2.74158	2.9839	2.04838	2.14825	1.24569	0.079992	1.0459	1.24944	1.50209	1.0308	0	0.012677	0.014267	0.216348	0.01377	0
MA_10268104g0010	0.017252	0.011141	0.019342	0.02001	0.033626	0.036641	0.031065	0.016273	0	0	0.011464	0.016405	0.021525	0	0.029651	0.029032	0	0.016432	0.018171	0.037147	0.031821	0.024164
MA_10268127g0010	38.7496	33.8466	41.0457	38.4298	35.3171	33.981	50.2612	53.1383	71.9872	42.0416	48.2693	26.5564	26.992	38.8479	33.0922	29.9139	57.274	33.0576	37.9811	34.3992	37.8111	36.8589
MA_10268152g0010	0.025299	0.048087	0.030496	0.023194	0.02355	0.020008	0.089757	0.123575	0.192392	0.145787	0.060714	0.09581	0.066345	0.110199	0.142565	0.138678	0.032627	0.025758	0.016895	0.046591	0.017076	0.017116
MA_10268298g0010	0	0	0.00152	0	0	0	0	0.001894	0.003128	0.001561	0.002241	0.00823	0.00347	0.001915	0.004207	0.001423	0	0	0	0	0	0
MA_102682g0010	0	0	0	0.000411	0	0	0	0	0	1.76622	0	0.130928	0	0	0	0.030222	0	0	0	0	0	0
MA_10268536g0010	0	0.034866	0	0	0	0	0.570944	0.59289	0	0.118698	0	0	0.296745	0.021271	0.092823	0	0	0	0	0	0	0
MA_10268593g0010	0	0	0	0.355048	0.595018	0.122636	0	0	0	0	0.124225	0.118991	0	2.68737	1.7671	1.06141	0.833818	1.18624	1.73544	4.80345	8.15012	6.51316
MA_102685g0010	0.059013	0.070205	0.062688	0	0	0	0.024105	0	0	0	0	0	0	0	0	0	0	0	0	0	0	0
MA_102685g0020	2.05062	2.33143	2.72061	0.104607	0.035344	0	1.6428	2.03484	0.685935	0.710027	0	0	0	0.019188	0	0	0	0	0	0	0	0
MA_10268909g0010	1.7235	2.10554	0.967596	2.342	2.55614	1.03972	0.949948	1.67381	3.09923	1.3084	2.00592	2.53679	4.02796	2.15415	3.01168	3.43871	1.51714	1.23527	2.75004	3.69297	4.25341	4.00601
MA_10268926g0010	17.86	19.6724	19.2949	14.7843	22.5692	26.6222	20.7455	14.5489	17.1522	13.882	17.7108	18.5144	20.0644	15.5857	16.2205	17.0648	18.804	17.29	18.298	14.5056	22.9302	13.7983
MA_10269044g0010	0	0	0	0	0	0	0.040624	0	0.075859	0	0	0.042778	0.011085	0.003133	0.00682	0	0	0	0	0	0	0
MA_10269244g0010	0.081114	0	0	0	0	0	0.209015	0.412721	0.445635	0	0.562449	0.476063	0.27192	1.53706	0.772189	4.25065	0	0.11596	0	0.32058	0	0.226298
MA_10269615g0010	1.42955	1.54458	0.682734	0.798029	0.707951	1.55637	1.84314	1.85694	2.03565	1.28552	3.46718	5.39165	2.27483	2.86531	2.80222	2.28604	3.32371	3.20065	2.03286	2.15141	3.20187	1.86112
MA_10269706g0010	0.001267	0.002288	0.001084	0.001951	0.001879	0.001261	0.00159	0.001396	0.001363	0.003143	0	0.0018	0.001885	0.001	0.002539	0.001153	0.001926	0.001402	0.001789	0.001479	0.00389	0.003564
MA_10269878g0010	3.15794	3.95846	2.35525	4.04259	4.82204	3.20014	2.75437	2.97206	2.48082	3.48885	1.08947	1.03774	0.984282	0.909568	0	0.973064	1.15016	1.27348	1.1861	0.883124	0.80614	0.473508
MA_10269935g0010	4.40798	3.51138	2.95707	3.50097	2.86568	3.12726	0	3.00289	2.66764	3.43293	2.44289	4.67736	2.14563	5.26945	2.30225	3.69371	5.04183	3.7683	3.89231	3.39144	5.85906	0
MA_10269942g0010	0	0	0.000933	0.00032	0	0	0.000778	0.000794	0.001445	0.00094	0	0.002149	0	0.001528	0.001528	0.002772	0	0.001328	0	0	0.002117	0.001508
MA_102699g0010	0.060475	0.02201	0.004249	1.61408	3.69079	0.886194	2.00231	1.47884	0.895253	0.506796	0.47032	0.749907	0.737669	0.779569	0.347426	0.506514	0.018665	0	0	2.52004	6.11544	6.348
MA_10270008g0010	1.90272	2.70506	1.2786	2.33208	2.00594	2.15661	3.02384	2.75896	1.92264	2.19322	1.57848	1.5197	2.06281	1.5781	1.51215	1.99393	1.39696	1.90922	1.70921	1.78048	1.71377	1.04394
MA_10270015g0010	0.224971	0.234676	0.336253	1.56857	1.03445	0.980451	0	0.032976	0	0.040498	0.298253	0.449639	0.01905	0.227067	0.388862	0	0.379706	0.32246	0.334033	0.462088	0.491846	0.298495
MA_10270039g0010	0.736131	1.32275	1.57693	1.45495	1.62941	1.70355	2.43469	2.65026	1.49634	2.2101	1.84479	1.03133	2.97322	1.592	1.84809	1.32981	0.492902	0.581005	0.384184	1.08445	0.472609	0.399613
MA_10270171g0010	6.29879	6.68468	5.55185	6.11469	5.11913	5.45593	3.88153	3.02157	7.40455	5.00968	4.47569	6.15362	3.66275	6.05584	5.21208	4.23189	6.46244	5.54351	6.80856	6.05967	5.0172	6.08729
MA_102702g0010	0.002421	0.002656	0.003675	0.001482	0.002253	0.001199	0.005583	0.003324	0.00167	0	0	0	0	0	0	0	0	0	0	0	0	0
MA_10270322g0010	0.258405	0.274511	0.268322	0.386638	0.206443	0.380713	0.424371	0.51295	0.702131	0.714341	0.616524	0.366822	0.416854	0.724046	0.612332	0.518178	0.267582	0.277062	0.318831	0.430028	0.477203	0.400833
MA_10270336g0010	0.099662	0.335509	0.37309	0.034185	0.078255	0	0	0	0	0	0	0.291847	0	0	0.068165	0	0.163283	0.091686	0	0	0	0.214389
MA_10270395g0010	0	0	0	0	0	0	0	0.000691	0.000754	0.001427	0.001592	0	0.001034	0.001374	0.002008	0	0	0.000893	0.000708	0.000378	0	0
MA_10270424g0010	1.00214	0.961948	0.600941	1.08648	0.726022	0.544774	1.48517	0.809082	1.57176	1.87955	1.81169	1.30856	1.2244	2.18644	1.94119	1.94659	1.79664	1.0644	1.06698	1.8707	1.58102	1.15179
MA_10270563g0010	0.574627	1.39442	0.061606	0.669961	0.528139	0.081207	0.057336	1.14624	0.619811	0.042259	0.049051	0.804246	0.562757	0.743141	0.289276	0.053022	0.901784	0.257037	0.042412	0.622378	0.569143	0.509982
MA_102706g0010	1.69116	1.16725	1.72174	1.08146	0.936505	1.25366	1.97957	3.23154	3.40607	3.16151	2.06436	7.12359	2.10194	2.55073	3.74338	3.32951	2.39601	2.66098	1.68165	2.06929	2.10564	2.11969
MA_10270737g0010	0	0	0	0	0.001315	0	0.001118	0	0.00128	0	0	0	0	0	0	0	0	0	0	0	0	0
MA_10270775g0010	0	0	0	0	0	0.004028	0	0	0	0	0	0	0	0	0	0	0	0	0.001737	0	0	0
MA_10270817g0010	0	0	0	0	0	0	0	0	0	0	0	0	0	0	0	0	0.004667	0	0	0	0	0
MA_10270g0010	3.34594	3.90481	5.1618	12.9954	10.5121	11.5481	3.16981	2.66158	13.1509	6.86148	2.99482	5.21473	8.97178	3.82321	7.4458	6.69987	6.08471	6.45373	7.1662	3.69145	4.36937	5.21907
MA_10271377g0010	28.6181	25.0199	27.5656	12.2737	13.4322	14.0262	28.1662	27.6026	29.8788	25.1965	25.7015	15.7347	27.6815	22.2511	23.5531	19.9077	13.2639	11.0824	12.9215	11.5949	10.7342	10.6188
MA_102713g0020	76.8299	78.1489	99.5533	101.57	122.829	113.182	126.934	105.051	119.728	98.2051	116.789	75.2095	124.551	88.6163	88.0282	80.1121	89.05	98.7019	95.0805	121.385	142.828	144.413
MA_102714g0010	4.17418	5.4413	3.55991	3.29045	4.97147	4.49514	3.59997	3.92282	3.69754	2.86036	3.46192	3.43928	4.14657	3.5466	4.01214	3.49036	3.30249	3.14781	3.37482	3.30061	4.41487	3.71312
MA_10271793g0010	1.99993	1.87444	2.96493	2.95382	3.42563	3.41224	3.0055	2.33085	3.92503	3.59637	6.16213	3.74895	4.1757	3.93329	3.70943	3.55093	2.31526	2.53009	2.6992	4.38077	2.88048	3.15666
MA_10271866g0010	0.476552	0.39597	0.344751	0	0	0	1.3498	0.741574	0.427709	3.08112	0.384646	0	0.664809	0.164139	0	0.402213	0	0	0	1.20691	0.225747	0
MA_102718g0010	0.020718	0.003322	0	0	0	0	0.003415	0.00302	0	0.007043	0.015752	0.09055	0.00533	0.015029	0.009599	0	0	0	0	0.010352	0.003895	0
MA_102718g0020	0	0	0.002378	0	0	0	0.003791	0	0	0	0	0	0	0	0	0	0	0	0	0.003871	0	0
MA_10271g0010	1.09151	0.839807	1.18068	2.99587	4.86053	8.63046	2.81518	3.25443	2.14002	2.07917	1.5174	1.72038	1.87493	2.76394	1.80429	1.71619	1.34378	2.32789	2.17213	1.9838	2.88562	2.45262
MA_10272168g0010	0.662188	0.566821	0.492271	1.04112	1.35991	2.52523	3.50774	2.40119	1.55674	2.93836	1.46889	1.03914	3.55702	0.997251	1.1003	1.6113	1.12034	1.00337	0.956045	0.502207	0.632029	0.909518
MA_10272379g0010	6.31583	11.2164	4.72432	8.67994	12.0368	7.58062	4.10466	3.3484	6.20025	3.62065	5.33133	11.5536	4.32189	5.33709	5.65249	5.43743	7.55614	5.2546	3.99444	6.82995	4.45253	3.59253
MA_10272391g0010	1.26134	1.38391	1.15601	2.09624	0.551481	1.6596	0.790475	1.74196	1.56271	1.45697	1.69063	3.11254	0.747007	2.91118	2.39637	0.824217	3.20527	2.14233	1.00559	3.25633	2.19278	2.2828
MA_10272508g0010	2.47425	1.93391	2.50174	4.39684	2.84819	4.77735	0	0	0.515935	0.231289	0	0.323335	0.113537	0.177123	0	0.191187	0.551588	1.21358	2.72831	0.160555	0.207718	0.236854
MA_10272510g0010	1.32096	0.734593	0.831031	0.930095	1.26743	1.05486	3.23876	3.12588	2.69082	5.44099	3.69609	4.92549	2.58714	5.37864	6.20352	5.33371	1.45321	1.42024	1.13337	1.30886	0.830707	0.991672
MA_10272645g0010	3.66626	3.7265	2.97093	2.87137	2.97347	4.04592	4.68827	3.53199	4.06862	3.03277	4.47363	3.46718	4.42009	3.19477	3.49201	3.37278	3.60651	2.89635	3.67161	2.33701	2.48365	2.74642
MA_1027270g0010	0.027463	0.029968	0.016857	0.002018	0.001729	0.003045	0.044196	0.068397	0.042646	0	0	0	0.003554	0	0.006789	0.006531	0	0	0	0	0	0
MA_10272714g0010	0	0	0	0	0	0	0	0	0	0	0	0.009106	0	0	0	0.001853	0	0	0	0	0	0
MA_10272816g0010	3.41536	4.23364	3.74782	3.67283	4.54748	4.29664	2.77419	2.5797	5.52123	4.05093	2.57926	2.62813	2.3783	4.43218	4.66541	2.49562	2.97422	3.03498	3.28911	2.72359	2.52814	3.25448
MA_10272821g0010	0	0	0.002221	0.025412	0.017255	0.020382	0	0	0	0	0	0.003518	0	0.001604	0	0	0.008707	0.018269	0.019438	0.017124	0.029174	0.032117
MA_10273116g0010	0.001698	0.002099	0.000754	0.001048	0.001864	0.000644	0.001126	0.001175	0	0.003034	0.002526	0	0.000428	0.001093	0	0.00138	0.000486	0.000931	0.000391	0.000621	0.001251	0.00158
MA_102732g0010	0	0	0	0	0	0	0	0	0	0	0	0	0	0	0	0	0.002477	0.000964	0.001104	0.00066	0	0
MA_10273429g0010	0.030422	0.047651	0.035527	0.054291	0.052294	0.049316	0.048514	0.061308	0.05043	0.041519	0.068964	0.026711	0.042119	0.044156	0.052387	0.04661	0.039632	0.050054	0.052832	0.038694	0.033547	0.066762
MA_10273461g0010	3.38257	2.0491	4.07082	2.43515	1.57218	1.74703	3.48087	2.6823	2.65959	5.42693	3.9788	4.03302	6.52254	3.83076	3.41575	2.54396	2.55845	2.06617	3.32978	1.68847	1.88544	1.07721
MA_10273536g0010	5.48866	6.33287	5.31412	4.45776	6.78165	3.4737	4.13487	2.44648	5.40031	5.69283	4.04132	2.37424	4.30102	2.29636	2.7455	2.12168	5.26196	3.52489	4.71935	6.20703	3.79927	4.45629
MA_102736g0010	39.2142	35.0638	32.4248	41.6636	55.9279	56.0655	37.9196	31.2119	42.6471	42.2044	44.1065	50.5754	40.7046	39.46	42.9397	48.7447	57.3148	60.5685	69.0182	55.9331	67.6733	61.0865
MA_10273729g0010	0	0	0	0	0	0	0	0	0	0	0	0	0	0.032552	0.021988	0.07696	0	0	0	0	0	0
MA_10273729g0020	0	0	0	0	0	0	0	0	0	0	0	0	0	0	0	0.066833	0	0	0	0	0	0
MA_10274228g0010	0	0	0.002023	0	0.002588	0	0	0	0	0.001619	0.002524	0	0	0.004775	0	0	0	0.003056	0.001882	0.004225	0	0.004057
MA_10274343g0010	2.63301	1.97047	3.62767	1.70053	3.85531	1.71722	4.01869	2.65593	4.86273	3.66821	2.49081	3.2002	1.11168	2.8645	3.42819	2.91486	1.28984	1.86457	1.95437	2.06926	1.45153	1.11628
MA_10274552g0010	4.38907	5.0751	4.51121	4.06257	4.39261	3.55609	3.89843	4.89328	8.3435	8.17836	7.22409	5.26635	5.136	7.46187	6.39018	7.63564	4.15496	2.75285	3.52959	4.35867	4.44261	3.89805
MA_10274735g0010	0	0	0	0	0	0	0	0	0	0.452441	1.44714	3.53329	0	2.2239	2.52272	4.37377	0.762762	0.270498	0.073539	1.02315	0.459275	0.481163
MA_10274785g0010	41.9911	41.5117	29.6923	22.6443	29.6801	24.5147	25.0803	23.7568	22.4735	24.5674	23.8555	18.542	27.1428	19.1543	13.7609	18.4648	37.3412	17.628	21.2417	21.1902	16.8799	17.949
MA_10274793g0010	1.09807	1.16937	1.48282	1.5376	0.907598	0.910771	1.96362	2.53293	5.26955	3.02678	2.05607	2.22149	1.31391	3.9337	2.76836	2.79682	0.799286	0.663715	1.2202	4.60773	1.44867	1.20224
MA_10274845g0010	0.001173	0.002798	0.000582	0.001016	0.00425	0.002046	0.007162	0.006307	0.003777	0.004591	0.005258	0.003851	0.003073	0.005676	0.00382	0.00262	0	0	0	0.00254	0.005143	0.004484
MA_10274939g0010	0	0	0	0.027389	0	0	0	0	0	0	0	0	0	0	0	0	0	0	0	0	0	0.082915
MA_10274946g0010	6.44774	5.38242	5.14583	7.40364	4.07804	5.40439	6.59481	7.29011	14.2088	15.1735	11.2967	14.9412	8.61847	11.5623	11.6054	14.7891	6.41412	5.34299	6.42	7.74536	5.13978	4.45343
MA_10274989g0010	0	0	0.076413	0.089023	0.194385	0.089889	0	0	0	0	0	0	0	0	0	0	0	0.111356	0	0	0.10652	0.037392
MA_10274g0010	0	0	0	0	0	0	0	0	0	0	0	0.139292	0.036092	0	0	0	0	0.100271	0	0	0	0
MA_10275578g0010	0	0	0	0	0	0	0	0	0	0	0	0	0	0	0	0	0.003014	0	0	0	0	0
MA_10275628g0010	0.039209	0.041005	0.040948	0.057904	0.04517	0.06236	0.052631	0.041046	0.057727	0.050374	0.048184	0.048386	0.035404	0.076414	0.045199	0.043224	0.056866	0.054725	0.050174	0.061999	0.064262	0.067332
MA_10275759g0010	0.138202	0.156368	0.187092	0.301254	0.504421	0.240183	0.474933	0.443796	0.212316	0.205889	0.362856	0.238381	0.559667	0.194882	0.272482	0.120869	0.308255	0.237958	0.191957	0.10748	0.157406	0.171705
MA_10275802g0010	18.5699	20.4189	22.5857	23.3763	42.9301	39.4321	20.3584	19.0654	28.8821	18.6881	23.7646	31.7628	28.1301	26.995	21.1487	39.4415	30.4365	30.2587	30.2187	38.941	22.7262	23.0787
MA_10276236g0010	6.09201	5.87809	6.52009	6.16302	8.156	6.60185	8.60385	6.58987	12.3243	9.80571	9.4062	11.3257	8.33128	10.8862	7.82344	7.13804	7.61242	6.80062	6.91599	9.01755	12.0372	10.719
MA_10276523g0010	0.001398	0.00266	0.004187	0.005653	0.020622	0.002713	0.002691	0.00092	0.002499	0.000524	0.001251	0	0	0.002088	0	0.001548	0	0	0.001901	0.012041	0.030906	0.023669
MA_10276610g0010	0	0	0	0.019285	0	0	0	0	0.420785	0	0	0	0.399431	0.29063	0	0	0	0	0	0	0	0.260051
MA_10276619g0010	0.217762	0.244433	0.05633	0.981136	0.920508	1.14839	3.2419	3.36726	2.12524	3.57815	3.53974	0.617541	3.27976	2.16953	1.95299	1.52217	2.0236	1.12709	1.77729	0.344843	0.162438	0.132388
MA_10276622g0010	0.068754	0.030721	0.031703	0	0	0	0	0	0	0	0	0	0.013663	0	0	0	0	0	0	0	0	0.011127
MA_10276660g0010	0.227303	0.25346	1.44837	1.80454	4.14069	0.989518	1.65427	2.40179	4.06572	3.81954	0.80458	1.37751	2.41829	1.7417	2.60154	2.51214	0.873426	2.43197	1.86218	2.78741	5.64059	5.30027
MA_10276691g0010	2.8945	2.80434	2.32458	3.13955	0.757671	3.15339	2.32436	1.62846	1.80107	1.77495	3.08001	2.87148	3.6721	1.72574	3.05443	3.16942	2.85502	1.90718	2.11648	1.51006	0.72247	1.37603
MA_10276973g0010	0	0	0	0	0	0	0.000925	0	0	0	0	0	0	0	0	0	0	0	0	0	0	0
MA_10276973g0020	0.004573	0.00366	0.003332	0.003123	0.001855	1.5014	0	0	0.002437	3.78173	0	0.267486	0.943971	0	0	0.00233	0	0.000946	0.466263	0	0.002157	0.001228
MA_10277041g0010	0	0	0	0.031359	0.107923	0.066757	0	0	0.022218	0.043193	0	0.380546	0.046056	0	0	0	1.03396	1.15519	1.15186	0.413835	0.841601	0.778655
MA_10277062g0010	3.07753	1.78382	2.66502	1.94822	1.14209	1.86872	1.2366	0.999918	2.74732	2.2769	1.84613	2.39727	1.83506	2.55276	2.44171	2.37713	2.8334	2.34794	3.00066	2.0364	0.635832	2.01667
MA_102771g0010	0.025251	0.026636	0.021282	0.00784	0.003361	0.005667	0.054994	0.060051	0.055817	0.044784	0.056861	0.026885	0.051571	0.053602	0.048282	0.044888	0.007974	0.008911	0.007559	0.016128	0.003712	0.005396
MA_10277324g0010	7.89579	11.0931	6.17458	10.0954	18.6589	19.0333	7.23243	8.26177	8.47608	5.32162	9.10576	15.0625	8.20014	9.78425	8.73367	9.50271	8.55824	11.8077	8.95833	13.0206	11.6544	12.2465
MA_10277343g0010	0.000828	0.000763	0.000849	0.000405	0	0.001945	0.000479	0	0.000927	0.000955	0	0.001129	0.001193	0.000588	0.000714	0	0.00084	0.000443	0.000723	0.002214	0	0
MA_10277392g0010	0.0005	0	0.000715	0.001315	0.001037	0.000749	0.000713	0.001223	0.001203	0.00114	0.001208	0.000517	0.002099	0.000548	0.000968	0.00066	0.001207	0.000762	0.000995	0	0.000508	0.000701
MA_10277463g0010	2.06372	2.69958	2.6684	3.13465	6.41223	3.87518	2.38639	2.02854	5.42605	3.29771	4.30797	5.13616	5.1536	5.76542	6.8159	5.26868	6.72982	4.80675	5.44699	7.73093	7.24971	6.17697
MA_1027746g0010	0	0	0	0	0	0	0	0.697572	0	0	0	0	0	0	0	0	0	0	0	0	0	0
MA_10277514g0010	14.242	13.5061	9.83737	8.66517	12.1189	10.9337	13.9149	11.5689	15.5814	9.00395	19.068	9.63183	12.1437	14.771	14.2232	12.603	10.5226	9.79432	7.24089	10.5972	8.30281	9.2584
MA_10277544g0010	0	0	0	0	0	0	0.028584	0	0	0	0	0	0	0	0	0	0	0	0	0	0	0
MA_10277675g0010	0.625384	0.688781	0.30643	0.5936	0.543047	0.437025	0.769878	1.41504	1.02873	1.56309	0.914615	0.788253	0.684696	0.831903	1.17404	1.18833	0.306	0.559394	0.849499	0.669672	0.634951	0.754162
MA_102777g0010	5.96902	4.77744	6.63534	10.1888	12.2095	10.307	32.725	32.7401	22.9887	30.988	23.298	6.81756	23.9824	14.1592	12.8407	9.25092	4.58159	9.8703	11.5923	5.21413	9.01409	12.219
MA_10277987g0010	31.5535	31.9588	37.0427	43.9363	49.0753	55.6264	38.7181	32.0876	48.6687	35.0448	30.6061	35.2665	35.0103	35.5918	33.9581	38.7684	37.2838	35.3653	39.8934	37.0176	41.865	40.2727
MA_1027808g0020	0.051204	0.001812	0.013815	0.011443	0	0.011429	0.002562	0.003566	0.054414	0.031978	0.075514	0.005514	0.011606	0.014656	0.004594	0.065635	0.010368	0.016986	0.007154	0.10345	0	0
MA_10278286g0010	1.87258	1.34384	2.1229	1.2395	1.18836	1.21671	1.8682	2.13554	3.4263	2.30782	2.09616	4.3106	1.86935	2.11805	3.22403	2.66567	2.61962	1.89554	1.95984	2.97036	1.11163	1.53712
MA_10278387g0010	1.70186	2.08942	2.59183	1.33316	1.79694	1.08625	5.28093	4.91461	3.32946	4.02169	1.47087	3.42157	5.11846	1.91148	2.96255	1.40315	0.662696	1.43578	0.94442	1.2965	0.579042	1.51254
MA_102783g0010	1.37089	1.63325	1.15068	1.07347	1.18058	1.47246	3.49778	1.97311	4.91537	3.99631	2.52268	2.13123	2.26419	2.70552	2.66895	2.41708	2.46939	2.04887	1.59865	1.23151	1.74902	1.23551
MA_10278721g0010	4.61985	2.78511	3.2383	5.81635	4.42105	4.78652	3.26368	3.51611	6.10654	6.30168	4.41549	4.18604	5.14693	3.96617	3.48799	4.52484	6.23517	3.80253	4.03728	3.76156	5.71158	5.7348
MA_10278819g0010	9.52742	8.70532	7.32581	12.2119	12.2873	9.5507	11.6178	16.775	14.5781	18.4202	14.7113	11.705	14.5032	12.1946	14.6942	11.4339	8.24101	7.04377	7.9368	19.0517	14.0056	12.4198
MA_10278871g0010	3.56991	5.93093	4.45172	6.29591	4.36886	5.666	5.49584	6.29457	6.7092	6.78824	4.68653	1.77691	7.32271	7.64457	4.25919	5.31785	5.94075	3.37256	8.67051	4.03918	2.52626	7.52496
MA_10279188g0010	1.70513	1.25104	1.16193	4.58057	5.27132	3.89832	0.245261	0.256366	0.493107	0.313612	0.59289	2.36861	1.14903	0.642572	0.780767	1.16419	1.32264	1.23477	1.12638	2.04919	0.874799	0.950107
MA_102793g0010	28.4999	44.0928	33.8687	29.1317	34.0578	41.9188	23.5258	25.3494	36.8522	25.0127	20.0424	32.2438	17.2247	18.406	21.4174	26.6531	28.4782	33.2837	31.0363	24.4109	25.7855	24.4328
MA_102794g0010	10.8742	12.2475	13.238	11.6334	13.5107	13.4253	12.9608	8.84806	12.0109	14.6758	14.6277	8.99847	16.4165	11.5229	10.6879	10.0882	13.1775	11.0469	12.8739	8.65038	12.1045	13.5313
MA_10279500g0010	0.010652	0.004904	0.00803	0.003715	0.009946	0.003283	0	0.005978	0.022201	0.024017	0.003836	0.028211	0.01102	0.010401	0.026007	0.020578	0	0.008572	0.006052	0.033808	0.015023	0.012848
MA_102795g0010	0	0	0	0	0	0	0	0	0	0	0	0	0	0	0	0	0.001572	0	0.00082	0	0	0
MA_10279670g0010	0	0	0	0	0	0	0	0	0	0	0	0	0	0	0.023945	0	0	0	0	0	0	0
MA_10279707g0010	0	0.30592	0.132582	0	0.481693	0	0.1045	0.222842	0.161535	0.753837	0	0.098036	0	0.060271	0	0.196693	0	0.101995	0.106947	0	0.236597	0
MA_10279792g0010	4.56877	3.58488	3.45814	4.9913	5.62238	5.44589	3.26265	3.76249	3.67695	3.77444	9.70288	3.79142	3.91113	5.145	9.36106	3.54791	10.4597	3.92517	2.66846	4.60714	3.81803	3.65677
MA_10279796g0010	2.13984	1.80842	2.18433	2.49459	3.02334	1.9949	1.65641	1.71318	4.96936	2.61778	3.29011	6.41214	2.51986	4.0826	4.58434	6.78999	1.97265	1.84963	1.37517	4.36667	3.38076	3.93731
MA_102797g0010	0.135303	0.099985	0.189431	0.200375	0.044309	0.196486	0.062062	0.13147	0.156753	0.311446	0.114097	0.122704	0.066663	0.105526	0.216509	0.183319	0.161283	0.078237	0.126823	0.128272	0.118238	0.089269
MA_10279989g0010	6.04364	7.68216	7.42576	6.68866	6.69818	5.73123	5.92062	3.48969	4.34163	3.61617	5.92063	3.51243	6.95276	3.74037	3.76589	4.88153	4.02564	5.11083	3.82412	9.11094	3.27971	2.35639
MA_10280041g0010	0.762441	0.819365	1.27963	1.63797	0.529199	1.65687	1.40934	1.36689	1.18611	2.35745	1.75239	1.39821	1.64272	1.39715	1.77022	2.18081	2.81677	1.11641	1.71995	0.784454	2.21338	2.3675
MA_102800g0010	1.87873	2.00569	2.04039	3.07022	2.38856	2.76715	2.97223	1.72302	1.91903	1.77061	0.918784	2.06938	1.50878	1.27316	0.980339	4.09175	2.26283	1.51664	2.2805	1.57911	1.15241	2.64475
MA_10280152g0010	0.925681	1.2538	1.49611	1.9792	2.71649	2.04158	1.60677	1.95328	2.50538	1.89237	1.34234	1.48578	1.05831	1.86764	1.26892	1.26405	1.47528	1.43792	1.64716	1.49207	1.45673	1.24163
MA_10280179g0010	12.7021	9.70119	10.759	9.33073	11.5079	13.3312	0.952927	1.38082	1.36968	2.44383	1.42314	4.07979	1.41233	2.71785	2.73655	3.92305	10.664	9.22959	8.01528	5.14042	7.12393	8.94384
MA_10280261g0010	0.390993	0.503672	0.44412	0.269734	0.509512	0.395419	0.515062	0.465452	0.578499	0.581486	0.622476	0.571463	0.470655	0.487178	0.633165	0.646939	0.448744	0.352654	0.388446	0.48967	0.48017	0.415
MA_10280323g0010	8.08235	7.26319	8.0306	5.88204	8.95105	8.47638	5.45685	5.89199	13.8454	8.54753	5.97176	8.02951	6.39192	9.50363	8.20512	9.86308	6.05992	5.52496	4.72412	9.37945	5.26937	5.79355
MA_10280391g0010	3.20201	3.33749	2.52433	1.15884	2.59301	3.15891	2.85189	1.43543	2.3174	3.15179	3.31921	3.80553	1.99975	3.60928	2.73868	3.34099	2.47058	1.72209	2.66458	3.55282	3.61439	2.1464
MA_10280399g0010	0.996794	1.41	1.7225	0.865491	0.981316	0.950395	0.995062	0.874946	1.18748	0.836906	0.991196	2.58811	1.42678	1.22298	1.08109	1.19429	1.61615	1.09951	2.57109	1.81201	1.16322	2.24525
MA_10280474g0010	0.426009	0.512135	0.611654	0.847973	1.12985	0.985129	0.612069	0.783611	0.919179	0.382672	1.34	2.60729	1.21351	1.17406	0.789468	0.657532	1.01747	1.29347	2.86212	4.63044	1.46923	2.26239
MA_10280536g0010	0.466924	0.551815	0.43637	0.201213	0	0.267666	1.21476	0.981179	0.844985	0.651065	0.596416	0.995736	0.856848	0.934718	1.20411	1.25956	0.629777	0.217604	0.442194	0.80194	0	0.374524
MA_10280790g0010	0.088508	0.073718	0.144232	0.126207	0.363206	0.252792	0.073998	0.044013	0.124198	0.137121	0.0847	0.120331	0.105247	0.137828	0.142	0.106431	0.089783	0.060921	0.072845	0.279341	0.293294	0.222084
MA_10280796g0010	0.706312	0.986157	0.539007	0.233077	0.298489	0.159537	2.22725	1.32741	1.18819	1.38825	1.0639	0.646085	1.49835	1.34009	1.86914	0.88789	0.015011	0.054581	0	0.805872	0.393837	0.435122
MA_10280832g0010	0	0.036151	0.053891	0.067624	0	0.02238	0.008063	0.017991	0	0.075879	0.032906	0.05676	0.09821	0.067249	0.060018	0.050819	0.046352	0.026541	0.024626	0	0.018256	0.117866
MA_10280896g0010	0.085834	0.102023	0.068442	0.093412	0.127566	0.11623	0.030076	0.031793	0.028893	0.023449	0.017576	0.036983	0.029965	0.031959	0.029342	0.047598	0.022602	0.052301	0.076384	0.055685	0.096896	0.087767
MA_10280946g0010	0	0.01154	0.007667	0.00438	0.021497	0.14785	0.010563	0.003521	0.022768	0.006623	0	0	0.014196	0.011932	0.009804	0.00487	0.015876	0.003681	0	0	0.006133	0.003746
MA_10281032g0010	0.1651	0.175959	0	0	0	0	0	0	0	0	0	0	0	0	0	0	0	0	0	0	0	0
MA_10281065g0010	0	0	0	0	0	0	0.085462	0.149039	0	0	0	0	0	0	0	0	0	0	0	0	0	0
MA_102811g0010	2.39822	3.4273	2.75807	2.37183	2.32068	2.42879	4.0949	3.08027	3.17013	3.78903	4.62796	4.74939	3.89407	3.81286	3.49594	3.22606	3.18695	2.82987	3.17448	2.92502	2.01564	2.04806
MA_102811g0020	4.19967	5.17868	4.02497	6.1598	5.23941	5.8039	6.27154	7.16831	7.66411	7.80871	7.35112	10.1774	8.61938	6.29749	6.692	7.19058	6.46504	5.28732	5.34899	4.59314	4.92803	4.11827
MA_10281498g0010	0.596162	0.665693	0.851232	0.736281	0.656821	0.787776	1.51387	0.82234	1.6691	0.938591	1.73813	2.26348	1.44599	0.704729	0.827764	0.907118	0.962599	0.595647	0.427237	0.758176	0.485633	0.657456
MA_10281691g0010	0.004763	0.005186	0.003889	0.00508	0.003347	0.003967	0.006387	0.007541	0.009341	0.005178	0.009032	0.003858	0.008826	0.010815	0.007669	0.006363	0.008196	0.004231	0.003906	0.006586	0.003475	0.005184
MA_10281743g0010	1.22743	1.33124	1.06523	4.08007	3.19643	4.35162	3.06798	3.28139	4.95059	3.59273	2.28963	2.55476	1.57569	2.42647	2.55662	2.83416	1.37731	2.58614	2.59855	4.56305	3.98673	4.51633
MA_10281767g0010	0	0	0	0.014574	0	0	0	0.018939	0.06731	0	0	0	0	0	0	0	0	0.041306	0	0	0	0
MA_10281818g0010	0	0	0.18969	0	0	0	0	0	0	0	0	0	0	0	0	0	0	0	0	0	0	0
MA_102818g0010	0	0	0	0	0	0	0	0	0	0	0	0	0	0	0	0	0	0	0.016347	0	0	0.01851
MA_10282163g0010	0.83908	0.80898	0.692937	0.502961	0.720929	0.416761	0.958487	2.50265	0.806207	0.037784	1.77767	0.753123	1.7761	1.02818	0.148393	1.5955	1.76095	1.64172	1.30453	0.960427	1.34672	1.01633
MA_102821g0020	17.4173	15.6281	19.0664	17.7787	16.2177	21.1419	52.2587	44.7756	31.1598	38.5933	34.7357	16.0126	41.0331	29.182	27.0092	21.56	23.1882	19.4158	17.6345	13.7092	14.5588	13.7894
MA_10282308g0010	1.10865	1.01902	1.09154	1.38423	1.21875	1.01062	1.12828	1.12492	1.20162	1.54666	1.36489	2.65427	1.15743	1.64369	1.63459	1.29393	1.52433	1.5241	1.00728	1.99947	0.842693	1.0694
MA_10282311g0010	0.442078	0.258946	0.418303	0.878465	1.63354	1.04194	1.08239	0.620245	0.446849	0.585708	0.474439	0.837081	0.544777	0.350389	0.553891	0.090605	0.838869	0.581077	0.929463	0.505358	0.969606	1.09352
MA_102823g0010	0.000319	0.000514	0.000482	0.001909	0.000905	0.001767	0.000652	0.000508	0.001007	0.000897	0.001079	0.000557	0.0016	0.000604	0.000445	0.000578	0.00085	0.001462	0.00092	0.000275	0	0
MA_10282615g0010	0	0	0.013103	0.023378	0.013976	0	0	0	0	0.005891	0	0	0	0.010807	0	0	0	0	0	0.016847	0.034332	0.007115
MA_10282659g0010	0	0	0	0	0	0	0	0	0	0	0	0	0.076612	0	0	0	0	0	0	0	0	0
MA_102827g0010	0	0	0	0	0	0	0	0	0	0	0	0	0.00224	0	0	0	0	0	0	0	0	0
MA_10282830g0010	0	0	0	0.585545	3.42968	0.481156	0	0	0	0	0	0	0	0.040027	0	0.093217	0.008851	0	0	0.071065	0.482047	1.36786
MA_10282934g0010	0.741724	0.65528	0.697829	0.897373	1.1031	0.559586	2.62716	2.23021	1.40129	2.03412	1.64054	1.46391	1.86	1.49763	1.03294	1.2302	1.343	1.04976	1.51338	1.65101	0.675054	0.803605
MA_10282935g0010	0	0	0	0.018301	0	0	0	0	0	0	0	0	0	0	0	0	0	0	0	0	0	0
MA_10283151g0010	0.727493	0.501455	0.789471	0.760983	0.619618	0.480622	0.868075	0.286158	0.491207	0.768542	0	0.515083	0	0	0	0	0	0	0	0	0	0
MA_10283336g0010	0	0	0	0	0	0	0	0	0	0	0	0	0	0	0	0	0.00439	0	0	0.002901	0	0
MA_10283775g0010	2.30582	2.67284	2.08554	2.39767	3.70131	1.80124	3.63898	3.65143	4.14584	2.80161	4.20725	4.76153	4.41799	6.53093	6.91793	6.04667	4.42918	4.66042	5.69299	4.69331	7.04681	4.84428
MA_102837g0010	0.042734	0.059742	0	0	0	0	0	0	0	0	0	0	0	0	0	0	0	0	0	0	0	0
MA_10283838g0010	0.757409	0.597759	0.812879	0.237105	0	0.21773	0.72062	0.618587	1.91291	1.49756	1.25907	1.6548	1.27967	0.872814	0	1.26744	0	0.752825	0.530378	1.26235	0.199113	0.11251
MA_10283838g0020	0.023696	0.029586	0.019678	0.01562	0.189996	0.005299	0.020499	0.017248	0.037414	0.023904	0.046612	0.039058	0.028606	0.03269	0.035026	0.049783	0.035142	0.012535	0.019542	0.05494	0.009265	0.005566
MA_10283870g0010	4.17383	4.83038	3.85618	8.32737	4.82625	3.22438	2.49854	2.31554	6.86389	5.20135	4.07141	3.95664	4.34292	5.14356	4.6945	4.19734	3.83285	4.37134	3.36121	8.32663	3.91217	3.19301
MA_102838g0010	0	0	0	0	0	0	0.439941	0.100939	0.913358	0.710032	0.565922	0	0.728246	0.692815	0.191479	0.230251	0.095443	0	0	0.940542	0	0.065038
MA_10283g0010	0	0	0	0.006261	0.004057	0.003428	0.001128	0	0.004632	0	0.001099	0	0	0.003624	0.002471	0.011053	0	0	0.001324	0.004871	0.003294	0.002388
MA_102840g0010	0	0	0	0.069223	0	0	0	0	0	0	0	0	0	0	0	0	0.025171	0.006519	0	0.110334	0	0
MA_10284328g0010	3.2874	3.59642	1.61896	1.62935	1.62039	1.24988	2.95572	1.57205	3.19686	3.85457	3.02338	2.9905	2.57189	3.41277	3.04566	3.35098	3.42314	1.83816	1.47269	1.96706	1.96104	1.50393
MA_1028433g0010	1.80142	1.6934	0.722794	1.75419	0.83035	0.859843	0.966971	3.36323	0.822214	1.70456	1.10943	0.814478	0.705704	1.76015	1.14655	1.18666	1.99781	1.57359	1.08146	1.23314	1.23714	1.46148
MA_10284429g0010	2.66573	1.14884	1.54896	1.38088	2.19382	1.6977	2.52915	2.23585	1.94346	0.918682	1.46921	0.971187	1.56794	1.24412	0.969297	1.07302	1.74692	1.65712	1.53844	0.969738	0.763764	1.37884
MA_10284621g0010	0.705356	0.794861	0.791454	0.276483	0.5284	0.70851	0.963647	0.490288	0.783564	1.11894	1.36886	1.43392	1.02678	0.783211	0.943859	0.744518	1.28921	0.75835	1.07168	0.665614	0.418203	0.217776
MA_10285148g0010	4.02385	3.07706	3.59993	3.34688	3.97813	3.2031	1.34686	1.6621	2.62098	1.7361	1.34556	3.79489	1.00627	2.6742	1.97306	4.35455	5.61244	3.53068	4.12922	2.27868	4.30265	3.25173
MA_10285164g0010	13.6687	8.88099	12.8349	7.53672	8.99392	8.50048	17.1084	21.7248	16.1721	15.5864	16.2545	12.9809	15.7754	21.6675	13.9189	16.7722	13.7186	10.8846	9.83879	9.22937	15.2986	11.7908
MA_10285340g0010	10.7952	9.49315	7.60918	13.8447	15.288	18.1489	18.1908	20.8943	14.6053	19.2122	17.214	12.4424	23.3178	16.4525	14.948	14.6759	17.261	15.3876	17.1232	13.2582	16.3329	16.4338
MA_10285551g0010	0	0	0	0	0	0	0	0	0	0.00164	0	0	0	0.00119	0	0	0	0	0	0	0	0
MA_10285571g0010	0	0	0	0.006125	0.00469	0.009681	0.001191	0.000582	0	0.000411	0	0	0.000348	0	0	0	0	0	0	0	0	0
MA_10285593g0010	0	0	0	0	0	0	0	0	0	0	0	0	0	0.000381	0	0	0	0	0	0	0	0
MA_10285625g0010	1.93304	1.88918	2.79601	3.24591	3.98917	2.55923	2.64581	3.1193	4.07264	2.99349	1.27917	2.01687	1.52308	1.97416	2.44479	1.23038	1.61236	1.04768	0.82066	2.69688	1.83499	1.77516
MA_10285746g0010	0	0	0	0	0	0	0	0	0	0	0	0	0	0	0	0	0	0	0	0.47303	0	0
MA_10285895g0010	1.13902	1.34267	1.08779	1.37552	1.96962	1.77812	0.498509	0.468554	0.42661	1.14552	0.918974	0.778892	0.824732	0.589357	0.609767	0.468107	1.18829	0.857674	0.732471	1.03371	1.11191	0.857098
MA_10285g0010	1.68431	1.68123	1.91693	13.3678	10.953	14.757	12.6607	13.3068	8.30308	11.0703	10.1446	4.44881	10.3624	8.37827	6.56715	5.3598	13.6619	13.1863	12.5307	2.67843	3.92482	3.81856
MA_10286226g0010	0	0	0	0.738079	0	0	0	0	0	0	0	0.032866	0	0	0	0	0	0.01603	0	0	0	0
MA_10286324g0010	0.962141	0.943403	1.27725	1.17033	1.22007	0.65766	1.51238	1.47941	1.88034	1.65697	1.76886	2.05206	0.824968	1.5028	1.26085	1.85323	1.55769	1.4718	1.11472	0.7221	1.29736	0.688269
MA_102863g0010	0	0	0	3.9509	9.42784	5.03227	0	0	0	0	0	0	0	0.215216	0.104647	0.820091	0.170088	0.958529	0.780795	2.64893	6.96113	7.89444
MA_10286512g0010	1.48697	1.73682	1.78586	1.147	0.569288	0.48158	3.00836	2.87085	3.59415	3.53505	4.18079	3.13314	3.79106	5.35588	9.22065	4.95016	1.65612	1.05977	2.39591	2.28674	0.456591	0.633626
MA_10286866g0010	0	0	0	0	0	0	0	0.006185	0	0	0	0	0	0	0	0	0	0	0	0	0	0
MA_10287127g0010	3.35981	3.73188	2.43402	1.58341	2.36629	2.76557	3.53966	3.39109	4.00182	2.51288	4.46011	6.6412	2.42329	2.32423	3.27765	4.12977	3.22392	2.5971	2.0296	3.06326	1.60103	0.981469
MA_10287420g0010	6.50357	8.97087	6.00872	5.77551	5.64889	5.12256	7.24184	6.32682	4.19117	4.72302	6.89555	5.74985	6.36606	3.30852	2.77154	3.12992	6.216	5.49272	5.4841	2.59019	3.08201	2.71039
MA_10287444g0010	0	0.002816	0.00389	0.003346	0	0.005344	0	0	0	0	0	0	0	0	0.007134	0.006222	0	0	0.002143	0.007696	0	0.003511
MA_10287483g0010	1.51068	1.44697	2.33523	2.65672	1.53044	1.17471	2.70585	2.51147	1.21194	0.948961	0.991887	2.04348	1.19741	2.19098	2.69152	1.35152	1.57291	1.09146	0.853557	1.11918	1.08183	1.38991
MA_10287590g0010	0.000609	0.001804	0.000454	0.000298	0	0	0.000803	0.001049	0.000725	0.001329	0.001721	0	0.000205	0.00048	0	0	0	0.000364	0.000385	0.000493	0.000304	0.000823
MA_10287740g0010	0.045725	0.049152	0.051901	0.097732	0.096447	0.048209	0.04659	0.115083	0.145399	0.085242	0.130554	0	0.067556	0.058004	0	0.095092	0	0.042222	0	0.071389	0	0.032088
MA_10287751g0010	4.84652	3.74381	3.60365	6.22707	4.75211	5.75215	0.648471	0.990766	1.29827	1.05653	1.17515	4.41682	1.19042	1.41703	1.24158	1.24903	5.18424	5.52216	5.7931	5.21455	6.80049	8.09261
MA_10287905g0010	0	0	0.026644	0.083725	0	0	0.256283	0.1965	0.190863	0.221664	0.43253	0.190536	0.297763	0.118148	0.105816	0	0.063949	0.010072	0	0.43026	0.08169	0.16878
MA_102879g0010	25.9402	27.0716	31.4438	23.7638	22.4983	25.2895	23.1058	26.6368	31.9219	31.9287	24.3105	25.9021	27.4649	29.2927	21.9447	27.9538	31.8221	28.8428	29.7024	19.429	16.4466	19.4256
MA_10288263g0010	2.14466	2.24073	1.6435	1.76943	1.12667	1.879	2.0657	2.19975	2.30427	3.1269	4.25242	2.69406	2.83008	2.55475	2.20264	1.91854	2.13368	2.65179	2.06637	2.47182	1.97696	1.51422
MA_10288271g0010	17.0358	16.892	15.3727	21.9926	18.6543	21.0901	17.4584	18.9754	21.3992	14.7655	15.5123	15.8947	15.3592	16.0016	16.0399	23.6341	17.5603	15.981	17.9249	13.8059	14.5541	16.1132
MA_10288325g0010	2.81314	2.82636	3.16503	2.45829	2.92834	2.53575	2.41005	1.94953	3.39645	6.0591	7.60097	9.21184	7.74227	5.13427	5.94944	7.38952	5.30277	4.39604	4.95539	7.84827	6.99442	5.94057
MA_10288561g0010	0.094756	0.126646	0.024005	0	0.226589	0.038422	0.025835	0.013055	0.045124	0.03302	0.122136	0	0.082086	0.035248	0.065547	0.047112	0.142925	0.154053	0.13598	0.40974	1.03165	0.326521
MA_10288665g0010	5.44012	5.00748	3.9183	6.21144	5.52863	6.08968	2.52332	3.79111	3.04288	2.59511	3.37762	4.44291	3.34456	4.14863	4.31179	3.88978	5.71236	6.05623	5.08497	6.03042	9.36955	9.56337
MA_102889g0010	0.079612	0.203062	0.198853	0	0	0	0.288156	0	0	0.335774	0	0	0	0	0.221008	0	0.37483	0.294168	0.212092	0.270415	0.173134	0.149457
MA_10289213g0010	0	0	0	0.007882	0.00642	0.006118	0	0	0	0	0	0	0	0	0.001092	0	0	0.002695	0.003935	0.004782	0.004307	0
MA_10289256g0010	0	0	0	0	0	0	0	0	0	0	0	0	0	0	0.002176	0	0	0	0	0	0	0
MA_10289324g0010	0.5806	0	0.584718	1.61319	0.980165	1.89304	1.31964	1.66739	1.42633	1.73759	2.8843	1.75397	2.62119	4.62942	3.23521	3.09333	1.60927	1.28045	1.24777	2.90595	11.2662	4.63334
MA_10289464g0010	0.514071	0.52835	0.541659	0.560027	0.86195	1.00852	0.519714	0.23537	0.815344	0.834501	0.435422	0.426886	0.506236	0.481454	0.563194	0.830869	1.12997	0.724004	0.707908	0.891272	0.777094	0.61147
MA_10289482g0010	0	0	0	0	0.04265	0	0	0	0	0	0	0	0	0	0	0	0	0	0	0	0	0
MA_10289569g0010	4.77554	4.68864	5.13323	2.61227	2.36977	3.02284	3.01913	2.68408	2.47428	2.20053	2.71853	3.57017	3.27544	2.16057	2.09308	2.42476	5.30049	4.11398	3.06206	1.74977	3.97765	1.72918
MA_10289712g0010	1.52973	0	1.8503	0	0	2.40059	0.49876	0	3.49571	1.00889	0.777711	1.0996	0.939415	2.09099	1.84203	1.49489	0	0	1.29799	2.75161	0	0
MA_10290470g0010	0.075454	0.130673	0.130846	0.11446	0.106712	0.148232	0.010624	0.087215	0.332198	0.052245	0	0.160866	0.012512	0.018951	0	0.088135	0	0.072952	0	0.067877	0.049976	0.041933
MA_10290520g0010	0.542422	0.858156	0.716729	0.869653	1.22087	1.61034	0.08149	0.069355	0.610909	0.274295	0.195392	1.24241	0.182805	0.511442	1.04681	0.998463	0.347956	0.767514	1.17898	1.72508	0.846036	0.6681
MA_10290598g0010	0.45382	0.343129	0.336741	2.02547	2.81104	3.87147	7.69446	8.5728	5.23874	8.92788	9.93118	1.83476	6.50541	3.44142	4.18568	3.2626	3.26914	2.72126	3.04092	1.25604	0.737948	0.623396
MA_10290771g0010	1.5951	1.1627	1.07396	1.17148	1.2149	1.18028	1.91783	2.3262	0.84015	2.3197	2.23479	1.27672	1.09003	1.0602	2.08472	1.05756	0.82269	0.430326	0.679811	0.68355	1.00012	1.04259
MA_10290828g0010	0.047879	0.104531	0.219137	0	0	0	0	0	0.366654	0.050022	0	0	0	0.10192	0.028374	0.114651	0	0.072541	0	0	0	0
MA_10291373g0020	0	0	0	0	0	0	0	0	0	0	0	0	0	0	0	0	0	0.135975	0.261153	0	0	0
MA_102913g0010	0	0	0	0	0	0	0.000923	0	0	0	0	0	0	0	0	0	0	0	0.000827	0	0	0
MA_102917g0010	7.9909	11.4938	11.3458	8.55624	14.9682	15.8844	6.94965	6.80751	10.06	8.35186	9.08332	15.1875	8.74384	9.74806	13.8105	10.6367	12.1706	9.18566	13.3885	12.0954	14.5003	13.4234
MA_10292022g0010	0	0	0	0.267348	0	0.459204	0	0	0	0	0	0.680776	0	0	0	0.364705	0	0	0	0.378459	0.94499	0.654659
MA_10292334g0010	1.86279	2.06894	1.20517	0.718877	2.12592	1.22189	1.33897	2.09256	1.55302	1.81726	1.61014	3.31562	2.13373	1.91645	2.17564	1.97854	1.50412	1.02796	1.06343	1.13919	1.71304	1.49887
MA_10292445g0010	0.866203	1.97524	0.596678	1.09829	0.986867	0.419089	2.23681	0.925621	1.30892	2.22296	1.62948	1.61164	1.82102	1.62214	1.88736	2.0612	0.119868	0.818965	0.389536	5.32784	1.63259	1.21986
MA_10292608g0010	0.002878	0.003401	0.002482	0.011348	0.007078	0.00417	0.00147	0.002788	0.003878	0.00462	0.003489	0.020432	0.004566	0.007851	0.010693	0.00416	0.011979	0.009805	0.011105	0.020495	0.013455	0.003343
MA_10292623g0010	1.28955	0.620983	1.66596	3.98445	4.78396	5.2289	1.08997	1.02208	2.08869	1.88037	1.40078	1.69697	1.24669	1.65057	0.968177	1.5484	4.00966	3.82568	6.29161	2.68927	2.58655	3.9559
MA_10292743g0010	0.00427	0.002564	0.004433	0.006877	0.00967	0.009317	0.014494	0.011869	0.01572	0.015575	0.008535	0.004351	0.006572	0.0076	0.006111	0.003888	0.005264	0.007406	0.008635	0.003655	0.004992	0.004593
MA_10292823g0010	0	0	0	1.69997	0	0	0	0	0	0	0	0	0	0	0	0	0	0	0	0	0	0
MA_10293392g0010	2.17458	1.98941	2.60277	3.36531	2.93618	2.76334	1.15896	1.38262	1.74827	2.80044	2.58467	5.09686	1.86284	3.30635	3.91021	3.71143	4.38912	4.49697	5.91831	3.40025	5.23774	4.64343
MA_10293408g0010	10.0574	5.41145	5.67337	5.41205	3.70358	6.49877	7.72734	8.40163	16.6103	10.6523	16.1542	14.1444	16.2854	8.08037	7.53951	8.4866	5.68457	6.70916	5.81008	6.6358	3.58063	4.84609
MA_10293471g0010	0	0	0	0	0	0	0	0	0	0.006997	0	0	0	0	0	0	0	0	0	0	0	0
MA_10293493g0010	2.00126	1.38208	1.72708	1.49542	0.841686	1.69485	0.365481	0.689254	2.45713	2.74832	0.529697	2.32479	1.65142	2.88648	2.50596	1.33569	0.877453	1.16674	1.50961	1.28337	0.344838	0.833645
MA_10293513g0010	0.00041	0.000369	0.000318	0.000736	0.000262	0.00043	0.000788	0.000358	0.000367	0.000373	0.001033	0.000302	0	0	0.000542	0.000341	0.000353	0.000671	0.000535	0.000194	0.00057	0.000415
MA_10293595g0010	1.00442	1.27014	1.07436	0.640401	0.271941	0.185385	1.15204	0.894994	0.892208	0.502075	1.2151	1.74562	0.938844	1.38075	1.85829	2.33624	0.594213	0.474021	0.67495	1.08857	0.152485	0.247938
MA_10293670g0010	3.08148	2.16858	2.07388	3.76342	2.13715	3.9868	4.01133	4.99414	4.84172	9.88175	1.40423	2.0244	1.9277	2.19507	2.06985	1.09316	1.67735	2.78357	2.01352	1.83543	0.845661	1.20046
MA_10293g0010	0.005888	0.00695	0.005577	0.004788	0.005631	0.004229	0.037762	0.038613	0.022131	0.028291	0.031136	0.018019	0.024218	0.028347	0.029165	0.017466	0.008394	0.008261	0.008675	0.007555	0.0047	0.0056
MA_10294009g0010	0	0	0	0	0.457894	0.262111	0.335561	0	0.387083	0	0.377903	0.411799	0.321413	0.277372	0.6978	0.436151	0	0.314788	0.130233	0.486023	0	0
MA_10294074g0010	0	0.007544	0	0	0	0	0	0	0	0.015116	0	0	0.011131	0	0	0	0.006827	0.009512	0	0	0	0
MA_10294386g0010	6.71018	5.20155	6.63455	4.11335	4.80533	4.17205	3.08169	2.86648	5.67815	5.02958	4.81611	7.10656	5.76571	7.70881	8.21806	11.1686	4.29542	4.20458	3.76399	4.8404	3.35268	3.3933
MA_10294412g0010	0	0	0	0.001422	0.006827	0	0	0	0	0.01111	0	0	0.001158	0	0	0	0	0	0	0	0	0
MA_10294644g0010	6.66649	6.64875	8.90951	5.94411	7.17823	7.99746	12.5052	11.9906	12.71	11.1082	12.8372	6.03783	14.7747	13.8388	8.56721	13.926	6.56571	3.94014	5.86751	4.54256	7.33625	6.8933
MA_10294739g0010	0	0	0	0.098259	0.131996	0	0.235789	0.243293	0.330957	0.505992	0.069818	0	0.021147	0.115339	0.102511	0.142018	0	0	0	0.065739	0	0.00694
MA_10294851g0010	0	0	0	0	0	0	0.638309	0.884491	0.355072	0	0	0	0	0	0	0	0	0	0	0	0	0
MA_102948g0010	0	0	0.009053	0.003119	0	0	0	0	0	0	0	0	0	0.005025	0	0	0	0	0	0	0	0
MA_10294942g0010	0.089349	0.116813	0.127332	0.095679	0	0.080078	0.169424	0.226881	0.288978	0	0.208465	0.366539	0.166575	0.204984	0.34236	0.386735	0.1582	0.127685	0.104683	0.184208	0.057815	0.049392
MA_10295379g0010	0.003197	0.001497	0.003224	0.001379	0.001911	0.002207	0.001474	0.001543	0.007439	0.006486	0.001895	0.00303	0.002699	0.004381	0.004815	0.005321	0.001705	0.000771	0.000872	0.003376	0.001786	0.003709
MA_102954g0010	0	0	0	0	0	0	4.29478	4.26198	0.539981	2.23007	3.98571	0.095044	1.28248	0.2483	0.136283	0.12756	0	0	0	0	0	0
MA_10295875g0010	1.16666	1.40115	1.60088	0.344847	0.179037	0.220518	2.64849	4.7112	8.14215	5.13284	1.66555	0.503992	2.24632	3.97351	4.89615	4.3347	1.17231	0.27188	0.249107	0.290012	0.462593	0.344653
MA_10295917g0010	7.75105	6.23912	13.1449	11.3105	13.3782	14.4626	10.2971	11.4205	8.18399	13.3637	14.3727	10.7894	6.51104	15.1679	7.20666	5.19424	12.4401	5.94287	10.8777	6.98838	14.6705	16.3941
MA_10295g0010	12.7249	11.647	12.6523	8.64033	9.57074	10.3162	24.649	29.8686	20.9243	22.5089	20.6727	18.0246	20.0257	19.8376	18.6412	18.3227	16.5518	13.4427	16.6713	11.8375	8.68028	10.9424
MA_10296009g0010	4.65291	4.91901	6.6257	5.4381	7.3203	4.45364	0.835243	0.562365	2.55258	0.53165	1.51376	11.9411	0.560492	1.95379	0.930658	3.34924	8.00988	8.6441	6.96689	7.38495	6.78773	5.27217
MA_10296064g0010	0	0	0	0	0	0	0	0	0	0	0	0	0	0	0	0	0	0.000402	0.00042	0	0	0
MA_10296151g0010	0.003503	0.002221	0.003092	0.002487	0	0.002635	0.01626	0.018054	0.004965	0.017395	0.016291	0.001824	0.018038	0.01924	0.030181	0.024127	0	0.002912	0.002698	0.000892	0.002606	0.002328
MA_102961g0010	2.59039	2.68386	1.32625	0.277911	0.064575	0.052435	30.9034	39.2663	54.9791	27.5135	10.7057	6.83118	17.9272	29.7945	36.3835	32.0899	1.47269	1.41165	0.245836	11.9833	2.46042	2.55809
MA_10296249g0010	0	0	0	0.000961	0	0	0	0	0	0	0	0	0	0	0	0	0	0	0	0	0	0
MA_10296275g0010	0	0	0	0	0	0	0	0	0	0	0	0	0	0	0	0	0	0	0	0	0	0.001375
MA_10296295g0010	0.104819	0.091943	0.170403	0.126621	0.099001	0.120949	0.105142	0.098098	0.244616	0.179611	0.176715	0.11492	0.140947	0.217934	0.207328	0.166787	0.111668	0.08619	0.08328	0.31709	0.136632	0.140346
MA_10296583g0010	7.21896	7.47342	7.30642	10.0048	11.0725	9.4395	4.67212	3.53887	5.47311	3.89892	5.58036	8.72417	5.24054	4.89379	3.88633	7.42564	9.06126	8.4207	7.91762	12.118	7.70712	11.3359
MA_10296634g0010	0.00076	0	0	0	0	0	0	0	0	0	0	0	0	0	0	0	0	0	0	0	0	0
MA_102966g0010	0.113135	0.162743	0.202298	0.109345	0.040968	0.012521	0.160294	0.238279	1.15447	0.711852	1.26397	3.32287	1.23854	2.0679	2.33573	3.4021	0.039781	0.150871	0.1998	0.169667	0.201563	0.373554
MA_10296822g0010	25.3789	14.5071	12.882	8.60209	14.5472	16.4647	39.5808	39.4934	27.9704	42.3679	44.3191	29.4664	33.7891	22.3683	33.0207	26.855	14.7504	14.8834	12.48	8.69563	7.34698	10.737
MA_10296843g0010	0	0	0	0.000835	0	0	0	0	0	0	0	0	0	0	0	0	0	0	0	0	0	0
MA_10296869g0010	3.86972	2.8824	3.35746	7.33184	3.90757	3.43875	2.46108	1.95411	2.84224	3.78812	3.96668	8.805	2.45845	3.85104	4.09697	5.39319	3.47443	3.12629	2.72252	11.247	7.11615	4.17593
MA_10296g0010	9.62628	10.2789	8.56697	5.74747	6.86211	6.01475	13.3532	9.92614	8.51108	9.18985	12.6755	12.7451	11.6088	8.95332	7.94506	8.59961	12.0938	6.67173	6.42759	5.65248	3.88434	3.93626
MA_10297029g0010	0.038628	0.042175	0.037816	0.029691	0.019647	0.035413	0	0	0.038155	0.045367	0.012447	0.02638	0.018282	0	0.007877	0	0	0	0.005023	0.007312	0.005314	0.005496
MA_10297309g0010	0	0	0	0	0	0	0.024445	0.040489	0	0.308286	0.038555	0	0.081692	0	0.074768	0	0	0	0	0	0	0
MA_10297446g0010	0.811701	0.688602	1.4113	0.794634	1.02001	1.49255	0.80485	0.430252	1.04843	1.44581	1.72219	1.57096	0.856678	1.52483	1.59056	1.3008	0.979248	1.14708	1.49914	1.17641	1.68721	1.11494
MA_10297492g0010	44.4344	36.1226	33.8174	13.4329	7.9348	13.3292	1.46314	2.62153	1.57069	2.3178	1.05431	13.7929	2.53283	3.05538	2.07352	4.11741	43.4939	32.9875	39.6116	1.82672	2.41345	3.08382
MA_102977g0010	0.048109	0	0	0	0	0	0.44264	0.66313	0.735083	0.862172	0.76397	0	0.797638	0.481174	0.706464	0.794883	0	0	0	0.263078	0	0.062374
MA_10297916g0010	1.29033	1.87134	2.08501	2.42347	0.984798	1.35636	1.60381	2.37692	2.82324	2.55676	4.95818	5.79776	4.36832	3.91565	3.80709	4.68322	2.5639	2.59873	1.72601	2.52199	2.34926	0.998727
MA_10297962g0010	0	0	0	0	0	0	0.39219	0	0	0	0	0	0	0	0	0	0	0	0	0	0	0
MA_10297972g0010	20.8601	22.4493	21.6756	17.0615	18.5424	15.9524	17.94	12.6866	17.6873	24.6627	26.4224	28.5653	25.4821	21.2183	17.075	18.3961	26.601	22.4496	18.2614	28.9617	31.3809	30.0823
MA_10298125g0010	3.50711	3.69333	6.46851	3.73427	5.10001	4.91209	2.30825	2.41079	2.65549	3.64828	4.33035	4.89316	3.63896	5.37355	2.97671	4.21503	5.97598	7.26783	10.2384	5.84841	11.8129	10.6499
MA_10298381g0010	0	0	0	0	0	0	0	0	0	0	0	0	0	0.046336	0	0	0	0	0	0	0	0
MA_102983g0020	0.47398	0.809887	1.67584	1.75722	9.34873	1.4834	0.503144	0.108825	0.708435	0.318421	0.352203	0.877207	0.256473	0.086083	0.658294	0.460601	0.644181	0.182335	0.420832	1.1457	0.851344	0.374344
MA_10298455g0010	0	0	0	0	0	0	0	0	0.009032	0.031927	0	0	0	0	0	0	0	0	0	0	0	0
MA_10298683g0010	0	0	0	0.011293	0	0.020249	0	0	0	0	0	0	0	0.019847	0.012758	0	0.012132	0	0	0	0	0.022693
MA_10298868g0010	0.075134	0.062219	0.10374	0.181251	0.103267	0.109859	0.08625	0.059342	0.093749	0.104087	0.111224	0.159931	0.077936	0.04397	0.130763	0.086331	0.158814	0.131469	0.101439	0.092645	0.105939	0.11494
MA_10298g0010	31.545	37.8794	34.4553	12.3525	5.84312	8.06867	0.394509	0.529902	1.45657	1.58977	0.628788	8.77186	0.472632	1.56865	1.81344	3.04071	15.2864	5.97989	8.41495	8.43052	2.96622	2.08606
MA_10299189g0010	6.81255	8.97064	7.12617	0.297309	1.56013	0.124949	1.86987	1.34014	6.56113	1.24536	5.09335	8.52086	2.33191	13.7568	6.88313	9.62474	4.10644	4.42401	4.44911	2.8351	1.279	2.23152
MA_10299278g0010	0.618144	0	0	0	0	0	0	0	0	0	0	0	0	0	0	0	0	0	0	0.708657	0	0
MA_10299278g0020	0	0	0	0	0.557623	0	0	0	0	0	0	0	0	0	0	0	0	0	0	0	0	0
MA_102992g0010	21.7484	23.752	19.3673	17.9261	17.9473	26.9022	53.3618	47.2795	36.6943	42.0009	46.8156	22.4581	48.4781	32.8241	29.8375	24.2867	32.1435	18.9155	26.9628	19.1437	20.4476	18.104
MA_102992g0020	17.1935	17.1371	14.1939	12.9512	10.8742	14.0882	35.738	29.2675	19.5752	24.0182	31.8677	14.8614	35.0488	22.5006	17.4731	16.2438	18.1058	14.8319	17.1354	10.5437	11.2224	10.6901
MA_10299921g0010	0	0.1923	0	0.160222	0.195056	0	0	0	0	0	0	0.058451	0	0.273117	0.26693	0	0.303621	0.210641	0	0.30083	0	0
MA_103000g0010	7.1795	7.74686	6.72241	4.50003	2.92392	2.60279	0	0	0	0	0	0	0	0.190164	0.224689	0.299073	0.801811	0	0.475116	1.16169	3.84966	2.39115
MA_10300184g0010	0	0	0	0	0	0	0	0	0	0	0	0.001519	0	0	0	0	0.00142	0	0	0	0	0.000996
MA_10300853g0010	0	0	0	0	0.077254	0.012779	0	0	0	0	0	0	0	0	0	0	0	0	0	0	0	0
MA_10300g0010	0	0	0	0	0	0	0	0	0	0.000565	0	0	0	0	0	0	0	0	0	0.003523	0	0
MA_10300g0020	0.601578	0.788696	0.625842	0.921331	0.481972	0.657683	0.9485	1.02508	2.45877	1.94222	1.63688	1.46279	1.11905	1.77042	0.974574	1.25086	1.69017	0.614368	0.766872	0.821055	1.12643	1.65958
MA_10300g0030	0	0	0.019692	0	0	0	0	0	0	0.028649	0	0	0	0	0.011959	0	0.018173	0	0	0.033297	0	0.03651
MA_10301373g0010	0	0	0	0	0	0	0	0	0	0	0	0	0	0	0	0.077115	0	0	0	0	0	0
MA_103013g0010	1.60226	1.53437	2.90931	5.6454	4.13761	7.1514	8.33317	7.1161	7.35275	6.62424	4.53344	2.59981	5.0876	5.1323	3.05262	4.01784	2.74624	4.04023	4.1521	2.62799	2.21571	3.04359
MA_10301477g0010	0.361963	0.239098	0.146085	0.929786	3.09994	1.22923	0.058043	0.004978	0	0.454105	0	0	0.00496	2.27569	2.05754	3.4594	0.043701	0.13545	0.122801	19.7982	56.2029	13.4636
MA_103018g0010	4.13949	0.96709	6.38776	7.60858	9.62316	9.63217	0.963884	2.0554	1.10584	1.16306	0.548268	3.90274	0.678812	1.49764	1.2134	1.44206	8.14283	8.11826	9.52224	7.701	16.1425	9.0389
MA_10301966g0020	0	0	0.006145	0	0	0	0	0	0	0	0	0	0	0	0	0	0	0	0	0	0	0
MA_10302285g0010	0	0	0	0	0	0	0	0	0	0.026289	0	0	0	0	0	0	0	0	0	0	0	0
MA_103022g0010	22.9647	20.8694	24.1952	22.1922	27.8984	27.886	25.4883	22.1325	25.7875	25.2041	27.1828	23.1176	26.4869	30.7891	26.4183	29.3369	26.1966	23.0391	26.9947	20.2935	25.965	25.7799
MA_10302367g0010	1.12387	0.463912	0.707328	0	0.031798	0.024563	0.953621	0.969822	2.57098	5.79474	1.34269	0.955239	2.22447	5.46509	3.10644	6.27985	0.069015	0	0.14169	1.05517	0.623467	0.794977
MA_10302644g0010	0	0	0	0	0	0	0	0	0	0	0	0	0	0	0	0	0	0	0	0	0	0.002377
MA_10302739g0010	0	0	0.477021	0	0	0	0	0	0	0	0	0	0	0	0	0	0	0	0	0	0	0
MA_10302741g0010	2.79118	2.5099	2.73651	5.43516	6.71805	6.09753	1.58839	1.77195	2.17939	2.10615	0.767784	1.80884	0.840171	1.25743	0.833426	1.58268	2.67569	3.30058	4.22903	2.45271	2.97426	3.68483
MA_10302927g0010	0	0	0	0	0.077906	14.3966	0	0	0	0	0	0	0	0	0	0	0	0	0	0	0.019639	0
MA_10302927g0020	0	0	0	0	0	16.0802	0	0	0	0	0	0	0	0	0	0	0	0	0	0	0	0
MA_103030g0010	6.43695	6.81737	5.50812	5.40923	6.48185	6.57811	8.92751	8.89038	9.42463	9.20628	10.0019	8.39419	11.2836	10.4034	12.4361	8.70321	4.48965	4.64274	4.77868	7.94299	8.82155	7.75837
MA_103031g0010	132.556	158.674	135.204	128.71	129.198	137.285	236.85	211.373	121.374	153.2	187.08	102.953	226.608	117.743	109.086	100.624	138.495	105.562	126.762	96.5514	101.977	117.637
MA_10303432g0010	0	0	0	0	0	0	0	0	0	0	0	0	0.240151	0	0	0	0.306164	0.15624	0.187858	0	0	0.280481
MA_10303716g0010	0	0.015604	0.0082	0.025196	0	0	0	0	0	0	0	0	0	0	0	0	0	0	0	0	0	0
MA_10303841g0010	0	0	0	0	0	0	0	0.00232	0	0	0	0	0	0	0	0	0	0	0	0	0	0
MA_10303844g0010	12.2525	11.5881	13.6067	14.5776	16.671	15.8746	17.3297	19.05	23.9783	4.66118	0	0	3.52104	0	0	0	3.60421	3.75146	0	0	0	20.873
MA_10303853g0010	2.06629	1.76835	1.77521	2.59805	3.62668	2.40729	1.27961	1.01725	2.52668	1.46387	1.73454	3.15848	1.13947	2.6639	1.78555	2.00689	2.30409	2.50806	2.03663	3.42083	3.21827	3.25757
MA_10303971g0010	0.661117	0.717666	0.52926	0.94103	0.978253	0.536259	0.733163	0.347548	0.765849	0.696384	0.716381	0.748472	0.859833	0.837851	0.743569	0.657801	0.431587	0.524547	0.401262	0.542476	1.14572	1.55712
MA_103044g0010	21.2698	18.3555	27.8407	14.9998	15.3569	17.9886	25.1904	22.1289	27.7659	41.3986	28.9292	16.0376	25.973	24.1923	26.0344	23.8926	19.2414	16.0253	18.039	23.5612	18.3374	17.6024
MA_10304859g0020	0	0	0	0	0	0.001173	0	0	0	0	0	0	0	0	0	0	0	0	0	0	0	0
MA_10304951g0010	0	0	0.171024	0	0	0	0.744505	0.347275	0.758433	0.745784	0.143833	1.90323	2.93343	0.567528	2.52463	1.41736	0	0.26773	0.38497	0.574005	1.12094	0.748292
MA_10305005g0010	0	0	0	0	0	0	0	0	0	0.006018	0	0	0	0	0.001403	0	0	0	0	0	0	0.002747
MA_10305029g0010	0	0	0	0	0	0	0	0.074833	0	0	0	0	0	0	0	0	0	0	0	0	0	0
MA_10305029g0020	2.92233	0	0	0	0	0	0.044555	0.041597	0.536136	0.428743	0.285007	0	0.048024	0.496813	0.17127	0.479171	0	0	0	0.474794	0.149402	0.716312
MA_10305178g0010	4.92619	6.56585	6.24237	1.15253	1.69515	1.76816	1.7701	1.64377	0.605622	0.986908	2.25862	0.886329	1.56044	1.25134	0.804702	0.635864	2.02118	1.84484	1.81859	0.665051	1.44959	0.914775
MA_10305266g0010	0.024239	0.019761	0.019954	0.008757	0	0.028785	0.028646	0.032548	0.036317	0.025875	0.046051	0.036872	0.03031	0.041079	0.038839	0.054708	0.022736	0.012486	0.015221	0	0	0.005176
MA_10305380g0010	4.30116	4.55002	5.39792	8.43303	7.10284	4.08711	0.673505	1.73454	4.37971	3.3084	5.2809	5.71678	1.51061	3.91011	4.61061	3.01549	3.39743	3.60943	2.5463	9.4622	5.53187	6.87696
MA_10305417g0010	0	0	0	0	0	0	0	0	0	10.6327	5.73257	7.4925	4.91572	6.14489	5.69839	6.9392	0.501015	0.220379	0.438752	4.40372	0.72827	1.52727
MA_10305558g0010	0	0.222566	0.093102	1.76801	0.55957	0.286845	0	0.036527	0.150744	0.017956	0	0.148759	0	0.062966	0.120569	0	0	0.422675	0.19677	1.41893	0.533965	0.581348
MA_10305730g0020	0	0	0	0	0	0	0	0	0	0.004102	0.011303	0.013232	0.005026	0.002583	0.0019	0.011453	0.006198	0.012258	0.003689	0.003484	0.003422	0.005852
MA_10305755g0010	0	0	0.001015	0	0.001339	0.001628	0	0	0	0	0	0	0	0	0	0	0	0	0	0	0	0
MA_103063g0010	0.033343	0.035594	0.035343	0.172024	0.288312	0.137818	0.026975	0.031611	0.04	0.042912	0.006388	0.055846	0.005971	0.023437	0.054264	0.049947	0.013338	0.01644	0.011574	0.083285	0.056532	0.044641
MA_10306500g0010	0	0	0	0.887705	0	0	0	0	0	0	0	0	0	0	0	0	0	0.543306	0	0	0	0
MA_10306600g0010	0	0	0	0	0	0	0	0	0	0	0.003235	0	0	0	0	0	0	0	0	0	0	0
MA_10306785g0020	0.070652	0.086234	0.098008	0.043321	0.054099	0.061684	0.009598	0.006104	0.004046	0.003088	0.003079	0.008861	0.003684	0.00134	0.002743	0.002868	0.007572	0.006688	0.003936	0.003221	0.002647	0.003288
MA_103067g0010	0	0	0	0	0	0	0.004157	0.001405	0	0	0	0	0	0	0	0	0	0	0	0	0	0
MA_10306826g0040	0	0	0	0	0	0	0	0	0	0	0	0	0	0	0	0	0	0.017474	0	0	0	0
MA_10307382g0030	0	0	0.000302	0.000402	0	0	0.000354	0.000184	0	0	0	0	0	0	0	0	0	0.000158	0.00025	0	0	0
MA_10307382g0050	0.002645	0.002948	0.00595	0.00673	0.008635	0.007084	0.001621	0.001816	0.001387	0.005606	0.002563	0.00593	0.002221	0.001579	0.001926	0.003132	0.002109	0.003196	0.002024	0.002698	0.004	0.002299
MA_10307468g0010	0	0.119155	0.113214	0.202001	0.071835	0.170237	0	0.011001	0.259299	0.013794	0	0.076736	0	0.427409	0.075	0	0.124532	0.492742	0.141612	25.7569	17.7796	9.84026
MA_10307628g0010	0	0	0	0	0	0	0	0	0	0	0	0	0	0	0	0	0	0.135095	0	0	0	0
MA_10307725g0010	0.005932	0.005461	0.003191	0.002426	0.002435	0.004111	0.006278	0.007463	0.003484	0.005444	0.006488	0.003433	0.003671	0.004692	0.003691	0.004062	0.007641	0.005342	0.004972	0.000994	0.000816	0.001221
MA_10307846g0020	7.18533	6.68116	11.1648	8.47896	8.56739	6.77246	8.67711	8.51176	8.53934	7.32786	11.7189	7.014	12.3518	7.58597	8.5408	7.2523	9.25707	7.24149	7.97371	5.47655	5.86687	6.67651
MA_10308027g0010	0	0	1.00542	0	0	0	0	0	0	0	0	0	0	0	0	0	0	0	0	0	2.40657	0
MA_10308187g0010	0.030315	0	0	0	0	0	0	0	0	0	0	0	0	0	0	0	0	0	0.033059	0	0	0
MA_10308226g0010	0	0	0	0.008962	0	0.057339	0	0.292679	0.280951	0.277665	0	0.058049	0.058642	0.057301	0.479699	0	0	0.38602	0	0.154078	0.100699	0.222223
MA_10308325g0010	0.516086	0.369274	0.166844	0	0.212527	0	0	0	0	0	0	0	0	0	0	0.049214	0.02617	0.056973	0.033391	0	0	0.225791
MA_10308325g0020	0.51539	0.07099	0.152932	0	0	0	0	0	0	0	0	0	0	0	0	0.04834	0	0	0	0	0.024357	0.084103
MA_10308489g0010	0.036054	0.027252	0.02425	0.045995	0.065553	0.069941	0.020981	0.033569	0.036648	0.031252	0.078363	0.07702	0.0797	0.074416	0.080179	0.073204	0.057874	0.034451	0.018822	0.037063	0.042066	0.033835
MA_10308567g0030	0.000776	0	0	0.000841	0.002666	0.001763	0.002209	0	0	0	0.006547	0	0	0	0	0	0	0	0	0	0	0
MA_10308567g0040	2.96592	2.25728	1.46376	3.94203	7.14482	5.28233	12.6679	13.6359	6.25706	7.51768	16.709	2.47703	13.3254	9.74195	7.66507	5.16524	10.1738	6.21468	9.8996	2.3082	0.685152	1.22364
MA_10308567g0050	0	0.381607	0.20151	0.644464	0.702165	0.420247	1.00711	1.49785	0	0.747257	0.800675	0.835008	1.64096	0.416124	0.568117	0.676521	0.60682	0.594124	1.242	0.246741	0.715225	0.604271
MA_10308598g0010	0	0	0	0	0	0.214157	0	0	0	0	0	0	0	0	0	0	0	0	0	0	0	0
MA_10308664g0010	0	0	0	0	0.964973	0	0	0	0	0	0	0	0	0	0	0	0	0	0	0	0	0
MA_10309079g0010	0.913419	2.45835	1.04845	1.64077	1.9338	2.33523	1.3727	1.32617	1.24698	1.40635	1.22558	0.58237	0.556132	1.27796	1.28843	1.15045	1.26339	1.36847	1.6195	1.03207	2.25869	1.31648
MA_10309205g0010	4.87861	5.89307	6.27095	7.11585	6.73157	7.92573	8.28827	6.24343	8.04833	7.43882	4.9446	5.67074	4.76691	6.2342	6.0618	9.63691	0.063125	0.127041	3.71201	5.61683	4.76406	4.49774
MA_10309298g0030	0.001221	0.002277	0.01033	0.005778	0.004031	0.009248	0	0	0	0.001688	0	0	0	0	0	0.00093	0.002912	0.001239	0	0.002658	0.001559	0
MA_10309362g0010	0	0	0	0	0	0	0	0	0	0	0.002929	0	0.004149	0	0	0	0.001727	0.001345	0	0	0	0
MA_10309446g0010	0	0	0	0.124779	0	0.250854	0	0	0	0	0	0	0	0	0	0	0	0	0	0	0	0
MA_10310042g0010	0	0	0.018538	0	0.03844	0.061163	0.018674	0.016056	0	0.008729	0	0	0	0.026085	0.015293	0	0	0.05101	0.050595	0	0.068091	0.086123
MA_10310126g0010	2.31251	0.603624	0.433044	0.630356	0.27531	0.504135	0.23505	0.191773	0.137374	0.275726	0.245027	0.534966	0.605388	0.088497	0.215542	0.244073	0.698044	0.433687	0.554906	0.36217	0.282986	0.235838
MA_10310304g0010	0	0	0	0	0	0	0	0	0	0	0	0	0	0	0.030306	0	0	0	0	0	0	0
MA_10310365g0010	0.057517	0.025389	0	0	0	0	4.77618	4.63891	2.16382	8.39322	2.91397	1.39815	5.22631	11.8967	9.28156	16.697	0	0	0	0.041981	0	0.585816
MA_10310438g0010	0	0	0	0	0	0	0	0	0	0.760501	0	0	0.736536	0.724916	0.326712	0	0	0	0	0	0	0
MA_103104g0010	0.391007	0.322569	0.23075	1.10313	1.04668	0.982585	1.27149	1.88289	2.90386	26.87	2.42412	0.766292	1.0905	0.861735	0.755947	0.508982	0.33569	0.445013	0.557464	0.678217	0.654015	0.738641
MA_103104g0020	0.202099	0.473184	0.137724	1.36678	4.77853	1.33278	4.68499	1.1703	3.39479	13.6	6.30739	0.982607	0.760669	0.257527	2.97558	0.242635	1.14463	0.323366	1.74974	0.342597	2.62125	0.313292
MA_10310622g0010	11.9256	11.8198	11.7623	10.643	9.72931	10.604	7.549	7.50067	8.80773	8.4781	8.18527	13.9321	7.44584	8.83894	8.04637	8.28318	9.83213	9.54137	8.93535	10.2946	5.99279	6.20324
MA_10310758g0010	1.28725	1.45	1.23274	0	0.289439	0	4.33019	5.01881	4.43789	3.80914	5.00049	7.90699	1.82462	6.20926	8.12496	9.80698	1.30791	1.06675	0	1.31651	1.48695	1.69941
MA_10310g0010	0.126647	0.333975	0.20109	0	0	0	0.009411	0	0	0	0	0.056736	0	0	0	0	0	0.025197	0.046768	0	0	0
MA_10311002g0010	0	0	0	0	0	0.002626	0	0.003319	0.005232	0	0	0	0.005674	0.009819	0	0	0.003794	0.00243	0	0.004382	0	0
MA_10311111g0010	0	0.387744	0	0.075798	0	0.292373	0	0	0	0.182087	0.975956	1.37845	0	0.701404	0	1.05598	0	0.32466	0	0	0	0
MA_10311271g0010	0.28162	0.421503	0.572043	0.795831	1.12974	6.50549	0.411834	0.506567	0.401358	0.368719	0.564038	0.511138	0.320796	0.622099	0.384552	0.559044	0.744838	0.888619	0.867325	0.691443	1.45932	1.64298
MA_10311407g0010	0.579197	0.58584	0.424656	0.456284	0.287854	0	0	0.155722	0.208827	0.509292	0.44056	0.318748	0.845342	0.369525	0.862369	0.325766	0.171874	0.287556	0.079656	0.143374	0.564037	0.196585
MA_10311407g0030	0	0	0	0	0	0	0	0	0	0.501159	0	0	0	0	0	0.774202	0	0	0	0	0	0.525689
MA_10311407g0040	0	0	0	0	0	0	0	0.006291	0	0	0	0	0	0	0	0	0	0	0	0	0	0
MA_10311407g0050	0	0.066382	0.250412	0.119781	0.114829	0	0	0	0.335104	0.045565	0	0.015759	0.013834	0	0.005554	0.082071	0	0.042153	0.006443	0.036248	0	0.028867
MA_10311617g0010	0.976077	0.640241	2.6085	0.380314	0.936233	1.00528	0.571846	0.440635	1.11397	0.474555	0	0.151415	0	0.02807	0	0	0.402368	0	0	0.120158	0	0.166942
MA_10311708g0010	0.016793	0	0	0	0	0	0	0	0	0.80808	0	0.79565	0.134691	0	0.060355	0.220585	0.077597	0	0	1.30951	0.983129	0.169598
MA_10311934g0010	0.00368	0.008955	0.006844	0.015224	0.017724	0.005634	0.018477	0.018031	0.012009	0.013576	0.00939	0.003537	0.005176	0.009593	0.006459	0.005508	0.006087	0.003173	0.002167	0.004544	0.003995	0.004131
MA_10312128g0010	0	0	0	0.00991	0	0.007232	0	0.03533	0.038439	0.060724	0	0.046638	0.04031	0.0374	0.095832	0.125829	0.02813	0.000415	0.0004	0.011037	0.003964	0.012957
MA_10312144g0010	0.001994	0.003354	0	0	0	0	0.213512	0.203485	0.030865	0.041154	0	0	0	0.033352	0.063377	0.088618	0	0	0	0	0.003333	0
MA_10312279g0010	0.352342	1.00536	0.839838	0.493771	0	1.20395	0.733479	0.433063	0.559753	1.63171	0.798752	1.14428	0.832039	0.591368	0.343994	0.820895	0.735412	1.01377	0.718012	0.804308	0.549095	1.1579
MA_10312461g0010	0.002186	0.005014	0.005695	0.001597	0.000928	0.003292	0.002129	0.004429	0.002442	0.006685	0.00149	0.006023	0.004798	0.003789	0.009014	0.003296	0.002174	0.002937	0.002279	0.001379	0.002768	0.00426
MA_10312477g0010	0.011158	0.882631	0.012279	0.010196	0.010715	0	3.63865	0.013498	0	0.033445	0.040844	0	17.1442	0.035121	5.3056	0	0.014501	0.014869	0.010031	0	0	0
MA_10312576g0010	0	0	0	0	0	0	0	0	0	0	0	0	0	0	0	0	0	0.017345	0	0	0.022093	0
MA_10312673g0010	0	0	0	0	0	0	0.075264	0	0.234299	0.083225	0	0	0	0	0.17669	0.267033	0	0	0	0	0	0
MA_103126g0010	2.67963	2.26998	4.21671	2.15326	1.67304	1.90524	2.50959	3.76443	2.23893	1.30412	4.45927	3.53522	3.34841	2.47112	2.84954	3.10802	7.93532	7.95017	7.44419	0.841288	0.236878	1.31047
MA_10313114g0010	4.69262	8.45536	5.21601	5.49368	4.74303	1.87104	2.16862	2.28665	1.60096	3.03417	0.557151	2.10258	1.84559	1.09258	0.900991	1.56882	1.59568	0.641891	0.546928	1.84401	0.878742	1.77894
MA_103132g0010	0.044699	0.022541	0.069159	0.481833	0.706853	0.380408	0.005454	0.002663	0.021519	0.009306	0.013987	0.050729	0.007543	0.009265	0.015109	0.011048	0.120402	0.173347	0.158529	0.20404	0.156485	0.137689
MA_10313519g0010	0.992201	1.52336	0.904422	0.17243	0	0.324449	3.93466	2.54124	1.70282	4.35798	0.952391	2.1291	2.86779	1.10031	2.68505	1.73144	0.566759	0.269524	0.709414	0.746781	0.421198	0.327285
MA_10313606g0010	0	0	0.016531	0.061029	0.065502	0.044954	0.015418	0.034539	0	0.00833	0	0.019964	0	0.033785	0.02523	0.027467	0.040308	0.081014	0.067846	0.012691	0.093181	0.095518
MA_10313796g0010	0	0	0	0.041442	0	0.041461	0	0	0	0	0	0	0	0	0	0	0	0	0	0	0	0
MA_10313831g0010	1.89831	1.73702	2.11422	1.88717	2.17481	1.84468	0.823292	1.22603	1.46514	1.7211	0.654937	1.25574	1.01358	0.808537	0.561157	0.793448	1.38994	1.13689	1.31224	0.604595	1.26018	1.35012
MA_10313835g0010	0	0	0	0	0	0	0	0	0.001071	0.000433	0	0	0	0	0	0	0.001223	0	0	0	0.001811	0
MA_103138g0010	1.12291	1.1864	1.31359	5.60014	4.51858	6.86144	6.47808	6.60577	4.42841	5.21621	6.0044	2.42468	5.55913	4.0654	3.53509	2.5334	5.23805	4.80764	5.2821	1.29976	1.51247	1.60369
MA_10313952g0010	0.008182	0.014156	0.019842	0	0	0.012066	0.009648	0.006843	0.018079	0.00669	0.01834	0.032973	0.006264	0.040223	0.024683	0.093639	0.004102	0.004	0.013251	0.028125	0	0.00893
MA_10313989g0010	0	0	0	0	0	0	0	0	0	0	0	0.003773	0	0	0	0	0	0	0	0	0	0
MA_10314707g0010	0.003618	0.001869	0.002828	0.004172	0.00637	0.006019	0.00747	0.001608	0.003295	0.003814	0.00237	0.006241	0.004383	0.0022	0.003345	0.004029	0.005885	0.001652	0.003491	0.003537	0.005004	0.001857
MA_10314935g0010	0	0	0	0	0	0	0	0	0	2.24009	0	0	0.054531	1.97503	3.43902	0	0	0	0	0	0	0.117797
MA_10315336g0010	0	0	0	0	0	0	0	0	0	0	0	0	0	0	0	0	0	0	0	0	0	1.53148
MA_10315575g0010	0	0	0	0	0	0	0	0	0	0	0	0.027259	0	0	0	0	0	0.019759	0	0	0	0
MA_10315593g0010	0.178487	0.168415	0.14256	0.225088	0.180094	0.134323	0.12966	0.121784	0.151775	0.17309	0.130742	0.151502	0.145937	0.204315	0.124563	0.19383	0.189209	0.167785	0.20628	0.234861	0.270656	0.260132
MA_103156g0010	5.76763	6.26191	5.39315	4.24997	9.14378	5.25459	5.49219	5.4823	5.03395	2.84694	4.95636	4.04461	4.94656	6.4886	4.06514	7.9227	6.09173	3.70292	4.42398	4.7558	7.74829	8.01359
MA_103156g0020	0.003649	0.005131	0.006787	0.007272	0.015611	0.007114	0.005652	0.009038	0.007588	0.005709	0.00569	0.006962	0.005736	0.004965	0.006664	0.009573	0.009418	0.007966	0.012152	0.005551	0.012627	0.006585
MA_10316079g0010	2.48628	3.59169	1.99734	1.21368	0.656323	1.10981	0	0	0	0	0	0	0	0	0.11475	0.466114	0.364167	0.870572	0.296908	0.83029	2.90817	0.319394
MA_103160g0010	2.42381	2.50893	3.04027	0.607223	0.017761	0.50786	0	0	0	0	0.009048	0.438671	0	0.024919	0	0	1.33274	0.274431	0.148875	0	0	0
MA_10316458g0010	5.19616	7.10857	6.01557	6.06251	8.53527	5.93656	5.72619	7.15866	8.2589	7.84969	5.20579	13.3239	9.56748	7.51577	8.64193	10.9888	9.42014	6.89907	9.68111	9.22687	12.7187	11.1835
MA_10316523g0010	0	0	0	0	0	0	0	0	0	0	0	0	0	0.059533	0	0	0	0	0	0.543624	0	0
MA_10316609g0010	3.45823	3.51205	2.5719	1.35827	1.73716	1.68494	0.826418	0.784186	1.13806	1.30834	1.0695	1.87153	1.33289	1.46136	1.21644	1.65798	2.81602	1.78821	2.56443	1.62731	2.2546	1.92423
MA_10316710g0010	1.21499	3.80883	1.48103	0	0	0	4.16194	4.25563	8.00776	2.21764	10.7108	1.76209	3.88475	5.05532	5.09299	7.35769	0	0	0	0.155595	0	0.520828
MA_103167g0010	0	0	0	0.027148	0	0	0	0.007508	0	0	0	0	0	0	0	0	0	0.035361	0	0.187098	0.01668	0.065254
MA_10316827g0010	8.31375	10.1236	9.11814	7.49001	8.0235	9.93663	6.16713	6.68965	7.76396	6.06224	5.76039	6.45613	5.63011	6.27815	6.74291	5.56909	9.34817	6.37315	7.61339	6.03369	5.94761	5.05919
MA_10316948g0010	0.141071	0	0	0	0	0	0	0	0	0	0	0	0	0.018579	0	0.022569	0.060353	0	0	0	0.025312	0.05235
MA_10316972g0010	1.3564	0.707728	1.06069	1.06418	1.34817	0	4.41148	4.74607	2.47514	6.32225	0.543103	1.99293	1.83689	1.13681	1.17265	0.886393	1.32597	0.840291	0.683074	0	0	0.838484
MA_10316984g0010	0.002605	0.001877	0.002341	0.002037	0.000852	0.004309	0.002596	0.00216	0.002736	0.00152	0.005194	0.001851	0.002454	0.003278	0.002303	0.003445	0.002609	0.005431	0.00319	0.003729	0.000646	0.00185
MA_10317345g0030	0.898548	1.1954	0.765639	0.69552	1.04016	1.41623	0.906859	0.717182	0.938453	1.06201	1.28199	1.05821	1.18067	0.867748	0.598697	1.06891	1.19867	1.57706	1.00583	0.566285	0.909799	0.530266
MA_10317575g0010	0	0	0.006907	0.008137	0	0.005579	0	0.001204	0	0.001184	0	0.004055	0.00135	0	0.002235	0	0.00469	0.004101	0.001912	0.00143	0.003531	0.003338
MA_10317575g0030	0.001429	0	0.002358	0	0	0	0	0	0	0	0	0	0	0	0	0	0	0.001296	0.000866	0	0.001512	0
MA_103175g0010	6.27655	6.59699	6.84794	6.63195	6.27765	6.31713	4.7492	4.52972	5.14528	5.26973	5.96297	6.87292	5.36335	4.61326	3.13535	6.17213	7.30704	5.64539	7.20538	7.57651	7.64115	6.62509
MA_10317664g0020	0	0	0	0	0	0	0	0	0	0	0	0	0	0.003749	0	0	0	0	0	0	0.002817	0
MA_10317671g0010	0.136207	0.091364	0.143966	0	0.162693	0.107418	0.20926	0.161105	0.224783	0.224539	0.183245	0	0.173118	0	0.068771	0.06885	0.120969	0.071443	0	0	0	0.073503
MA_10317730g0010	0	0	0	0	0	0	0.008401	0	0	0	0	0	0	0	0	0	0	0	0	0	0	0
MA_103178g0010	1.10183	1.22128	1.07663	1.42282	2.43835	1.45097	4.41992	10.7248	7.31184	4.08079	12.3461	3.46233	7.18667	9.80332	6.67118	5.98997	0.422259	0.356015	0.381479	2.00692	1.30188	1.17702
MA_10318026g0010	0	0	0.003031	0	0	0	0	0	0	0	0	0.002287	0.005115	0.001277	0	0.001542	0.00798	0.000937	0.007265	0	0	0
MA_10318138g0010	1.81812	0.822354	1.61925	2.19164	1.57826	1.4416	1.09701	1.39087	1.75199	1.58371	0	0	0	0	0	0	0	0	0	0	0	0
MA_10318162g0010	0.01044	0	0	0	0	0	1.24005	0.506387	0.338481	0.556041	0.28059	0.046238	0.582852	0	0	0	0.359444	0.392046	0.256768	0	0	0.032535
MA_10318273g0010	2.63631	4.79688	2.06759	0.828755	0.841252	0.510219	9.76574	8.59919	8.14219	10.7869	15.0123	16.2743	14.0291	8.69453	13.9714	13.2531	2.36969	1.50294	0.973531	3.48814	1.96371	3.37726
MA_10318563g0010	0.463174	0.238843	0.22558	0.445349	1.06602	0.201555	0.144396	0.145265	0	0.343893	0.35431	0.231907	0.442355	0.509997	0.666634	0.217076	0.577377	0.733105	1.59005	0.324657	1.23042	1.34515
MA_10318651g0010	6.09807	2.04798	1.88356	6.45918	1.55962	8.69388	0	0	0	0	0	0.181183	0	0	0.010651	0	0	0	0	0	0	0.082519
MA_10319026g0010	0	0.001977	0.002293	0.003842	0.00388	0.001915	0.002956	0.004533	0.003546	0.0023	0	0	0	0	0.000904	0	0	0	0	0	0.00128	0.0015
MA_10319425g0010	2.38411	2.93247	2.79962	1.78113	1.8753	2.0282	5.79697	4.33374	8.24861	10.0558	7.24167	5.63939	6.16615	10.878	11.7934	19.2773	2.16854	1.55576	1.80786	5.33951	1.71403	2.47941
MA_10319588g0020	0	0	0.018712	0	0	0	0	0	0	0	0	0	0	0	0	0	0	0	0	0	0	0
MA_10319659g0010	0	0.001189	0	0	0.000806	0.000705	0	0	0	0	0	0	0.001016	0	0.000876	0	0	0	0	0.002782	0.001247	0.001736
MA_10319736g0010	0.133081	0.020751	0.014182	0.054814	0.068218	0.996206	0.113203	0.199349	0.157846	0.383633	0.067299	0.165857	0.180884	0.121469	0.136579	0.177733	0.053807	0.096252	0.078526	0.129169	0.287297	0.746847
MA_10319943g0010	0.009933	0	0.025174	0	0	0	0.010172	0	0	0	0	0	0	0	0	0.01102	0.032772	0.056162	0.064621	0	0	0.030162
MA_10320012g0010	1.33717	0.211029	0.227844	0.234956	0.244957	0.142453	0.256279	0.183009	0.181025	0.125459	0.156367	0.299197	0.209737	0.09071	0.1197	0	0	0.051939	0.112221	0.238394	0.099954	0.112472
MA_10320281g0010	0.356721	0.024923	0.275112	0.099597	0	0.259402	1.6703	1.01133	0.868927	1.17629	2.46794	2.28132	2.3336	1.84011	1.12042	0.798241	0.286167	0.203364	0.126473	0.723407	0.10477	0.53337
MA_10320441g0010	0	0	0.421367	0	1.20272	7.38673	0	0	0	0	0	0.181183	0	0	0.010651	0	0	0	0	0	0	0.082519
MA_10320543g0010	0.001635	0.004601	0.003272	0	0.009841	0	0.028851	0.065106	0	0.021084	0.020583	0	0.013601	0	0.036242	0	0	0	0	0	0.003284	0.006918
MA_10320934g0010	0.061636	0.051443	0	0.032209	0.22264	0.025875	0.194173	0.086095	0	0.11889	0.129818	0.074109	0.018189	0.019562	0.012652	0	0.101808	0.103737	0.189522	0.052097	0	0.096303
MA_10320g0010	0	0	0	0	0	0.142416	0.01467	0	0	0	0.019661	0	0.008557	0	0.061276	0	0	0.010234	0.006356	0	0	0.021954
MA_10321051g0010	0.008668	0.009262	0.004163	0.00359	0.002382	0.007749	0.0141	0.018527	0.00311	0.012045	0.005337	0.019887	0.011824	0.005228	0.010779	0.010504	0.003516	0.009466	0.005708	0.006815	0.005948	0.007354
MA_10321051g0020	0	0	0	0	0	0	0	0	0	0	0	0	0	0	0	0	0.007689	0.008899	0.005509	0	0	0
MA_10321205g0010	0	0	0	0	0	0	0	0	0	0	0	0.192713	0.004695	0.001933	0.112786	0	0	0	0	0	0.00911	0
MA_10321369g0020	0	0	0	0	0	0	0	0	0	0	0.008516	0	0	0	0	0	0	0.010098	0	0	0	0
MA_10321555g0010	0	0	0	0	0	0	0.230197	0.172442	0.198627	0.060668	0.437786	0	0.282004	0.201321	0.257722	0.166249	0	0.012613	0	0	0.018645	0
MA_103215g0010	0.101638	0.708245	0.52406	44.9516	47.307	37.9318	2.08739	2.46775	2.03564	1.88898	0	2.16576	0.189418	2.95657	2.01095	4.5517	16.1721	34.0192	41.4435	22.5724	56.2413	76.8357
MA_10321604g0010	0	0	2.49103	0	2.91974	2.72211	2.71303	0	0	2.00015	0.172266	0	2.86975	3.53843	2.73364	0	0	3.29809	0	3.59341	3.8435	3.69089
MA_10321764g0010	0	0.105397	0	0	0	0	0	0.02797	0	0.016183	0	0	0	0	0	0	0	0	0	0	0	0
MA_10321955g0010	0	0	0	0	0	0.008489	0	0	0	0.001774	0	0	0	0	0	0	0	0.002209	0	0	0	0.001485
MA_10322161g0010	0	0	0	0	0	0	0	0	0	0	0	0	0	0	0.037616	0	0	0	0	0	0	0
MA_10322346g0010	0	0	0	0	0	0.122363	0	0	0	0.125263	0	0	0	0	0	0	0	0	0	0	0	0
MA_10322413g0010	0	0	0	0	0	0	0	2.28598	0	0	0	0	0	0	0	0	0	0	0	0	0	0
MA_10322582g0010	0.522638	0.544366	0.892144	1.08827	1.84415	1.13468	0.831432	0.377393	0.844537	0.469541	0.571489	1.38856	1.51639	0.267333	0.427111	0.787664	0.521826	0.949573	1.27409	0.936879	0.860947	1.09439
MA_103226g0010	3.34053	4.06518	3.35064	10.1883	11.1192	7.61134	3.10232	3.05778	5.70861	4.70476	5.1723	9.10673	3.3035	4.73632	5.14006	8.56354	6.24444	5.36241	6.37612	8.69582	8.36915	5.78391
MA_10322815g0010	0	0	0	0	0	0	0	0.054204	0	0	0	0.087639	0	0	0	0	0	0	0	0	0	0.067607
MA_10323029g0010	0	0	0	0	0	0	0.001505	0	0	0.002349	0	0	0	0	0	0	0	0	0.001106	0	0	0
MA_10323193g0010	1.35534	0.916797	3.83617	11.9981	16.7817	12.3365	0.280659	0.36461	1.24517	0.123583	0.159878	5.64018	0.591499	1.08736	0.912648	1.51245	3.29534	3.21301	4.66793	11.0554	17.3041	13.9167
MA_10323238g0020	0.167628	0.115177	0.169606	0.209101	0.275505	0.231846	0.199271	0.217894	0.242337	0.265209	0.300739	0.220954	0.25927	0.316298	0.37823	0.276025	0.196797	0.218599	0.203767	0.329208	0.465779	0.369992
MA_103237g0010	0.050663	0.046224	0	0.037714	0	0	0	0.071406	0	0	0	0.013883	0.013171	0.023938	0.011343	0.012116	0	0.007539	0	0	0	0
MA_10323824g0010	0	0.001545	0.000924	0.001341	0	0	0	0.000846	0	0	0	0	0.000952	0	0.001095	0	0.001753	0.00127	0.00086	0.001851	0.004255	0.001832
MA_10323826g0010	2.76171	3.61142	2.67388	1.79543	2.37856	1.23898	13.5178	10.0378	10.2724	5.62325	3.7658	2.29679	4.90453	3.60935	3.39412	1.72002	0.71149	0.585465	0.499706	1.27279	1.33227	1.81396
MA_10323933g0010	6.17064	6.32885	7.27963	6.39518	7.11438	6.67922	15.4914	15.2654	8.49399	9.58085	12.2664	6.01584	12.6318	6.38719	6.45482	5.05494	9.33814	8.91396	8.04052	5.94929	6.58737	6.16993
MA_10324021g0030	0	0	0	0	0	0	0	0	0	0	0	0	0.085182	0	0	0	0	0	0	0	0	0
MA_10324039g0010	0.165841	0.366611	0.654639	0.548651	0.260443	0.254214	0.697571	0.430966	0.348093	1.66661	0.547762	2.10159	1.686	0.448892	0.77994	0.813323	0.629488	0.474303	0.561761	0.446696	0	0.196004
MA_103240g0010	0.002121	0.003305	0.003763	0.001794	0.007125	0	0	0	0	0	0	0	0	0.005685	0.01145	0.014965	0.004261	0.003004	0.007084	0.014654	0.003514	0.004802
MA_10324103g0010	0	0.011072	0.045976	0	0	0	0	0.053854	0.012521	0	0.019974	0.033768	0.036297	0	0.158295	0	0.110883	0.598501	0.484457	1.04246	1.7429	0.392548
MA_10324352g0010	0.031004	0	0	0	0	0	0	0.029842	0	0	0	0	0	0	0	0	0	0	0	0	0	0
MA_103246g0010	5.27527	4.16067	3.77495	4.59772	4.41533	5.45613	6.77751	5.7454	6.04679	6.43821	5.74813	7.68654	4.41247	10.7626	8.4487	4.46362	3.6991	3.92755	3.00154	4.36957	2.84508	3.87355
MA_10324896g0010	0.350198	0.511734	0.481096	0.370677	0.354869	0.541841	2.30338	1.59308	0.657812	5.70466	3.2071	5.55946	6.0829	2.74096	8.18672	5.10373	0.995489	0.862735	0.779599	2.56555	1.49493	1.66662
MA_10325005g0020	0	0	0.003952	0	0	0	0	0	0	0	0	0	0.00227	0	0	0	0	0	0	0.00543	0	0
MA_10325175g0010	0.004378	0.006172	0.004393	0.008169	0.003724	0.007034	0.005862	0.004455	0.00571	0.003709	0.010337	0.008943	0.007545	0.00424	0.006964	0.003766	0.009046	0.008326	0.007405	0.005032	0.005343	0.005813
MA_10325238g0030	0	0	0.001507	0.001189	0.003708	0.003419	0	0	0	0	0	0	0	0	0	0.008876	0	0	0	0	0	0
MA_10325280g0010	0	0	0	0.2283	0.293248	0.247067	0	0	0.007566	0	0.048905	0	0.027213	0	0	0	0.074472	0.131877	0	0.594514	1.58802	1.58072
MA_10325354g0010	0.49694	0	0.506868	1.81907	1.90682	0.856384	5.18954	4.15303	2.68404	4.23267	6.5045	1.11228	4.04649	3.20191	2.89817	1.7212	1.56779	1.61753	2.10204	0.529236	0.418217	0
MA_10325415g0010	0	0	0	0	0	0.001557	0	0	0	0	0	0	0	0	0	0	0	0	0	0	0	0
MA_10325415g0020	2.49512	1.97177	1.87044	0.542031	0.660883	1.06983	4.63808	2.11431	2.60528	3.02692	3.30892	3.34959	3.84327	2.93558	2.44785	2.26961	2.02463	1.33014	1.63669	1.53362	0.688437	0.801376
MA_10325684g0010	0	0	0	0	0	0	0	0	0	0	5.08887	6.39517	4.72337	0	0	0	6.70181	6.81916	0	6.33418	0	0
MA_10325684g0020	0	0	0	0	0	0	0	0	0	0	0	0	0	0	0	0	0.041114	0.076642	0	0.095108	0.210621	0.140265
MA_103256g0010	0	0	0	0.213566	0.300106	1.15592	0	0.378734	0	0	4.47375	0	4.01403	2.01645	1.46756	0.974355	3.59892	5.08955	5.24426	0	0.118085	0
MA_103256g0020	0.003184	0.00173	0.003671	0.020756	0.013412	0.020148	0.021895	0.019561	0.01036	0.016758	0.019255	0.009617	0.021916	0.014608	0.01167	0.008277	0.016191	0.021809	0.025064	0.002714	0.005113	0.002993
MA_10325916g0010	0	0	0	0.010726	0.078248	0	0	0	0	0	0	0	0	0	0	0	0	0	0	0	0	0
MA_10325924g0010	0	0	0	0	0.140081	0	0	0	0	0	0	0	0	0	0	0	0	0	0	0.063429	0	0.141493
MA_10326151g0010	0	0	0	0.068157	0	0	0.046225	0.022069	0.08973	0.130502	0	0.042374	0.033454	0.124565	0.048334	0.049856	0	0	0	0	0	0
MA_103261g0010	0.007392	0.008538	0.013437	0.016786	0.024477	0.021962	0.004617	0.003624	0.004367	0.003429	0.00451	0.014814	0.005502	0.003133	0.001835	0.001746	0.013837	0.015498	0.014631	0.008641	0.009041	0.010077
MA_10326391g0010	0	0	0	0	0	0	0	0	0	0	0	0	0	0	0	0	0	0	0	0	0.011202	0.015689
[truncated: 33,637 more rows]

## Sheet: Fig. 3
Fig. 3b
	M1	M2	M3	M4	M5	F1	F2	F3	F4	F5	BF4	BF5	BM4	BM5
c127225_g1_i6	0	0	0	0.0166667	0.146667	0.055	0.195	0.975	13.61	26.735	5.72333	6.24	0.0333333	0.0233333
c127605_g1_i3	0	0	0	0	0	0.73	0.96	2.13	10.085	11.62	3.78667	2.51	0	0.16
c124395_g1_i1	66.07	70.4933	69.3333	114.967	103.48	0.19	0.055	0.075	0.03	0.13	18.225	16.3833	60.0667	44.9733
c117650_g1_i1	699.823	563.907	564.547	797.23	569.957	3.775	0.91	0.32	0.4	0.65	35.395	35.89	691.567	53.0567
c113171_g1_i1	29.72	17.7667	16.74	21.6667	15.13	0.505	0.08	0	0.02	0.095	2.445	1.71333	9.24667	8.615
c124288_g1_i4	49.5133	11.7233	16.27	2.89333	0.23	0.63	0.07	0.05	0.225	0.21	9.86	5.09667	6.4	2.79
c119407_g2_i4	5.29667	3.51	5.17333	3.54	2.27	24.54	19.585	13.335	21.115	12.045	29.39	20.3067	2.56333	8.3
c115033_g1_i1	9.54	6.24	4.59	3.13667	1.12	27.455	22.215	6.505	5.035	1.255	11.2633	4.80667	3.16667	4.48333
c122345_g2_i1	6.89667	2.83	2.01333	0.89	0.02	21.835	22.62	4.21	10	0.885	18.3133	2.25667	0.31	1.29333
c120044_g1_i1	0.0266667	0.0266667	0.0233333	0	0.0233333	53.235	46.115	37.14	30.475	4.29	15.64	1.43333	0.193333	0.206667
c118628_g1_i1	0.436667	0.416667	0.25	0	0.02	39.815	43.16	20.28	11.925	0.785	4.24667	0.51	0.0366667	0.0433333
c131481_g1_i2	0.456667	0.513333	1.29	2.22333	0.536667	0.75	1.31	3.77	8.99	33.34	3.71333	21.92	0.26	1.13333
c81758_g1_i2	0	0	0	0	1.48	0.195	0.09	0.3	0.195	0.19	0.0266667	1.13	0	18.4467
c98512_g1_i1	4.84	3.88	2.87333	1.77	0.203333	534.535	473.825	314.885	325.87	65.24	268.217	92.38	1.79	11.2667
c118861_g1_i1	10.92	7.42	8.26667	3.46333	2.57667	41.91	32.015	27.615	13.765	4.265	13.7833	6.55333	8.07333	4.03667
c131724_g3_i3	1.05	0	0	0	0	101.665	70.44	36.11	44.435	5.06	1.26333	0.76	0	0.0933333
c131724_g4_i1	2.81333	2.28	1.53333	0.643333	0.77	22.23	21.725	20.52	24.41	22.285	19.8733	18.02	2.33333	4.11
c131108_g3_i1	9.69333	9.35	8.05333	8.27333	9.09333	36.44	29.585	21.46	16.975	9.01	20.0833	15.39	8.57667	15.2133
c98494_g1_i1	0.77	0	0	0	0	7.71	5.68	3.47	3.77	0.345	0.453333	0	0	0
c108204_g2_i3	2.46667	0.683333	2.66333	0.556667	0.816667	1.37	3.58	0.9	0.395	1.265	0.976667	0.763333	2.19	0.306667
c135098_g1_i7	19.1767	11.2867	7.40333	3.80667	2.19	154.01	113.965	39.36	58.4	24.895	50.03	27.7033	10.1067	19.4133
c128479_g2_i1	3.14	2.14333	1.52333	0.98	0.256667	10.455	4.295	7.88	2.65	1.025	2.72	0.993333	0.07	0.34
c122354_g1_i1	69.0467	61.67	68.5867	68.34	27.3767	135.32	125.785	109.99	232.995	221.48	176.44	210.793	67.69	19.5033
c129979_g1_i1	2.27667	0.18	0.0533333	0.02	0	1.9	0.35	0.23	0.025	0.31	0.273333	0.133333	0.0133333	0.0266667
c129979_g2_i2	1.34333	0.276667	0.0466667	0	0	11.775	6.775	7.145	0.265	0.13	0.77	0.33	0	0.07
c129979_g3_i3	1.87	0.193333	0.04	0	0.02	4.95	1.58	3.305	1.065	1.23	9.40333	4.31	0.37	1.69667
c111693_g1_i4	5.67667	4.46333	4.03333	2.82333	1.57	22.705	17.95	9.85	14.695	7.65	6.84667	10.02	1.11667	4.82
c117842_g1_i1	71.2867	77.91	79.67	99.73	84.06	198.655	170.765	146.325	222.29	198.055	239.473	212.503	96.3467	85.6733
c109110_g1_i1	70.75	65.0767	86.1733	112.58	69.7767	190.24	210.815	200.595	289.765	238.46	317.263	302.203	82.99	124.93
c103169_g1_i1	18.9567	9.41	11.56	4.34333	0.0233333	43.215	26.795	21.36	30.83	23.73	39.9533	34.5033	0.726667	1.61
c91707_g1_i2	34.1567	11.7867	16.1333	6.03	1.07	56.195	34.445	21.695	29.94	23.69	43.29	39.1667	1.91667	9.58333
Fig. 3c
c113171_g1_i1	F1	F2	F3	F4	F5	M1	M2	M3	M4	M5	BF4	BF5	BF6	BM4	BM5	BM6
	0.00526403	0	0	0	0	0.992125	0.988678	0.921063	0.612988	24.213	0.365682	0.0149453	0.0195731	4.50409	0.91168	2.84681
	0.00426075	0.00286017	0.00284883	0	0.000941904	0.91511	0.865761	0.842431	0.537882	18.36	0.318851	0.0129636	0.0161592	4.05711	0.842017	2.56178
	0.00810778	0.0594211	0.0272231	0	0.00848492	1.09277	1.18784	1.02713	0.73352	19.98	0.443116	0.0425477	0.0274431	5.1445	1.00227	3.25683
c117650_g1_i1	F1	F2	F3	F4	F5	M1	M2	M3	M4	M5	BF4	BF5	BF6	BM4	BM5	BM6
	0.000950779	0.00235445	0.00106349	0.00166803	0.00271192	0.98612	1.02668	1.08757	1.23741	12.1879	0.608806	0.139756	0.00728342	3.28979	0.728188	0.055128
	0.000760634	0.00189536	0.00113295	0.00183035	0.00228212	0.888924	0.97794	1.03107	1.13894	6.75	0.566477	0.120181	0.0064556	2.96669	0.669505	0.0506258
	0.00172102	0.00377768	0.00479819	0.00793379	0.00697566	1.12496	1.08354	1.15455	1.3671	7.34	0.580043	0.174457	0.00855312	3.75057	0.805798	0.0611087
c124288_g1_i4	F1	F2	F3	F4	F5	M1	M2	M3	M4	M5	BF4	BF5	BF6	BM4	BM5	BM6
	0.00335166	0	0.000784309	0.000237453	0.000719128	0.997181	0.354778	0.0848162	0.00822622	0	0.368172	0.0180584	0.0100097	0.597873	0.212	0.00783803
	0.00269148	0.000911322	0.000646805	0.00039399	0.000702504	0.948297	0.333599	0.0714313	0.00669139	0	0.307533	0.0147166	0.00801021	0.552887	0.0418685	0.00627063
	0.00551394	0.0155581	0.0011042	0.00209247	0.00274229	1.05452	0.380601	0.111569	0.0123107	0	0.496154	0.0267649	0.0184933	0.6561	0.207897	0.0142286
c124395_g1_i1	F1	F2	F3	F4	F5	M1	M2	M3	M4	M5	BF4	BF5	BF6	BM4	BM5	BM6
	0.00597845	0	0.00444547	0	0	1.0014	1.44222	11.9988	10.7199	3.43947	4.04308	0.791541	0	2.508	1.66418	1.42759
	0.00498339	0	0.00491127	0.000512839	0.0132472	0.9856	1.17673	11.6291	8.58332	2.8348	1.35223	0.650146	0.0858538	2.155	0.979162	0.0828242
	0.00810963	0	0.0213961	0.0265238	0.114212	1.013	2.12508	12.4063	18.4776	8.11149	5.16709	1.13225	0.888929	3.143	1.73966	0.838591
c98512_g1_i1	F1	F2	F3	F4	F5	M1	M2	M3	M4	M5	BF4	BF5	BF6	BM4	BM5	BM6
	0.956425	1.43268	0.735004	0.0499323	0.0367352	0.0074569	0.0110628	0.00531311	0.00157633	0.00122715	0.516382	0.221923	0.073045	0.0722752	0.0297423	0.0276047
	1.04556	1.60695	0.805134	0.0587137	0.0467126	0.0111344	0.0163021	0.0151193	0.00381409	0.00933505	0.563127	0.273464	0.0910483	0.0907719	0.0381461	0.0323504
	0.998015	1.51232	0.767672	0.0537898	0.040826	0.00874462	0.0129231	0.00645577	0.00196556	0	0.538235	0.243661	0.0805607	0.0799447	0.033161	0.0296954

## Sheet: Fig. 4
Fig. 4a							Fig. 4d	CG					CHG					CHH
	M4	F4	BM4	BF4				M4	F4	BM4	BF4		M4	F4	BM4	BF4		M4	F4	BM4	BF4
CG	0.538508	0.550206	0.485672	0.627975				0.75	0.75	0.428571	1		0.923077	0.846154	0.661972	1		0.785714	0.809524	0.809524	0.928571
CHG	0.619526	0.601637	0.578421	0.647634				1	0.785714	1	0.319444		0.676056	0.788732	0.934783	0.661972		0.103704	0.0888889	0.0202312	0.0888889
CHH	0.0249854	0.0198025	0.022413	0.0230864				0.416667	1	0.357143	0.59375		0.956522	0.465116	0.413793	0.956522		0.06	0.357895	0.0962963	0.07
								0.28125	0.416667	0.291667	1		0.466667	0.956522	0.7	0.689655		0.088	0.0430108	0.0160428	0.056
								0.5	0.7	0.6	0.590909		0.586207	0.448276	0.666667	0.99		0.0337079	0.0269058	0.088	0.0641026
								0.86	0.40625	0.25	0.75		1	1	0.35	0.666667		0.0641026	0.0657895	0.0447761	0.0358744
Fig. 4b								0.8125	0.571429	0.82	0.5		0.75	0.8	0.4	0.4375		0.0340909	0.0844854	0.105991	0.0890937
	M4	F4	BM4	BF4				0.35	0.92	0.545455	0.25		0.62963	0.666667	0.4375	0.434783		0.0906298	0.0496894	0.10559	0.0931677
CG	89467	110808	92866	105001				0.241379	0.75	0.5	0.833333		0.342857	0.636364	0.543478	0.875		0.068323	0.721649	0.0203252	0.0973451
CHG	148992	173702	153971	166980				0.4	1	0.75	1		0.241379	0.666667	0.482759	0.772727		0.033557	0.212389	0.0470588	0.0289855
CHH	43707	39672	41992	39302				0.416667	0.8125	0.214286	0.284314		0.4375	0.485714	0.75	0.678571		0.116071	0.0469799	0.0884956	0.0446429
								0.128571	0.344828	0.35	0.916667		0.717391	0.208889	0.5	0.444444		0.0884956	0.0465116	0.022508	0.0652174
								0.375	0.3	0.375	0.5875		0.551724	0.4375	0.821429	0.888889		0.057971	0.0973451	0.0289855	0.0930233
Fig. 4c								0.75	0.4375	0.75	0.9		0.875	0.891304	0.888889	0.8		0.0905172	0.047619	0.0797101	0.0732759
CG	M4	F4	BM4	BF4				0.5	0.291667	0.5	1		0.954545	0.875	0.235849	0.47619		0.0689655	0.0652174	0.0813953	0.0714286
body-methylated genes	3120	3452	3356	2570				1	1	1	0.465517		0.535714	0.681818	0.428571	0.965517		0.0576923	0.0581395	0.0560345	0.0779221
un-body-methylated genes	7570	11288	7530	9979				0.441176	0.590909	0.205882	0.85		0.161826	0.75	0.896552	0.90625		0.956667	0.228571	0.0612245	0.0775862
Percentage of body-methylated genes	0.291862	0.234193	0.308286	0.204797				0.176471	0.5	1	0.3		0.888889	0.944444	0.5	0.352941		0.159091	0.0375	0.0909091	0.933333
								0.75	1	0.375	0.322222		0.444444	0.226415	0.333333	0.631579		0.796178	0.0708502	0.302632	0.732484
CHG	M4	F4	BM4	BF4				0.442308	0.382353	0.833333	0.392857		0.931034	0.507937	0.90625	0.642857		0.720721	0.25	0.0689655	0.396396
body-methylated genes	3037	3359	3309	2946				0.475	1	0.95	0.40625		0.384615	0.965517	0.195122	0.321839		0.0154639	0.0689655	0.953333	0.027027
un-body-methylated genes	8254	12129	8096	10152				1	1	0.275	0.7		0.9375	0.208889	0.261111	1		0.854369	0.0277778	0.789809	0.0154639
Percentage of body-methylated genes	0.268975	0.216878	0.290136	0.22492				0.9	0.303922	1	0.696429		0.8	0.310345	0.30303	0.666667		0.111628	0.0609756	0.540541	0.495146
								1	0.6375	0.5	0.916667		0.304598	0.90625	0.261905	0.852941		0.149123	0.0689655	0.0154639	0.111628
CHH	M4	F4	BM4	BF4				0.388889	0.833333	0.333333	0.413793		0.972222	0.272222	0.270115	0.659864		0.181818	0.98	0.485437	0.192982
body-methylated genes	893	936	889	866				0.344828	0.9	0.396552	0.35		0.28125	0.916667	0.972222	0.844444		0.0985915	0.674157	0.106977	0.084507
un-body-methylated genes	10889	14891	10758	12485				0.9	0.2	0.346154	0.75		0.761905	0.789474	0.4375	0.727273		0.0419948	0.177835	0.175439	0.0384615
Percentage of body-methylated genes	0.0757936	0.0591394	0.0763287	0.0648641				0.388889	1	0.95	0.56		0.6	0.5	0.5	0.961538		0.140127	0.732484	0.0512821	0.140127
								0.322222	0.5	0.38	0.454545		0.588235	0.298851	0.6	0.455882		0.0490196	0.693694	0.0481928	0.0571429
								0.392857	0.396552	0.288889	0.21		0.673469	1	0.764706	0.433333		0.0472441	0.0113402	0.121019	0.0708661
								0.75	1	0.6	0.428571		0.911111	0.625	0.734694	0.39521		0.111111	0.417476	0.0787402	0.0864198
Fig.4e, f								0.6	0.3	0.5	1		0.485714	0.625	0.844444	0.444444		0.896552	0.106977	0.111111	0.138889
Supplementary Data 2-5								0.714286	0.6	0.7	0.961538		1	0.809524	0.485714	0.994382		0.0615385	0.607143	0.965517	0.917241
								0.916667	0.34375	0.732143	0.55		0.191176	0.6	0.923077	0.979592		0.0925926	0.192982	0.0506329	0.0490798
								0.551724	0.6	0.916667	0.590909		0.299401	0.242424	0.323353	0.4375		0.0523256	0.10828	0.0384615	0.0769231
								0.375	0.696429	0.551724	0.466667		0.52381	0.794118	0.305556	0.35		0.0727273	0.0366972	0.0555556	0.0460526
								0.21	0.916667	0.375	0.3		0.988764	0.693878	0.988764	1		0.046875	0.22	0.0755814	0.0523256
								0.4	0.689655	0.25	0.613636		0.979592	0.933333	0.979592	0.745098		0.0978261	0.0551181	0.0606061	0.0484848
								0.5	0.65	0.16	0.266667		0.581818	0.6	0.672727	0.352941		0.77193	0.0987654	0.0869565	0.0978261
								1	0.8125	0.5	0.134715		0.869565	0.722222	0.391304	0.230583		0.0447761	0.0606061	0.03	0.03
								0.961538	0.39	0.5625	1		0.40625	0.961538	0.65	1		0.024	0.330769	0.491228	0.640351
								0.65	0.590909	0.285714	0.362069		0.7	0.323529	1	1		0.0588235	0.537037	0.0518519	0.0761905
								0.818182	0.23	1	0.8		0.243902	0.4	0.65	1		0.113475	0.031746	0.0490196	0.0588235
								1	0.45	0.961538	0.479167		1	0.619048	0.686275	0.866667		0.120482	0.937931	0.0629921	0.106383
								0.433333	0.714286	0.7	0.681818		0.705882	0.994382	0.223301	0.625		0.111111	0.0379747	0.113475	0.0963855
								0.35	0.514286	0.318182	0.857143		0.318182	0.979592	1	0.833333		0.075188	0.0833333	0.100402	0.0849673
								0.333333	0.315789	1	0.5		0.23301	0.714286	1	0.666667		0.0582011	0.0406977	0.111111	0.0827068
								0.590909	1	0.466667	0.15873		1	0.672727	1	0.821429		0.0258621	0.0484848	0.042328	0.0526316
								0.166667	1	0.461538	0.75		0.8	0.826087	0.933333	0.413043		0.037037	0.40566	0.042885	0.0454545
								0.7	0.7	0.285714	0.297297		0.25	1	0.4	0.308219		0.315789	0.0543478	0.338346	0.0491803
								1	0.818182	0.5	0.428571		0.40625	0.34375	0.5625	0.666667		0.057377	0.0431655	0.0469799	0.0543933
								0.8	1	0.545455	0.174242		0.833333	1	0.833333	0.246212		0.0502092	0.0361446	0.0460251	0.217391
								0.291667	0.366667	0.119171	0.45		0.666667	0.625	0.666667	0.654545		0.130435	0.491228	0.119565	0.030303
								0.454545	0.316667	0.625	0.842105		0.459459	0.208889	0.34375	0.5		0.0542636	0.0490196	0.0562016	0.0581395
								0.928571	0.5	1	0.479167		0.484375	0.259709	0.359375	0.84		0.0352941	0.0655738	0.0652174	0.0550459
								0.75	0.15544	0.4	0.318182		0.363636	1	0.714286	0.892857		0.057971	0.0921986	0.138889	0.106481
								0.388889	0.625	0.8	0.137681		0.821429	1	0.336735	0.68		0.148148	0.0833333	0.082397	0.0674157
								0.23913	0.6	0.416667	0.659091		0.414634	1	0.4	0.32		0.261628	0.0963855	0.445312	0.0909091
								0.25	0.45	0.727273	0.692308		0.5	0.9	0.463415	0.42029		0.0486891	0.0653595	0.107438	0.0561224
								0.428571	0.8	0.857143	0.4375		0.666667	0.708333	0.328767	0.271084		0.0991736	0.0676692	0.11413	0.0688406
								0.159091	0.636364	0.138889	0.446429		0.284091	0.314286	0.285714	0.268293		0.0459184	0.0506329	0.0510204	0.0769231
								0.5	0.727273	0.75	0.12037		0.564815	0.625	0.3	0.928571		0.0905797	0.0631579	0.0905797	0.0588235
								0.5	0.857143	0.333333	1		0.666667	0.833333	0.722222	0.655172		0.106195	0.0331384	0.0576923	0.123894
								0.384615	0.75	0.234375	0.833333		0.76	0.708333	0.314394	0.967742		0.0266667	0.39726	0.0884956	0.0416667
								0.842105	0.611111	0.666667	0.48		0.875	0.625	0.636364	0.56		0.0689655	0.293233	0.0333333	0.0594059
								0.363636	0.266667	0.428571	0.833333		0.928571	0.432432	0.458333	1		0.0151099	0.0339806	0.0857143	0.0666667
								0.4	0.166667	0.257576	0.575		0.36	0.53125	0.75	0.322581		0.0792079	0.041841	0.114007	0.104235
								0.35	0.666667	0.3	0.9		0.5	0.393443	0.928571	0.714286		0.0952381	0.119565	0.197279	0.163265
								0.363636	0.5	0.35	1		0.304348	0.642857	0.6	0.5		0.107492	0.0542636	0.888298	0.925532
								0.454545	0.842105	0.789474	0.405172		0.75	0.218182	0.333333	0.38191		0.183673	0.057971	0.1	0.11
								0.769231	0.636364	0.3125	0.237288		0.214286	0.585366	0.32	0.604839		0.957447	0.0311526	0.0457516	0.0188679
								0.4375	0.173913	0.35	0.674603		0.967742	0.45	0.391304	0.6		0.13	0.106481	0.056338	0.0357143
								0.25	0.568182	0.5	0.785714		0.26	0.5	0.289157	0.423077		0.0457516	0.22093	0.0188679	0.0628272
								0.5	0.692308	0.166667	0.433962		1	0.694444	0.785714	1		0.0553746	0.0374532	0.0680628	0.0456026
								1	0.392857	0.613636	1		1	0.545455	0.655172	0.515152		0.0275953	0.617188	0.0358306	0.0555556
								0.291667	0.363636	0.375	0.333333		0.483871	0.333333	0.935484	0.431818		0.160494	0.115702	0.0493827	0.0234375
								0.32	0.4375	0.2	0.3125		0.409091	0.545455	1	0.785714		0.0759494	0.0408163	0.0987654	0.0740741
								0.416667	0.321429	0.466667	0.322917		0.333333	0.574074	0.44186	0.806452		0.0571429	0.057971	0.0857143	0.0632911
								0.5	0.111111	0.557692	0.6		0.341709	0.833333	0.251256	0.939394		0.0963855	0.0550459	0.0722892	0.0628571
								0.333333	0.5	0.333333	0.454545		0.479839	0.84	0.2	0.714286		0.163934	0.079646	0.196721	0.0843373
								0.9	1	0.214286	0.411765		0.466667	0.296296	0.491935	0.75		0.0473934	0.014218	0.025974	0.147541
								1	0.257143	0.375	1		0.455882	0.928571	0.333333	0.701754		0.122807	0.05	0.0441176	0.042654
								0.416667	0.44	0.333333	0.884615		0.875	0.611111	1	0.8		0.269231	0.0321285	0.0935673	0.0441176
								0.388889	0.3	0.4375	1		0.424242	0.366667	0.651515	0.888889		0.195652	0.0324074	0.044586	0.0818713
								0.357143	0.333333	0.392857	0.777778		0.204545	0.36	0.21	0.518868		0.0222222	0.0588235	0.186335	0.03125
								0.285714	0.8	0.138889	0.9		0.690476	0.5	0.461538	0.583333		0.0339506	0.056	0.0833333	0.0509554
								0.327586	0.961538	0.882353	0.45		0.612903	0.362319	0.785714	0.612903		0.371429	0.049505	0.0277778	0.198758
								0.416667	0.636364	0.633333	1		0.757576	0.222892	0.709677	0.787879		0.220149	0.0543478	0.0437158	0.0697674
								0.492063	0.583333	0.44	0.944444		0.642857	0.391304	0.267974	1		0.0902256	0.0909091	0.0559701	0.0833333
								0.230769	0.277778	0.5	1		0.730769	0.124324	0.52	0.948276		0.0465116	0.0761905	0.849829	0.0401235
								0.375	0.362069	1	0.428571		0.824561	0.892857	0.818182	0.892857		0.849829	0.100977	0.0689103	0.0857143
								0.333333	0.47619	0.269231	0.453125		0.7	0.586207	0.428571	0.8		0.0496795	0.176871	0.434211	0.0410448
								0.5	0.357143	0.5	0.8125		0.18	0.967742	0.75	0.913043		0.0977444	0.925532	0.0480769	0.849829
								0.357143	0.357143	0.428571	1		0.377358	0.571429	0.842105	0.742857		0.0833333	0.12	0.112782	0.0977564
								0.916667	0.3	0.4375	0.5		0.186047	1	0.55	0.842105		0.0379747	0.0471204	0.0648148	0.0480769
								0.833333	0.25	0.293103	0.411765		0.419355	0.290323	0.888889	1		0.0440367	0.0358306	0.0550459	0.112782
								0.25	0.2	0.12766	1		0.333333	0.454545	0.481132	0.4375		0.130719	0.135802	0.137255	0.0925926
								0.28125	1	0.460317	0.5		0.5	0.8	0.888889	0.789474		0.47929	0.0759494	0.0405405	0.0440367
								0.25	0.25	0.444444	0.735294		0.87931	0.411765	0.580645	0.777778		0.026738	0.0243902	0.140426	0.0571429
								0.238095	1	0.714286	0.545455		0.892857	0.326633	0.69697	0.75		0.123404	0.0963855	0.0232558	0.150327
								0.166667	0.666667	0.428571	0.363636		1	0.459677	1	0.52381		0.0265781	0.163934	0.0684932	0.0472973
								0.5	0.272727	0.192308	0.409091		0.782609	0.384615	0.965517	0.769231		0.0526316	0.0441176	0.117117	0.174468
								0.295455	0.275	0.391304	0.195652		0.742857	0.72	0.857143	0.95		0.0990991	0.0877193	0.0955882	0.0232558
								0.558824	0.5	1	0.4375		0.894737	0.428571	0.956522	0.909091		0.0735294	0.0410959	0.107143	0.0438596
								0.321429	0.75	0.241667	0.9		0.866667	0.285714	0.771429	0.289474		0.0305344	0.773504	0.0684932	0.117117
								0.5	0.479167	0.363636	1		0.4375	0.875	0.475	0.666667		0.0833333	0.18323	0.140845	0.0882353
								0.2	0.5	0.325	0.56		0.855556	0.307692	0.894737	0.966667		0.0616438	0.0697674	0.0588235	0.0595238
								0.5	0.178571	0.28125	0.166667		0.8	0.785714	0.933333	0.72		0.2723	0.0972222	0.102439	0.0753425
								0.611111	0.35	0.238095	0.311475		0.809524	0.612903	0.25641	0.867925		0.0588235	0.0246914	0.15534	0.126761
								0.8	1	0.260417	0.256757		0.8	0.210938	0.421875	0.441176		0.165049	0.0857143	0.0526316	0.126214
								1	0.333333	0.65	0.625		0.199074	0.939394	0.631579	0.52		0.0684211	0.597701	0.0707071	0.0473684
								0.944444	0.807692	0.4	0.382353		1	0.658537	0.788889	0.684211		0.10101	0.0261194	0.154589	0.144928
								1	0.357143	0.397727	0.272059		0.930233	0.788462	0.7	0.655172		0.144928	0.0263789	0.08125	0.08125
								0.233333	0.625	0.764706	0.242424		0.74359	0.912281	0.47619	0.469136		0.075	0.805461	0.0717703	0.0363951
								0.55	0.555556	0.333333	0.705882		0.983333	0.6	0.769231	0.423077		0.0574163	0.0137363	0.0472973	0.0478469
								0.222222	0.9	1	0.394737		0.72	0.777778	0.85	0.241379		0.0472973	0.0665064	0.0697674	0.0872093
								0.2	0.4	0.807692	1		0.90566	0.45283	1	0.818182		0.0930233	0.0827068	0.016815	0.0729167
								0.5	1	0.875	0.208333		0.375	0.319149	0.315789	0.32		0.0485437	0.0648148	0.0482759	0.029703
								0.75	0.944444	0.944444	0.782609		0.411765	0.378378	0.487179	0.632353		0.0551724	0.0379747	0.0526316	0.0138477
								0.75	0.875	1	0.928571		0.789474	0.677419	0.983333	0.904762		0.1	0.0714286	0.0888889	0.0320513
								1	0.357143	0.944444	0.533333		0.586207	0.606061	0.6	0.6		0.0632184	0.111111	0.0497512	0.0551724
								0.708333	0.484375	1	0.928571		0.375	0.323529	0.886792	0.352941		0.0777778	0.0160428	0.0862069	0.047619
								0.269231	0.6875	0.321429	0.607143		0.432099	0.844828	0.3	0.809524		0.0573951	0.123404	0.0339623	0.1
								0.215517	0.8	0.3	0.583333		0.666667	0.821429	0.441176	0.318339		0.112069	0.0438596	0.0777778	0.0597015
								0.875	1	0.314815	0.5		0.422222	1	0.52	0.714286		0.0322581	0.0684932	0.0489691	0.114943
								1	0.5	0.421875	0.9375		0.68	0.652174	0.736842	0.48913		0.0619469	0.117117	0.0701754	0.0777778
								1	0.666667	0.625	0.65625		0.373219	0.714286	0.551724	1		0.0430108	0.0661765	0.0573951	0.0595238
								0.5	1	0.8	0.888889		0.4	0.947368	0.419753	0.279188		0.0860215	0.0595238	0.0707965	0.0360825
								0.196429	0.777778	1	0.5		0.652174	0.8	0.463415	0.371681		0.113475	0.0479452	0.0326241	0.0701754
								0.735294	0.3	0.5	1		0.904762	0.305556	0.393939	0.638298		0.0901961	0.126761	0.0860215	0.0375276
								0.5	1	0.75	0.466667		0.225191	0.421875	0.4	0.590909		0.0885417	0.0555556	0.0211268	0.106195
								0.5	0.659091	0.3	0.458333		0.238754	0.922222	0.4	0.8		0.0972973	0.116505	0.113475	0.107527
								0.416667	0.5	0.875	0.411765		0.186047	0.8	0.339623	0.7		0.0868421	0.0421053	0.109804	0.141844
								0.423077	0.617647	0.555556	0.308824		0.705882	0.47619	0.358974	1		0.0462963	0.15942	0.104167	0.0629921
								0.5	0.277778	1	0.5		1	0.692308	0.36	0.8		0.046	0.09375	0.0918919	0.0980392
								0.277778	0.681818	0.3125	0.9		0.353982	0.8	0.647059	0.843137		0.0569948	0.0697674	0.113158	0.0645161
								0.433333	0.75	0.625	0.434426		0.366667	1	0.857143	0.245675		0.0618716	0.0520833	0.0777202	0.078125
								0.275	0.875	0.714286	0.9		0.744681	0.930233	0.652174	0.684211		0.0659341	0.0448276	0.0672854	0.0540541
								0.6	0.307692	0.794118	0.605263		0.363636	0.846154	0.952381	0.983051		0.147287	0.0181818	0.0622711	0.107895
								0.7	0.875	0.333333	0.941176		0.35503	0.966667	0.618182	0.944444		0.0671642	0.0526316	0.147287	0.0364583
								0.9	0.166667	0.285714	0.28125		0.8	0.733333	0.217557	0.32967		0.0833333	0.047619	0.0823529	0.0673575
								0.166667	0.636364	0.423077	0.535714		0.333333	0.68	0.233333	0.75		0.0652174	0.0555556	0.0671642	0.0191388
								1	0.6	0.409091	0.208333		1	0.627451	0.761905	0.727273		0.176471	0.0348259	0.0714286	0.070379
								0.204918	0.8	0.277778	0.625		0.833333	0.596491	0.5	0.642105		0.0531335	0.0402299	0.0507246	0.047619
								0.416667	1	0.391304	0.833333		0.44	0.758621	0.391304	0.894737		0.0765306	0.0123457	0.184874	0.186047
								0.5625	0.173913	0.375	0.333333		0.647059	0.555556	0.3391	1		0.147727	0.0339623	0.0626703	0.0970149
								0.714286	1	0.291667	0.261905		0.813559	0.487179	0.678571	0.896552		0.0465116	0.0888889	0.0918367	0.0714286
								1	0.9	0.6	0.333333		0.888889	0.787879	0.27907	0.540541		0.0472727	0.0714286	0.0465116	0.0485437
								0.28125	0.303279	0.8	0.444444		0.296703	0.64	0.276923	0.5		0.267081	0.0335052	0.0618182	0.0652174
								0.191176	0.583333	1	0.8125		0.833333	0.376068	0.5625	0.692308		0.0295082	0.0701754	0.198758	0.193277
								0.5	0.625	0.6	0.525		0.727273	0.52	1	0.454545		0.0540541	0.0463576	0.0273224	0.0531335
								0.735294	0.625	0.15942	0.9		0.4	1	0.333333	0.454545		0.0371991	0.0619469	0.0306346	0.0714286
								0.326087	0.607143	0.1875	0.951613		0.842105	0.764706	0.357143	0.666667		0.0993377	0.0537634	0.0449438	0.223602
								1	1	1	0.238095		0.857143	0.857143	0.233503	0.941176		0.03003	0.0645161	0.0596026	0.0608108
								0.375	0.5	0.311475	0.396341		0.896552	0.652174	0.478261	0.522727		0.0442478	0.113475	0.101208	0.02407
								0.416667	0.735294	0.625	0.380952		0.648649	0.904762	0.309735	0.618182		0.0775194	0.0645161	0.024024	0.0393258
								0.875	0.5	0.318182	0.211864		0.4	0.225191	0.266667	0.928571		0.127907	0.0631579	0.0930233	0.0529801
								0.75	0.538462	0.277778	1		0.692308	0.428571	0.420118	0.538462		0.0641026	0.0729167	0.127907	0.0530973
								0.159722	1	0.464286	0.666667		0.273632	0.9375	0.8	0.952381		0.0581395	0.0594595	0.024	0.092145
								0.761905	1	0.357143	0.5		0.545455	0.347826	0.8	0.68		0.1875	0.0789474	0.0872093	0.039039
								0.176471	0.875	0.7	0.826087		0.454545	1	1	0.777778		0.0518135	0.0402299	0.1875	0.0930233
								0.9	0.235294	0.28125	0.8		0.296296	0.678571	0.733333	0.326923		0.255639	0.172667	0.0320856	0.0930233
								0.928571	0.236111	0.132353	0.4		0.411765	0.545455	0.736842	0.4		0.026087	0.032	0.0318471	0.024
								0.785714	0.76087	0.388889	0.470588		0.583333	0.307692	0.285714	0.254098		0.0425532	0.0569948	0.0621762	0.0208333
								0.192308	0.928571	0.123457	0.8		0.823529	0.666667	0.764706	0.878788		0.0347395	0.066512	0.225564	0.0697674
								0.8	0.227273	0.705882	0.887755		0.545455	0.416667	0.249135	0.322581		0.0963855	0.25	0.026087	0.199219
								0.5	0.375	0.336957	0.818182		0.581818	0.424779	0.304348	0.75		0.217822	0.848101	0.0705882	0.044586
								0.238095	0.633333	0.428571	0.363636		0.928571	0.702128	0.666667	0.431373		0.103448	0.0659341	0.0578512	0.0829016
								0.65	1	0.375	0.4		0.45098	0.409091	0.915254	0.26087		0.149254	0.139535	0.060241	0.270677
								0.195652	0.75	1	0.34		0.74359	0.47929	0.314286	0.622222		0.155963	0.0447761	0.049505	0.026087
								0.1875	0.928571	0.375	1		0.97619	0.84	0.944444	0.791667		0.0701754	0.119048	0.0566038	0.0517241
								0.9	0.928571	0.875	0.916667		0.307692	0.62963	1	0.944444		0.266968	0.0652174	0.0896552	0.0660377
								0.875	0.5	0.7	0.833333		0.48	0.976744	0.340659	0.869565		0.0646008	0.142857	0.119403	0.0758621
								0.944444	0.205128	0.329545	0.888889		0.787879	0.966667	0.833333	0.796296		0.04	0.0354223	0.551111	0.444444
								0.182692	0.5	0.75	0.555556		0.470588	0.6	0.727273	0.948718		0.0983607	0.0512821	0.18552	0.081448
								0.7	0.7	0.1875	0.25		0.521739	0.647059	0.894737	0.965517		0.0574713	0.0337079	0.0693277	0.0593487
								0.5	0.347826	0.652174	0.576923		0.688889	0.290657	0.857143	0.85		0.0339703	0.04	0.0819672	0.0233546
								1	0.304348	0.880952	0.833333		0.375	0.508772	0.62069	0.434783		0.105263	0.192547	0.075188	0.0977444
								0.333333	0.9	0.272727	0.136905		1	0.932203	0.513514	0.892857		0.0756972	0.0185792	0.063745	0.063745
								0.45	0.259615	0.409091	0.172414		0.73913	0.208889	0.428571	0.730769		0.0478261	0.0472973	0.0561798	0.0608696
								0.5	0.321429	0.4	1		0.740741	0.555556	0.45	0.90625		0.0620155	0.0306346	0.0852713	0.0537634
								0.625	0.9375	0.205882	0.392857		0.923077	0.351648	0.74359	0.698113		0.0379147	0.0393258	0.221818	0.0561798
								0.555556	0.277778	0.4	0.208333		0.409091	0.916667	0.248756	0.647059		0.225455	0.060241	0.0576132	0.0852713
								1	0.35	0.3125	0.369565		0.827586	0.208889	0.333333	0.280576		0.0658436	0.0596026	0.898148	0.0361446
								0.75	0.7	1	0.5		0.9	0.894737	0.313725	0.535714		0.944444	0.03003	0.0714286	0.269091
								0.9	0.78125	0.190476	1		0.75	0.857143	0.277778	0.444444		0.0530303	0.108527	0.0576471	0.0452675
								0.552632	0.944444	0.892857	0.888889		0.464286	0.862069	0.444444	0.525		0.060241	0.0581395	0.0679612	0.62963
								0.852941	0.307692	0.75	0.95		0.625	0.756757	0.722222	0.5		0.06	0.0597015	0.186207	0.0454545
								0.325	0.416667	0.5	0.625		0.615385	0.5	0.823529	0.852941		0.0679612	0.0523256	0.0496183	0.0647059
								0.428571	0.326087	0.7	0.615385		0.290909	0.692308	0.75	0.343373		0.186207	0.1875	0.1875	0.17931
								0.5	1	0.25	0.85		0.679245	0.730769	0.654545	0.313433		0.03	0.0374332	0.0606061	0.0496183
								0.571429	1	0.45	1		0.714286	0.75	1	0.33945		0.0458015	0.0446429	0.240876	0.21875
								0.25	0.483333	0.409091	0.5		0.617647	0.294118	0.764706	0.689655		0.166667	0.210526	0.0559006	0.255474
								0.625	0.28125	0.875	0.571429		0.238739	0.366667	0.666667	0.857143		0.0606061	0.0486111	0.0566038	0.0745342
								0.333333	0.458333	0.7	0.541667		0.214286	0.777778	0.952381	0.28		0.226277	0.0588235	0.0171429	0.05
								0.833333	0.338235	0.625	0.875		0.251799	0.638889	0.444444	0.369369		0.05	0.0540541	0.157233	0.150943
								0.333333	0.7	0.833333	0.352941		0.583333	0.882353	0.526316	0.939394		0.150943	0.0431034	0.12963	0.148148
								0.777778	0.722222	0.875	0.433333		0.425	0.681818	0.44	0.526316		0.175926	0.037234	0.119691	0.0184049
								0.833333	0.357143	0.357143	0.875		0.361446	0.690909	0.391304	0.727273		0.0965251	0.038835	0.137255	0.0454545
								0.5625	1	0.5	0.168269		0.689655	1	0.666667	0.655172		0.166667	0.025641	0.056701	0.108108
								0.160256	1	0.980769	0.555556		0.302752	0.538462	0.490196	0.733333		0.075	0.062069	0.1	0.156863
								0.238095	0.763158	0.458333	0.307692		0.62069	0.97619	0.644444	0.466667		0.0727273	0.875556	0.0619048	0.1
								0.105882	0.911765	0.6	0.916667		0.809524	0.68	0.666667	0.388889		0.052381	0.104072	0.0540541	0.0727273
								0.388889	0.318182	0.625	0.454545		0.369369	0.888889	1	0.885714		0.0315789	0.0561975	0.0833333	0.0714286
								0.535714	0.21875	0.7	0.84375		1	0.326923	0.826087	0.761905		0.0608108	0.0254777	0.0629921	0.114583
								0.261905	0.375	1	0.423077		0.939394	0.684211	0.87037	0.464286		0.114583	0.0902256	0.0934579	0.0506329
								0.875	1	0.9	0.402439		0.526316	0.44	0.897436	0.916667		0.056962	0.0796813	0.037037	0.0944882
								0.4	0.666667	0.736842	0.782609		0.704545	0.382353	0.827586	1		0.0866142	0.0521739	0.0531915	0.0841121
								0.122642	0.571429	0.289474	0.875		0.62069	0.391304	0.85	0.449438		0.0560748	0.0537634	0.0833333	0.0615385
								0.421053	0.366667	0.911765	0.972222		0.45	0.278689	0.5	0.692308		0.0493827	0.0841683	0.0714286	0.037037
								0.854839	0.833333	0.428571	0.170213		0.75	0.358025	0.652174	0.73913		0.0957447	0.0852713	0.0572792	0.0531915
								0.297297	0.333333	0.8125	0.278846		0.240741	0.352941	0.666667	0.692308		0.077381	0.0481928	0.0453333	0.0654762
								0.785714	0.888889	1	0.23494		0.914286	0.586957	0.333333	0.774194		0.0283688	0.207273	0.0448718	0.0381862
								0.394737	1	0.678571	0.447368		0.666667	0.428571	0.352941	0.324042		0.0641026	0.037037	0.042328	0.035461
								0.243902	0.272727	0.3125	0.354167		0.276596	0.944444	0.5	0.24812		0.0740741	0.87037	0.0574713	0.0426667
								0.617647	0.272727	0.366667	1		0.320755	0.913043	0.470588	0.975		0.0551181	0.0857143	0.0491803	0.0551181
								0.285714	0.388889	0.833333	1		0.933333	0.87037	0.184685	0.510638		0.0520833	0.0588235	0.125413	0.0506329
								0.222222	0.238095	0.694444	1		0.647059	0.897436	0.261905	0.875		0.0990099	0.0582524	0.0266393	0.091954
								0.285714	0.416667	0.666667	0.233333		0.357143	0.965517	0.23741	0.689655		0.0498615	0.151724	0.0637119	0.0416667
								0.75	0.211765	0.5625	0.4		0.416667	0.282609	0.236842	0.96875		0.129032	0.04	0.0438596	0.0924092
								0.314286	0.452381	0.3125	0.882353		0.916667	0.785714	0.337349	0.407407		0.0419162	0.0496183	0.107527	0.0266393
								1	0.152174	0.147436	1		0.875	0.9	0.448276	0.536232		0.0568182	0.177083	0.0359281	0.0415512
								0.5	0.8125	0.583333	0.287879		0.182692	0.481481	0.318182	0.794118		0.155488	0.211679	0.0853659	0.0526316
								0.804348	0.7	0.214286	0.188406		1	0.333333	0.238806	0.307692		0.0505051	0.0836013	0.146018	0.129032
								0.16129	0.887097	0.152941	0.108108		0.272388	0.8125	0.724138	0.45098		0.128319	0.0496894	0.203046	0.0419162
								0.7	0.375	0.233333	0.55		0.370787	0.875	0.215385	0.647059		0.213198	0.0606061	0.0693512	0.0853659
								1	0.357143	0.444444	0.9375		0.576923	0.5	0.333333	0.8		0.0760626	0.07	0.025	0.0973451
								0.411765	0.233333	0.309524	0.884615		0.419753	0.754717	0.245098	0.390728		0.0752688	0.0943396	0.0860215	0.228426
								0.315789	0.388889	0.45	0.764706		0.710145	0.617647	0.655172	0.956522		0.149351	0.138889	0.136364	0.0423729
								0.5	0.364865	0.275862	0.8125		0.36	0.309524	0.761905	0.6875		0.0615385	0.0757576	0.0406504	0.0559284
								0.269231	0.133929	0.368421	0.888889		0.741935	0.28	0.785714	0.588235		0.0819672	0.0849421	0.0429185	0.0752688
								0.887755	0.392857	0.903226	0.833333		0.198606	0.395683	0.312	0.476923		0.148148	0.0980392	0.0192308	0.0974026
								0.681818	0.473684	0.333333	0.409091		0.179487	0.547619	0.45045	0.458333		0.072	0.075	0.148148	0.0447154
								0.272727	0.445122	0.214286	0.333333		0.176471	0.652174	0.969697	1		0.0608696	0.0545455	0.0357143	0.0470588
								0.3125	0.470588	0.140625	0.28		0.975	0.555556	0.772727	0.515152		0.0568182	0.0470588	0.072	0.0461538
								0.888889	0.357143	0.1875	0.888889		0.617021	0.5	0.758621	0.888889		0.212766	0.0608108	0.22695	0.0180995
								0.5625	0.15493	0.297297	0.9375		0.9375	0.794118	0.433333	0.398693		0.0818713	0.09375	0.0319149	0.0416667
								0.75	0.357143	0.391304	0.444444		0.689655	0.391566	0.296296	0.609756		0.0531915	0.0443038	0.18018	0.148148
								0.38	0.75	0.473684	0.916667		0.8125	0.170507	0.828571	0.21519		0.189189	0.0551181	0.188889	0.0357143
								1	0.262712	0.235294	0.875		0.428571	0.758621	0.595238	0.552632		0.166667	0.0747664	0.0454545	0.08
								1	1	0.286585	0.444444		0.347826	0.235294	0.4	0.576923		0.0454545	0.0638298	0.0408163	0.0307692
								1	0.409091	0.558824	0.666667		0.882353	0.321101	0.916667	0.37931		0.0710383	0.0833333	0.0823529	0.205674
								0.444444	0.847826	0.261905	0.9		0.8	0.526316	0.791667	0.246377		0.139344	0.0595238	0.0655738	0.0636943
								0.126316	0.74	0.314286	0.666667		0.333333	0.3	1	0.5		0.186813	0.0425532	0.114754	0.198198
								0.833333	0.214286	0.176056	0.237624		0.695652	0.586207	0.516854	1		0.0948276	0.0505051	0.131868	0.155556
								0.638889	0.225	0.309524	0.666667		0.40625	0.714286	0.456522	0.342466		0.0290909	0.0689655	0.0405405	0.0655738
								0.232558	1	0.75	0.465278		0.714286	0.328	0.576923	0.5625		0.0606061	0.0448718	0.0775862	0.122951
								0.3	0.441176	0.262712	0.833333		0.4	1	0.444444	0.341615		0.0464286	0.042328	0.0707071	0.120879
								0.444444	0.340909	0.4	0.807692		0.446154	0.969697	0.724638	0.466667		0.130435	0.0416667	0.135266	0.112069
								0.285714	0.6	0.277778	0.833333		0.416667	0.772727	0.83871	0.888889		0.0881356	0.10231	0.0745763	0.0594059
								0.409091	0.416667	1	1		1	0.655172	0.275261	0.833333		0.0382775	0.0470914	0.0442478	0.0707071
								0.615385	0.918367	0.666667	0.888889		0.464286	0.533333	0.975	1		0.0442478	0.0614035	0.140244	0.115942
								0.35	0.818182	0.869565	0.462963		0.678571	0.833333	0.174757	1		0.128049	0.129032	0.0649351	0.0794702
								0.458333	0.545455	0.72	1		0.393939	0.314815	0.510638	0.571429		0.248148	0.0568182	0.244444	0.0542373
								0.3125	0.302083	0.441176	0.285714		0.944444	0.333333	0.55	0.321429		0.0625	0.0731707	0.0512821	0.0382775
								0.423077	0.944444	0.8	0.45		0.339869	0.957143	0.818182	0.909091		0.0150576	0.0344828	0.0721154	0.128049
								0.230769	0.4	0.897959	0.861111		0.682927	0.785714	0.833333	0.303571		0.0328603	0.115044	0.0159433	0.0597015
								0.28125	0.75	0.545455	1		0.578947	0.323529	0.875	0.947368		0.0639098	0.22335	0.0413534	0.251852
								0.875	0.916667	0.357143	0.454545		0.391667	0.574468	0.517241	0.842105		0.101852	0.0671141	0.0638298	0.0448718
								0.5	0.44	0.229167	0.884615		0.866667	0.342541	0.37037	0.44		0.0553191	0.0645161	0.22807	0.0961538
								0.35	0.365854	0.366667	1		0.525	0.9	0.160839	0.782609		0.219298	0.12987	0.0397112	0.0313667
								0.5	1	0.13522	0.354839		0.75	0.352941	0.478261	0.5		0.0930233	0.0555556	0.104651	0.056391
								0.346154	1	0.5625	1		0.461538	1	0.852941	0.538462		0.154639	0.0406504	0.0824742	0.0553191
								0.818182	1	0.5	0.733333		0.143939	0.492424	0.45098	0.959184		0.0512821	0.0684932	0.0512821	0.192982
								0.888889	0.833333	0.34	0.482143		0.315789	0.409091	0.411765	0.44		0.106203	0.0632911	0.107143	0.103093
								0.95	0.307692	1	0.791667		0.216346	0.263158	0.8	0.209524		0.182266	0.0410095	0.192118	0.0408163
								0.541667	0.4	1	0.555556		0.238095	0.916667	0.311258	0.846154		0.261603	0.118519	0.2827	0.102564
								0.3125	0.284615	0.833333	0.392857		0.347826	0.875	0.869565	1		0.0925926	0.0307692	0.0925926	0.129699
								0.461538	0.444444	0.375	0.521739		0.965517	0.777778	0.470588	0.714286		0.134831	0.088	0.123596	0.182266
								0.55	1	0.555556	0.75		0.294521	1	0.411765	0.253165		0.210526	0.198582	0.190789	0.35443
								0.863636	0.454545	0.3	0.785714		0.544643	0.238806	0.785714	0.92		0.113043	0.0935673	0.0956522	0.0925926
								0.1875	0.576923	0.472222	0.631579		0.329193	0.52809	0.565217	0.785714		0.0399002	0.0509554	0.103896	0.11236
								0.45	0.232673	0.571429	0.944444		0.377778	0.444444	0.584615	1		0.12987	0.144144	0.159574	0.184211
								0.75	0.285714	0.272727	0.35		0.833333	0.681159	0.425	0.758621		0.191489	0.133333	0.116438	0.0956522
								0.357143	0.916667	0.615385	0.307692		1	0.20915	0.9375	0.730769		0.123288	0.0424242	0.048913	0.0779221
								0.318182	0.833333	0.277228	1		1	0.806452	0.714286	0.526316		0.0380435	0.0588235	0.0985915	0.059322
								0.733333	0.3	0.833333	0.349315		0.666667	0.282051	0.424242	0.756098		0.267606	0.0601093	0.0686275	0.159574
								0.411765	0.375	0.282051	0.351852		0.5	0.645161	0.888889	0.538462		0.0784314	0.114754	0.0434783	0.130137
								0.4	0.217391	0.107143	0.204545		0.818182	0.975	0.75	0.849057		0.0521739	0.10989	0.0780142	0.0521739
								0.416667	0.45	0.230769	0.964286		0.894737	0.666667	0.359477	0.655172		0.0992908	0.034384	0.0547945	0.0380435
								0.875	0.5625	0.875	0.346154		0.357143	0.595745	0.707317	0.29572		0.0338983	0.0517241	0.0891089	0.084507
								0.1875	0.4	0.166667	0.5		0.73913	0.909091	0.605263	0.354839		0.0502283	0.049505	0.0793651	0.0784314
								0.733333	0.5	0.282609	1		0.366667	1	0.241667	0.626087		0.0307692	0.0606061	0.123967	0.0521739
								0.269231	0.557692	0.35	1		0.877551	0.9375	0.866667	0.785714		0.0693069	0.0392857	0.0322817	0.0921986
								1	0.909091	0.5	0.444444		0.88	0.517241	0.475	0.857143		0.111111	0.140097	0.0574713	0.0502283
								0.65	0.888889	0.5	0.526596		0.592593	0.428571	0.727273	0.75		0.0454545	0.0463576	0.0961538	0.0792079
								0.409091	0.95	0.909091	0.269231		0.384615	0.90625	0.6875	0.714286		0.0481928	0.0847458	0.0747664	0.0952381
								0.84375	0.583333	0.833333	0.384615		0.96	0.428571	0.538462	0.851852		0.157025	0.0239234	0.0803571	0.0421687
								0.317073	0.375	0.95	0.875		0.666667	0.26087	0.375	0.913043		0.0374175	0.0442478	0.0416667	0.123967
								0.804348	0.711538	0.416667	0.714286		0.946667	0.529412	0.197115	0.891304		0.0487805	0.115854	0.0503597	0.0286134
								0.268817	0.833333	0.673077	0.555556		0.785714	0.411765	0.2	0.454545		0.125	0.259259	0.0534351	0.091954
								0.875	0.909091	0.346154	0.23913		0.833333	0.866667	0.26087	0.423077		0.102804	0.0721154	0.0888889	0.115385
								0.625	0.4375	0.75	0.944444		0.896552	0.337748	0.611111	0.75		0.0714286	0.038835	0.0380623	0.0841121
								0.944444	0.45	1	0.333333		0.448276	0.37037	0.965517	0.772727		0.057554	0.0676692	0.014771	0.0535714
								0.5625	0.875	0.4375	0.875		0.731707	0.73913	0.294521	0.954545		0.0933333	0.0631579	0.030303	0.0379747
								0.291667	0.5	0.291667	0.558824		0.754717	0.59375	0.553571	0.545455		0.031746	0.0468085	0.106195	0.132743
								0.147059	0.833333	0.875	0.4375		0.62069	0.714286	0.542373	0.535714		0.0666667	0.219298	0.039604	0.039604
								0.164894	0.529412	0.5	0.928571		0.178571	0.4	0.297297	0.924051		0.0415225	0.0813953	0.160839	0.125874
								0.156627	0.216667	0.733333	0.305556		0.284047	0.338462	0.551724	0.724138		0.106195	0.103093	0.060241	0.060241
								0.394737	0.875	0.470588	0.323529		0.354839	0.270115	0.360248	0.371429		0.0487805	0.104323	0.031746	0.110032
								0.25	0.191176	0.633333	0.454545		0.495652	0.358333	0.466667	0.666667		0.167832	0.147783	0.0463918	0.0697674
								0.232759	0.416667	0.875	0.8		0.785714	1	0.722222	0.361446		0.0722892	0.227848	0.122977	0.262136
								0.409091	0.857143	0.149038	0.636364		0.857143	0.464286	1	1		0.122977	0.0864198	0.0775194	0.0714286
								0.25	0.254808	0.7	0.4375		0.583333	0.454545	1	0.923077		0.0620155	0.0898876	0.203883	0.0726496
								0.155172	0.269231	0.916667	0.45		0.962963	0.666667	0.863636	0.419355		0.242718	0.151316	0.207921	0.0674157
								1	1	0.454545	0.185185		0.782609	0.634146	0.868421	0.861789		0.148515	0.0869565	0.0634921	0.0833333
								1	0.3125	0.84375	0.467742		0.891304	0.52381	0.763158	0.730769		0.0598291	0.032419	0.0769231	0.0779221
								0.9	0.84375	0.807692	0.574074		0.375	0.280822	0.352941	0.465116		0.0674157	0.027027	0.0617978	0.0603448
								0.95	0.390244	0.256098	0.267857		0.2375	0.202532	0.194444	0.5		0.09375	0.0909091	0.114583	0.078125
								0.566667	0.782609	0.76087	0.240741		0.393939	0.763158	0.652174	0.842105		0.0779221	0.148936	0.103896	0.00811688
								0.75	0.75	0.171053	0.954545		0.423077	0.533333	0.166667	0.692308		0.0681818	0.0753425	0.109375	0.0530303
								0.388889	0.25	0.193548	0.821429		0.5	0.933333	0.5	0.46875		0.217391	0.0434783	0.0606061	0.173913
								0.882353	0.344086	0.8125	0.358696		0.386364	0.55	0.73913	0.302469		0.0978261	0.0985915	0.0461538	0.130435
								1	0.9375	0.5	1		0.886364	0.818182	0.897959	0.232804		0.0374332	0.0784314	0.188406	0.0503597
								0.378788	0.307692	0.272727	0.642857		0.886076	0.75	0.84	0.92		0.156627	0.0434783	0.0869565	0.13253
								0.388889	0.861111	1	0.128205		0.448276	0.576923	0.666667	0.423077		0.194175	0.12766	0.0491803	0.242718
								0.15942	0.194444	0.375	0.522727		0.733333	0.166667	0.96	0.305556		0.122222	0.0891089	0.0374332	0.122222
								1	0.666667	0.666667	0.916667		0.216867	0.206731	0.714286	0.875		0.375691	0.126984	0.13253	0.320442
								0.404412	0.18617	0.210526	0.357143		1	0.242857	0.92	0.907407		0.0921053	0.0363636	0.242718	0.131579
								0.571429	0.208333	0.423077	0.833333		0.419355	0.965517	0.916667	0.361233		0.19084	0.037037	0.122222	0.129771
								0.283784	0.314815	0.102941	0.758621		0.55	0.270548	0.896552	0.352941		0.121739	0.107438	0.314917	0.104348
								0.45	0.150602	0.182692	0.854167		0.910569	0.352941	0.271739	1		0.0629371	0.0286134	0.0657895	0.0652174
								0.25	0.394737	0.307692	0.213115		0.653846	0.40678	0.303371	0.492308		0.0470588	0.134615	0.175573	0.0699301
								0.318182	0.441176	0.162651	0.307692		0.363636	0.342105	0.458824	0.947368		0.136054	0.088785	0.121739	0.0438596
								0.403846	0.291667	0.394737	0.304878		0.297872	0.360248	0.534483	0.75		0.0795455	0.0535714	0.076087	0.0411765
								0.90625	0.215517	0.441176	1		0.395349	0.488889	0.731707	0.944444		0.0491803	0.0308166	0.0769231	0.115646
								1	1	0.25	0.466667		0.47619	0.777778	0.6	0.5		0.164179	0.0252525	0.0745614	0.0153846
								1	1	0.198276	1		0.763158	1	0.392857	0.241379		0.11236	0.106195	0.0319767	0.0454545
								0.441176	0.8	1	0.875		0.641026	1	0.555556	1		0.0542636	0.13986	0.156463	0.149254
								0.6875	0.121429	1	0.423077		0.232558	0.4	0.830189	0.307958		0.186275	0.060241	0.0397727	0.137255
								0.583333	1	0.6	0.55		0.40625	0.464286	0.44186	0.5		0.119816	0.122977	0.045082	0.0967742
								0.8	0.466667	0.95	0.75		0.487805	0.772727	0.470588	0.909091		0.0541176	0.0465116	0.134328	0.0635294
								0.666667	0.75	0.333333	0.666667		0.333333	0.410714	0.793103	0.851064		0.253846	0.252427	0.0503876	0.269231
								0.384615	0.2	0.875	0.68306		0.266667	0.868421	0.769231	1		0.482051	0.049505	0.176471	0.0410256
								0.8	0.911765	0.882353	0.736842		0.92	0.657895	0.280156	0.882353		0.0519481	0.0598291	0.0875576	0.021978
								0.266667	1	1	0.714286		0.285714	1	0.354839	0.4		0.0194175	0.0505618	0.0541176	0.038961
								0.333333	0.272727	0.363636	0.508621		0.4375	0.44	0.504348	0.809524		0.0654206	0.0729167	0.269231	0.075
								0.363636	0.384615	0.277778	1		0.423077	0.1875	0.785714	1		0.199074	0.0714286	0.0461538	0.0420561
								0.9375	0.181159	0.181159	0.4375		0.21147	0.826087	0.928571	0.888889		0.0918033	0.046875	0.0519481	0.0442623
								0.625	0.5	0.166667	0.5		0.625	0.376667	0.65	0.486301		0.413793	0.0378788	0.0339806	0.0689655
								0.875	0.571429	0.125	1		0.842593	0.5625	0.547619	0.746479		0.0478723	0.181159	0.0833333	0.0425532
								0.3125	0.55	0.240741	1		1	0.538462	0.925926	0.473214		0.0933522	0.0652174	0.0420561	0.0721358
								0.181818	0.294118	0.642857	0.673611		0.214286	0.565217	0.869565	0.244444		0.120482	0.0320856	0.12037	0.108434
								0.207921	0.458333	0.625	1		0.553846	0.897959	0.76087	0.28655		0.0722892	0.156627	0.158621	0.0948276
								0.611111	0.9375	0.875	0.870968		0.309859	0.88	0.625	1		0.0689655	0.184466	0.0585106	0.0820896
								1	1	1	0.815789		0.894737	0.666667	0.302326	0.8125		0.0522388	0.122222	0.0933522	0.0615385
								0.486111	0.681818	0.769231	1		0.30303	0.96	0.454545	0.862069		0.0692308	0.337017	0.0722892	0.0598802
								1	1	0.3	1		0.8	0.785714	0.423077	0.413793		0.0718563	0.0789474	0.0722892	0.106383
								0.666667	0.75	1	0.229167		0.722222	0.92	0.386364	0.725		0.0851064	0.0916031	0.0603448	0.0566038
								0.384615	0.583333	0.6875	1		0.357143	0.714286	0.5	0.557143		0.126667	0.104348	0.0692308	0.14
								0.916667	0.259259	0.555556	0.589286		0.652174	0.916667	0.931818	0.791667		0.247596	0.0512821	0.0328638	0.276442
								1	0.8	0.8	0.55		0.961538	0.724138	0.822785	0.628571		0.294118	0.0588235	0.0898204	0.291022
								0.888889	0.666667	0.132075	0.8		0.542857	0.32	0.586207	0.833333		0.127119	0.0422535	0.0851064	0.118644
								0.75	0.318182	0.666667	0.966667		0.217993	0.541176	0.666667	0.795918		0.0740741	0.076087	0.0566038	0.0793651
								0.875	0.8	0.366667	0.289474		0.684211	0.473684	0.204819	0.580247		0.0323326	0.048951	0.153333	0.0949367
								0.225	0.611111	0.26	0.928571		0.954545	0.396552	0.941176	0.773585		0.0822785	0.0411765	0.245192	0.078125
								0.472222	0.9375	0.423077	0.916667		0.87234	0.611111	0.923077	0.35		0.078125	0.142857	0.297214	0.258065
								0.977273	0.916667	0.666667	0.403846		0.162338	0.756098	0.55	0.453202		0.201613	0.0568182	0.110169	0.139665
								0.884615	0.675	0.9375	0.197674		1	0.766667	0.5	0.972222		0.167598	0.045082	0.0687831	0.0547112
								0.571429	0.527778	0.166667	0.85		0.266667	0.773585	0.869919	0.512987		0.0486322	0.164179	0.113924	0.0666667
								0.3125	0.777778	0.666667	0.338028		0.809524	0.862069	0.653846	0.888889		0.0857143	0.137255	0.078125	0.0526316
								0.209677	0.530303	0.277778	1		0.888889	0.769231	0.272727	0.929078		0.0526316	0.0921659	0.193548	0.22905
								1	0.247525	0.708333	0.3		0.309859	0.422619	0.255319	0.863636		0.24581	0.0541176	0.162011	0.0625
								0.892857	0.722222	0.775	0.909091		0.190244	0.299611	0.581395	0.371429		0.1	0.253846	0.0425532	0.104478
								0.833333	1	0.388889	1		0.410959	0.66087	0.357143	0.82		0.0729167	0.117949	0.240223	0.0775194
								0.444444	0.583333	0.375	0.483333		0.433036	0.857143	0.815789	0.346154		0.104478	0.0454545	0.0875	0.132246
								0.285714	0.833333	0.247525	0.426829		0.305556	0.43662	0.641026	0.429658		0.285714	0.075	0.119403	0.0860215
								0.392857	0.75	0.666667	0.382114		0.269006	0.857143	0.209302	0.5		0.0620155	0.0560748	0.0816327	0.0970149
								0.456522	0.807692	1	1		0.944444	0.65	0.40625	0.601351		0.161232	0.0819672	0.0697674	0.0358744
								0.75	0.916667	0.506944	0.375		0.6875	0.642857	0.358025	0.842105		0.0752688	0.0509259	0.173913	0.0334928
								0.785714	1	0.708333	0.405405		0.827586	0.925926	0.268041	0.769231		0.0970149	0.47377	0.0895522	0.140741
								0.159091	0.833333	0.576923	0.861111		0.6	0.826087	0.96	0.325301		0.162963	0.0482759	0.0313901	0.0890052
								0.377049	0.875	0.916667	0.625		0.321839	0.847826	0.3125	1		0.0315315	0.0622348	0.0161725	0.131868
								0.327586	0.285714	1	0.852941		0.6	1	0.571429	1		0.125654	0.0722892	0.140741	0.0537975
								0.152174	0.407407	0.805556	0.590909		0.342857	0.575758	0.315789	1		0.131868	0.0722892	0.036036	0.222222
								0.27027	0.363636	0.318182	0.916667		0.222772	0.7	0.423077	0.980769		0.0537975	0.0603448	0.0942408	0.149123
								0.944444	0.304348	0.416667	1		0.791667	0.909091	0.21147	0.941176		0.168459	0.0447761	0.120879	0.038835
								0.8125	0.242424	0.323529	0.282051		0.833333	0.886076	0.625	0.492806		0.084507	0.0538462	0.0632911	0.0795229
								0.5	0.428571	0.375	0.282895		0.755102	0.62069	0.740741	0.75		0.078125	0.0718563	0.16129	0.26087
								0.351064	0.5	0.45	0.288462		0.592593	0.733333	0.303965	1		0.131579	0.0957447	0.140351	0.358974
								1	0.323529	0.444444	0.647059		0.657895	0.666667	0.708333	0.88		0.056338	0.0322581	0.0434783	0.141553
								0.342466	0.461538	0.207207	0.857143		0.21875	1	1	0.83871		0.107356	0.126667	0.0533981	0.141667
								0.481481	1	1	0.8		0.341463	0.923077	0.507692	0.969697		0.234783	0.274038	0.0795229	0.0918919
								0.928571	0.208333	0.380952	0.875		0.375	0.387097	0.349057	1		0.352564	0.30031	0.191304	0.097561
								0.214286	0.884615	0.846154	0.8125		0.487685	0.387097	0.75	0.34375		0.0821918	0.118644	0.307692	0.0386643
								0.357143	0.571429	0.714286	0.8125		0.972222	0.5	0.5	0.256917		0.15	0.0740741	0.0958904	0.0638298
								0.59375	0.75	0.666667	0.142857		0.888889	0.934959	0.24	0.270833		0.102703	0.120253	0.133333	0.052356
								0.3125	1	0.16129	0.822581		0.560284	0.730769	0.777778	0.445498		0.0894309	0.140625	0.113514	0.062069
								0.35	0.892857	1	1		0.164444	0.772727	0.769231	0.958333		0.0369069	0.0555556	0.0894309	0.0333333
								0.357143	0.466667	0.75	1		0.457143	0.511628	1	0.617647		0.0471204	0.189516	0.0351494	0.0998004
								1	0.285714	0.266667	0.346154		0.169082	0.547619	0.333333	0.418919		0.103448	0.184358	0.0429185	0.0751174
								0.333333	0.416667	0.267857	0.777778		0.875	0.684211	0.789474	0.658537		0.0466667	0.0364742	0.0471204	0.0399002
								0.777778	0.875	0.916667	0.5		0.66	0.871795	0.642857	0.894737		0.11976	0.0761905	0.0689655	0.0775194
								0.9375	0.555556	0.285714	0.75		0.372624	0.37931	0.375	0.323529		0.0798122	0.0714286	0.06	0.0641026
								0.545455	0.521739	0.714286	0.8125		0.529412	0.65625	1	0.3		0.0487805	0.217877	0.145709	0.0520833
								0.446809	0.833333	0.347826	0.958904		0.545455	0.487805	0.914894	0.925373		0.0930233	0.046875	0.0704225	0.0285326
								0.785714	0.375	0.833333	0.923077		0.692308	0.358025	0.160173	0.515789		0.0909091	0.0820896	0.0374065	0.148438
								0.409091	0.785714	0.857143	0.4		0.240964	0.92	1	0.180556		0.0641026	0.0465116	0.100775	0.0674157
								0.875	0.333333	0.291667	0.397436		1	0.631579	0.261194	0.928571		0.171875	0.166667	0.0757576	0.0381862
								0.714286	0.346154	0.304348	1		1	0.222222	0.588235	0.337662		0.0646067	0.0549451	0.0641026	0.0866337
								0.282609	0.235294	0.409091	0.166667		0.324324	0.461538	0.333333	0.9375		0.0689655	0.0645161	0.0666667	0.0861244
								0.944444	0.454545	0.360656	0.256098		0.32	0.207885	0.857143	0.916667		0.0381862	0.0746269	0.03125	0.0675676
								0.708333	0.263158	0.642857	0.394737		0.388889	0.708333	0.9	0.344828		0.0767327	0.0313901	0.0326087	0.0551724
								0.170455	0.277778	0.243243	0.568182		1	0.898148	0.861111	0.96		0.076555	0.0853659	0.15625	0.097561
								0.264706	0.401639	0.944444	0.819149		0.980769	0.666667	0.253521	0.564815		0.0632911	0.140741	0.0674157	0.107143
								0.892857	0.288462	0.404762	0.323529		0.911765	1	0.506849	0.913043		0.0945946	0.0247748	0.0357995	0.0933333
								0.389831	0.0816327	0.45	0.428571		0.453237	0.553846	0.802817	0.898876		0.0878049	0.120419	0.0841584	0.0674157
								0.375	0.944444	0.4	0.306667		0.638889	0.352113	0.509091	0.358974		0.151786	0.131868	0.0956938	0.0376884
								0.409091	0.333333	0.308511	0.5		1	1	0.366071	0.356757		0.0933333	0.0474684	0.0632911	0.0425
								0.0909091	0.8125	1	0.625		0.84	0.75	0.467742	0.414634		0.0749064	0.143369	0.0855856	0.143646
								0.5	0.65	0.30137	1		0.903226	0.68	0.244444	0.947368		0.0714286	0.131579	0.0829268	0.182867
								0.5	0.470588	0.305556	1		1	0.888889	0.356725	0.214286		0.0625	0.0364078	0.0982143	0.0655738
								0.375	0.130435	1	0.223881		1	0.846154	0.972222	1		0.0597015	0.0755467	0.08	0.167883
								0.203704	0.351064	0.59375	0.785714		0.34375	0.5	0.458333	0.22314		0.157459	0.2	0.0636704	0.317073
								0.954545	0.230769	0.443182	0.722222		0.450237	0.585714	0.6	0.810811		0.207578	0.333333	0.040201	0.119565
								0.678571	1	0.416667	0.741379		0.958333	0.333333	0.725	0.525		0.138686	0.105023	0.0595238	0.0414201
								0.227273	0.462963	1	0.6875		0.337838	0.961538	0.471429	0.857143		0.0733945	0.075	0.0525	0.0684411
								1	0.892857	0.305556	0.458333		0.390244	0.40625	0.247525	0.763158		0.0315789	0.0864865	0.138122	0.114504
								0.357143	0.625	0.875	0.330645		0.894737	0.736842	0.75	0.708333		0.29878	0.0731707	0.186161	0.226804
								0.363636	0.204545	0.384615	0.552632		0.182222	0.657143	0.19883	0.815789		0.141304	0.0492091	0.0655738	0.0473373
								0.833333	1	0.272727	1		0.925373	0.954545	0.833333	0.685714		0.0686275	0.0531915	0.131387	0.0983607
								0.833333	0.291667	0.425532	0.694444		0.458333	0.914894	0.632653	0.583333		0.0836502	0.0418848	0.0825688	0.056
								0.833333	0.583333	0.307692	0.909091		0.505263	1	0.604938	0.733333		0.0453401	0.0689655	0.0385965	0.0483871
								0.5	0.8125	0.375	0.928571		0.219008	0.351351	0.736842	0.622222		0.114504	0.0413793	0.286585	0.155738
								0.706897	0.361111	0.714286	1		0.266667	0.705882	0.238095	0.45283		0.226804	0.0878244	0.108696	0.0641711
								0.541667	0.361702	0.363636	0.430556		0.454545	0.809524	0.773585	1		0.0532544	0.0422535	0.0646388	0.0588235
								0.27	0.857143	0.538462	0.236111		0.285714	0.9	0.333333	0.636364		0.106557	0.0753425	0.0478589	0.0493827
								0.351852	0.409091	0.8125	1		0.9375	0.888889	0.35	0.833333		0.0650407	0.0594315	0.0992366	0.270833
								0.329268	0.615385	0.857143	0.446429		1	0.450704	0.458128	1		0.0537634	0.0606061	0.185567	0.147321
								1	0.875	0.444444	0.8		0.310345	0.411765	0.972222	1		0.163934	0.0641026	0.0710059	0.0526316
								0.255556	0.928571	0.23913	0.326923		0.96	0.253659	0.545455	0.487805		0.0424242	0.0571429	0.0655738	0.111888
								1	0.944444	1	0.65625		0.666667	0.431507	0.833333	0.269231		0.0705882	0.0519481	0.064	0.115242
								0.513889	0.456522	0.23913	0.333333		0.913043	0.760563	0.950355	0.56		0.0617284	0.046875	0.0483871	0.0977444
								0.475	0.875	0.5	0.161017		0.279412	1	0.772727	0.240741		0.21875	0.0363636	0.122951	0.042328
								0.107843	0.5	0.441176	0.517241		0.88764	0.410714	0.371429	0.434783		0.102679	0.152344	0.0909091	0.0465116
								0.266667	0.892857	0.666667	0.652778		0.765957	0.294444	0.178744	0.666667		0.0921053	0.0617978	0.030303	0.14433
								0.8125	0.381356	0.4375	0.671429		0.33209	0.345029	0.875	0.684211		0.0966543	0.0357995	0.135294	0.0647482
								0.666667	0.583333	0.928571	0.348485		0.947368	0.972222	0.82	0.846154		0.0977444	0.0792079	0.0699588	0.0516129
								0.444444	0.5	0.347222	0.944444		0.18254	0.78125	0.676471	0.952381		0.042328	0.0813397	0.229167	0.0586957
								0.655738	0.392857	0.348485	0.75		1	0.785714	0.531915	0.684211		0.0620155	0.0495495	0.133929	0.0465839
								1	0.545455	0.681818	0.810345		0.512821	0.458333	0.704545	1		0.134021	0.0551724	0.0979021	0.03861
								0.578947	0.4	0.657895	0.286585		0.264463	0.931034	0.364865	0.892857		0.0886076	0.0487805	0.164474	0.0408163
								0.321429	0.419355	0.259259	1		0.567568	0.173913	0.947368	0.367816		0.0586957	0.107143	0.0929368	0.152381
								0.8	0.40625	0.166667	0.537975		0.4	0.675	0.769231	0.730769		0.0496894	0.133333	0.0720721	0.0571429
								0.293103	0.321429	0.33871	0.229167		0.755102	0.428571	0.313253	0.909091		0.03861	0.0636704	0.0977444	0.0440252
								0.9	0.277778	0.574074	0.192308		0.736842	0.833333	0.933333	0.875		0.0442177	0.0375	0.0687831	0.122195
								1	0.954545	0.25	0.380952		0.309353	0.771429	0.214286	0.185961		0.193651	0.140884	0.0620155	0.0946746
								1	0.714286	0.296296	0.609756		0.433333	0.944444	1	0.325123		0.0571429	0.186161	0.134021	0.185484
								0.37037	1	0.954545	0.441176		0.921053	0.877551	0.32	0.465116		0.0588235	0.145985	0.0608696	0.0439122
								0.275	0.270833	0.678571	0.255814		0.4375	0.716049	1	0.840909		0.141313	0.0280702	0.0496894	0.385135
								0.392857	0.916667	0.227273	0.714286		0.685714	0.716981	0.971154	0.538462		0.106509	0.280488	0.03861	0.211454
								1	1	0.7	0.777778		0.194444	0.475	0.941176	0.84		0.310484	0.119565	0.161905	0.0237776
								1	0.833333	0.477273	0.19403		0.733333	0.472906	0.438849	0.334906		0.0379242	0.00897666	0.0571429	0.04
								0.645833	0.944444	0.209677	0.197674		0.911111	0.888889	0.777778	0.363636		0.25	0.0490196	0.0653595	0.0985915
								1	0.4375	0.833333	0.513158		0.660377	0.888889	1	0.96		0.207048	0.0227273	0.0538462	0.0615385
								0.208333	0.896552	0.833333	0.269231		0.916667	0.829787	0.177143	0.745098		0.0704225	0.0418251	0.0566038	0.0701754
								0.325	0.428571	0.833333	1		0.606061	0.24	0.202899	0.84		0.0789474	0.0403023	0.147963	0.0822785
								0.919355	0.6875	0.741379	0.25		0.809524	0.681818	0.8	0.594595		0.0886076	0.0916031	0.0473373	0.0927835
								0.842105	0.390244	0.916667	0.347826		1	1	0.333333	0.769231		0.0927835	0.195876	0.201613	0.1
								1	1	0.229508	0.833333		0.9	0.84	0.822581	0.7		0.1	0.0655738	0.0439122	0.0992366
								1	0.411111	0.261905	0.316901		0.634146	0.423077	0.939394	1		0.114504	0.0698925	0.209459	0.0439024
								0.285714	0.305556	0.25	0.477273		0.240385	0.425856	1	0.3663		0.0654206	0.122951	0.207048	0.0348837
								0.266667	1	0.25	0.666667		0.7	0.680851	0.59375	0.522167		0.0439024	0.0515464	0.0610329	0.0698925
								0.325	0.833333	0.317073	0.490566		0.24	0.842105	0.309091	0.369231		0.0752688	0.0427807	0.0769231	0.09
								1	0.211538	1	0.9		0.434783	0.358025	0.385787	0.972973		0.12	0.0424242	0.0701754	0.0973451
								0.482143	0.333333	0.488889	0.958333		0.619048	0.277108	0.412322	0.644444		0.0530303	0.0529412	0.0949367	0.0561404
								0.333333	0.875	1	0.727273		0.701754	1	0.916667	0.423611		0.0973451	0.0534979	0.047619	0.146018
								0.5	0.75	0.930556	0.0869565		0.380952	0.26087	0.676471	0.828571		0.0491228	0.208333	0.0824742	0.122271
								0.55	0.555556	0.148148	0.875		0.666667	1	0.297297	0.777778		0.185841	0.0892857	0.142857	0.121891
								0.966667	0.45	0.45	0.882353		1	0.833333	0.333333	0.920635		0.144105	0.0855019	0.0916031	0.0699301
								0.946429	0.357143	0.230769	0.75		0.936508	1	0.414634	0.263158		0.124378	0.0540541	0.0560976	0.209677
								0.428571	0.175532	0.6875	0.5		1	0.980769	0.444444	0.956522		0.0729167	0.0977444	0.0465116	0.183333
								0.3125	0.726776	0.666667	0.257143		0.678571	1	0.921053	0.833333		0.0685315	0.0542636	0.0860215	0.0408163
								0.466667	1	0.333333	0.354839		0.305556	0.517986	0.294118	0.37299		0.169355	0.0927835	0.1	0.15
								0.288462	0.339286	0.128205	0.823529		0.179104	0.722222	0.325	0.59375		0.155556	0.0863309	0.079646	0.160944
								0.0789474	0.396552	0.699454	0.86		0.909091	1	0.895522	0.730769		0.0612245	0.0520231	0.0701754	0.103896
								0.9	0.9	0.233333	0.583333		1	0.9	0.684211	0.75		0.181818	0.0521739	0.181416	0.118557
								1	1	0.894737	0.4375		0.153941	0.903226	0.846154	0.568182		0.186695	0.0465839	0.152838	0.0828025
								0.366197	0.35	0.491071	0.875		0.55814	0.969697	0.478947	0.787879		0.0779221	0.03861	0.131841	0.105598
								1	1	0.8	0.875		0.625	1	0.366667	0.380711		0.0576923	0.165079	0.0769231	0.171171
								0.4	0.296296	0.448276	0.611111		0.519231	0.46875	0.857143	0.685714		0.0824742	0.0666667	0.16129	0.20283
								0.863636	0.35	0.8	0.923077		0.418605	0.445498	0.350649	0.795918		0.0636943	0.0315664	0.177778	0.0231788
								0.308642	0.4375	0.272727	0.444444		0.36	0.958333	0.9375	0.666667		0.108142	0.0457516	0.047619	0.13125
								1	0.821429	1	0.8		0.372642	0.470588	1	0.357143		0.18018	0.0506329	0.172727	0.125
								0.292683	0.152778	0.275	0.628571		0.448598	0.364865	0.96	0.40625		0.150943	0.117207	0.156652	0.166667
								0.857143	0.583333	0.392857	0.390244		1	0.560976	0.606481	0.167763		0.1375	0.0946746	0.0649351	0.0724638
								0.486486	1	0.25	0.645833		0.764706	0.44	0.380952	1		0.164773	0.173387	0.103093	0.0989011
								0.268293	1	1	0.65		0.631579	0.921053	0.913043	0.857143		0.1875	0.0518962	0.089172	0.0717131
								0.555556	0.645833	0.975	1		0.482143	0.925373	0.5	0.444988		0.101449	0.22973	0.12341	0.0611511
								0.454545	1	0.625	0.493902		0.88	0.416667	0.865169	0.65		0.104396	0.211454	0.18018	0.0372549
								1	0.208333	0.534722	0.305556		0.230769	0.846154	0.378378	0.56044		0.0697211	0.0260786	0.117925	0.0689655
								0.475	0.951613	1	0.576923		0.309091	0.657895	0.356098	0.785714		0.0695444	0.0938967	0.0231788	0.202614
								0.5	0.815789	0.458333	0.386364		0.285714	0.289256	0.894737	0.229885		0.0392157	0.123077	0.1375	0.0494505
								0.27027	0.875	0.0865385	0.818182		0.769231	0.515152	0.218254	0.322581		0.20915	0.0701754	0.130682	0.0223499
								0.169903	1	0.854839	1		0.730159	0.857143	0.346535	0.90625		0.0535714	0.047619	0.197917	0.0967742
								0.694444	0.333333	0.291667	1		0.615385	0.357143	1	0.208333		0.0293742	0.0824742	0.0869565	0.162963
								0.333333	0.21875	0.815789	0.385714		0.725	0.9375	0.358974	0.537415		0.0967742	0.142857	0.126374	0.163793
								0.4375	0.217391	1	0.230769		1	0.916667	0.23416	0.851852		0.177778	0.0916031	0.0677291	0.0514706
								0.823529	0.263158	1	0.222222		0.333333	0.365517	0.783784	0.197802		0.241379	0.0654206	0.0635492	0.0350877
								0.727273	0.222222	0.266667	0.295455		0.315018	0.96	0.375	0.702703		0.0661765	0.0268293	0.045098	0.0493827
								0.958333	0.3375	0.177083	0.465649		0.487685	0.662037	0.673469	0.65		0.0451613	0.0860215	0.0338983	0.0354839
								0.833333	1	0.256098	0.888889		0.261538	0.913043	0.7	0.833333		0.101695	0.09	0.1939	0.0677966
								0.368421	0.517857	0.22	0.619048		1	0.5	0.5	0.551724		0.127778	0.0330789	0.0673077	0.114815
								0.305556	0.383333	0.275	0.9		0.533333	0.865169	0.4	0.924528		0.117347	0.0707965	0.0255428	0.0561798
								0.441176	0.7	1	0.857143		0.333333	0.194444	0.206278	0.364078		0.0992556	0.0421053	0.0645161	0.112245
								0.8	0.933333	0.625	0.583333		0.65625	0.335135	0.842105	0.8		0.046875	0.181416	0.17037	0.0818859
								0.875	0.5	0.375	0.277778		0.47619	0.744681	0.685714	0.575758		0.0714286	0.100437	0.181034	0.046875
								0.75	0.342105	0.25	0.833333		0.6	0.947368	0.234848	0.701754		0.0798319	0.129353	0.0818182	0.0928571
								0.375	0.375	0.233333	0.25		0.777778	0.666667	0.8	0.560345		0.0573427	0.0625	0.0588235	0.0546218
								0.205882	0.946429	1	0.227273		0.904762	0.233333	0.363636	0.946903		0.0517928	0.0797203	0.0280702	0.0517483
								0.5	0.428571	0.910714	0.916667		0.947826	1	0.8	0.185185		0.0583333	0.185484	0.0387097	0.0876494
								0.822581	0.288462	1	0.461538		0.888889	0.410256	0.433962	0.818182		0.117647	0.188889	0.0762712	0.139037
								0.207317	0.222973	0.428571	0.486842		0.289389	0.256198	1	0.976744		0.0642202	0.0340136	0.137037	0.0642202
								1	0.625	0.288462	0.684211		0.5	0.918367	0.636364	0.321429		0.0909091	0.145455	0.0969388	0.0740741
								0.162338	0.204545	0.0789474	0.347222		0.666667	0.763158	0.833333	0.730769		0.0313043	0.145923	0.1067	0.0365217
								1	0.9	0.85	1		0.556818	0.384615	1	0.354167		0.0454545	0.0649351	0.0928571	0.154391
								0.5	1	1	1		0.428571	0.561151	0.85	0.466667		0.150142	0.0769231	0.0672269	0.0494905
								0.361111	0.507042	0.352113	0.923077		0.64	0.894737	0.585366	0.88		0.0480349	0.10567	0.0643357	0.0707547
								0.722222	0.944444	1	0.5		0.53125	0.375	0.240385	0.336283		0.0754717	0.0764331	0.103586	0.0550459
								0.375	0.4	0.391667	1		1	0.771429	0.553571	0.72		0.0779817	0.101781	0.139037	0.0366972
								0.71875	0.123711	0.909091	0.9		0.321429	0.666667	0.36	0.830769		0.0344037	0.153153	0.0733945	0.473469
								0.234694	1	1	0.389831		0.374083	0.755556	0.342857	0.518519		0.0157576	0.117925	0.0942761	0.102041
								0.583333	1	0.566667	0.30303		0.296703	0.584906	0.259259	0.863636		0.391837	0.0231788	0.0434783	0.256329
								0.4	0.433333	0.396341	0.461538		0.607143	1	0.478261	0.695652		0.0952381	0.1125	0.165722	0.0561798
								0.5	0.310976	0.418919	0.45		0.387097	0.625	0.684211	0.888889		0.400316	0.107955	0.0582242	0.108808
								1	0.714286	0.189394	0.75		0.407407	0.833333	0.769231	0.736842		0.0786517	0.114583	0.0943396	0.0387324
								0.75	0.155172	0.341463	0.761905		0.232143	0.789474	0.920635	0.754717		0.0123711	0.0966184	0.0642202	0.132075
								0.352941	0.310811	1	0.6375		0.503401	1	0.473684	0.36		0.147668	0.0934066	0.371429	0.0740741
								0.291667	0.416667	0.4	0.5		0.484848	0.8	1	0.416667		0.150943	0.063745	0.0816327	0.0801887
								0.958904	0.265152	0.65	0.183333		0.256579	0.682927	0.892857	0.6875		0.0962963	0.0635492	0.482595	0.147887
								0.576923	0.357724	0.337838	0.308824		0.851852	0.26	0.402299	1		0.0518868	0.0372549	0.0674157	0.295858
								0.446667	0.15625	0.15534	1		0.944444	0.434783	0.222222	0.740741		0.112676	0.0322034	0.142487	0.102094
								0.294118	0.590909	0.722222	1		0.291667	0.666667	0.238806	0.43617		0.301775	0.0862069	0.0387324	0.122222
								0.371795	1	0.444444	0.204082		0.344828	0.894737	0.909091	0.704918		0.0968586	0.0701754	0.136792	0.0390244
								1	0.5	0.34375	1		0.90566	0.833333	0.875	0.415789		0.111111	0.215686	0.0888889	0.125149
								0.146341	0.391892	0.764706	0.5		0.36	0.846154	0.349754	0.383562		0.0390244	0.0508242	0.0660377	0.0421836
								0.3125	0.194175	0.3	0.566667		0.26699	1	0.465116	0.628571		0.156138	0.0242656	0.030871	0.0447382
								0.552632	0.611111	0.681818	0.931818		0.484848	1	0.818182	0.772727		0.0296465	0.0860215	0.0246085	0.0643275
								0.227273	0.366667	0.541667	0.863636		0.410256	1	0.346154	0.486486		0.0496278	0.17037	0.0985915	0.0588235
								0.181818	0.911765	0.230769	0.833333		0.5	0.789474	0.84	0.681818		0.045755	0.155172	0.325444	0.0571429
								0.553191	0.75	0.172414	1		0.973451	1	0.308411	0.965517		0.0701754	0.0210526	0.102094	0.0642857
								0.470588	0.916667	0.666667	0.909091		0.976744	0.821429	0.363636	1		0.0849673	0.0677966	0.111111	0.0555556
								0.411765	0.365385	0.440789	0.234043		0.520833	0.402299	0.411765	0.287037		0.0452381	0.12037	0.166865	0.213235
								0.506667	0.916667	0.277778	0.869565		0.653846	0.179104	0.92	0.479592		0.0571429	0.0918367	0.031927	0.0367454
								0.625	0.485294	0.5	0.791667		0.5	0.909091	0.442308	0.981132		0.147059	0.08933	0.0645161	0.0774648
								0.444444	0.25	0.254237	0.714286		0.466667	1	0.4	0.730769		0.0446194	0.0290792	0.0437214	0.0943396
								0.583333	0.305556	0.7	0.863636		0.84	0.488372	0.8	1		0.147887	0.0625	0.0584795	0.443182
								0.95	0.558824	0.8125	0.177419		0.846154	0.852273	0.745098	0.75		0.097035	0.0714286	0.0522876	0.380952
								0.75	0.197368	0.295455	0.112069		0.425926	0.423077	0.894737	0.916667		0.045977	0.0462185	0.0595238	0.0581395
								0.522727	0.338983	0.176471	0.9375		0.156794	0.44186	0.473214	0.30303		0.231061	0.048951	0.132353	0.0816327
								0.714286	0.7	0.625	0.121739		0.807692	0.56	0.88	0.188991		0.142857	0.059761	0.0446194	0.141791
								0.5	0.875	0.822581	0.875		0.909091	0.278302	0.6	0.298013		0.0666667	0.112299	0.0704225	0.123711
								0.28	0.8125	1	0.405172		0.695652	0.364486	0.513514	0.252		0.0775194	0.0917431	0.0961366	0.104575
								0.25	0.306818	1	0.833333		0.888889	0.818182	0.68254	1		0.122449	0.10101	0.0315152	0.0296804
								0.24359	0.142857	0.555556	0.267857		0.641509	1	0.769231	0.422222		0.176617	0.0347826	0.242424	0.107438
								0.913793	0.870968	0.322917	0.964286		0.333333	0.480769	0.75	0.521739		0.0927835	0.127479	0.12381	0.205323
								0.625	1	0.5	0.785714		0.255319	0.272059	0.954545	0.505155		0.119826	0.0393013	0.0581395	0.0594228
								0.5	0.234375	0.3125	0.425373		0.533333	0.444444	0.3	0.909091		0.0410959	0.0896226	0.0926217	0.0685714
								0.306452	1	0.75	0.759259		0.4	0.823529	0.380952	0.673469		0.115702	0.0504587	0.149254	0.0544218
								0.552632	0.269231	0.611111	0.8		0.9375	0.789474	0.458128	0.254386		0.0625	0.0389908	0.113402	0.0555556
								0.958333	0.427083	0.625	1		1	0.842105	0.972973	0.810811		0.039267	0.379592	0.132898	0.0252708
								0.611111	0.6	0.833333	0.921053		0.666667	0.696429	0.488889	0.93617		0.190114	0.0490196	0.0456621	0.0571429
								0.318182	0.90625	0.875	0.818182		0.43617	0.8	0.84375	0.519231		0.0764007	0.0782313	0.0909091	0.176692
								0.772727	0.887755	0.352941	0.85		0.231579	0.621622	0.263889	0.5		0.0685714	0.136076	0.0445026	0.105263
								0.785714	0.5	0.958904	0.714286		0.657143	0.54386	0.342857	0.981481		0.0612245	0.0898876	0.235741	0.0354839
								1	0.75	0.923077	0.75		0.772727	0.209945	0.606061	0.5		0.0462963	0.11399	0.0526316	0.139831
								0.416667	1	0.42	0.363636		0.327273	0.692308	0.143678	0.310345		0.0306859	0.05	0.0571429	0.0884558
								0.958333	0.875	0.215686	0.26087		0.818182	0.775	0.777778	0.974359		0.0714286	0.028169	0.0816327	0.166667
								0.6	0.647059	0.384615	0.289474		0.965517	0.977273	0.888889	0.361582		0.184211	0.0625	0.037037	0.0503145
								0.303571	0.958904	1	0.403226		1	0.333333	0.615385	0.32716		0.0378549	0.127358	0.0671141	0.0790323
								0.875	0.884615	0.5625	0.75		0.346939	0.399267	0.93913	0.514286		0.100686	0.0518519	0.0306859	0.049922
								0.237179	0.413333	0.304878	0.714286		0.161905	0.458128	0.307692	0.768421		0.0483871	0.0471698	0.0245399	0.129241
								0.40625	0.411765	0.25	0.759259		0.496894	0.569231	0.833333	0.6		0.271186	0.112676	0.191729	0.0482759
								0.5	0.346154	0.394737	0.75		0.924528	0.972973	0.321543	1		0.332834	0.307692	0.10984	0.0786517
								0.169492	1	0.193182	0.235294		0.247934	0.511111	0.59375	1		0.182927	0.091623	0.0387097	0.135628
								0.666667	0.6875	0.851064	0.1375		1	0.75	0.5	0.939394		0.0419287	0.133333	0.173729	0.157447
								0.714286	0.260163	0.625	0.1875		0.958333	0.430556	0.62037	0.927273		0.106452	0.133492	0.127436	0.323944
								0.944444	0.394737	0.4	0.5		0.219048	0.944444	0.613636	0.37037		0.0624025	0.0296465	0.211382	0.0983607
								0.586207	0.204545	0.25	0.240741		0.714286	0.920635	0.299492	0.608696		0.145396	0.0496278	0.0691824	0.042328
								0.5	0.113281	0.5	0.921053		0.244037	0.653846	0.657143	0.642857		0.0551724	0.0406711	0.0935484	0.0348028
								0.25	0.318182	0.9	0.714286		0.271523	0.973913	0.714286	0.948718		0.0842697	0.0584795	0.074883	0.0868263
								0.833333	0.277778	0.5	0.354839		0.411111	0.805556	0.746667	0.722222		0.168016	0.0428571	0.15832	0.172414
								0.462025	0.87234	0.857143	0.36		0.391304	0.321543	0.333333	0.928571		0.153191	0.0714286	0.0482759	0.211196
								0.452381	0.294118	0.75	0.555556		0.529412	0.365385	0.27027	0.826087		0.232394	0.147059	0.0955056	0.126984
								0.317073	0.625	0.35	0.8		0.909091	0.592593	0.4375	0.96		0.042328	0.056338	0.165992	0.0723982
								0.337209	0.321429	0.5	1		0.693878	0.534091	1	0.213033		0.0394432	0.106918	0.148936	0.0909091
								0.714286	0.286667	0.714286	0.21875		0.621622	0.69697	0.785714	0.866667		0.212575	0.25	0.274648	0.0681004
								0.833333	0.416667	0.277778	0.291498		0.87234	0.258883	0.501222	0.92		0.0576923	0.171429	0.0655738	0.0544815
								0.444444	0.388889	0.666667	0.181034		0.5	0.828571	0.168889	0.75		0.188088	0.0581395	0.0634921	0.0121183
								0.209302	1	0.217949	0.217391		0.888889	0.755102	0.571429	0.757576		0.206107	0.0926217	0.0417633	0.0404762
								0.460526	0.229167	0.827586	0.428571		0.948718	0.386667	0.857143	0.264		0.130952	0.049505	0.155689	0.0400891
								0.65	0.215909	0.75	0.8		0.692308	0.214286	0.5	0.447761		0.108597	0.134328	0.0480769	0.06917
								0.357143	0.785714	0.625	0.148148		0.204082	0.625	0.279762	0.909091		0.08	0.0824742	0.184953	0.0943396
								0.192308	0.625	0.5	0.930168		0.429379	1	0.564626	0.170103		0.0860215	0.0718954	0.226463	0.115044
								0.9	0.75	0.354839	1		0.470588	0.175497	0.366667	0.885714		0.0544815	0.0273973	0.125661	0.123552
								0.833333	1	0.447368	1		0.318182	0.642857	0.851852	0.307692		0.0164809	0.0661157	0.113122	0.0508475
								0.369565	0.75	0.958333	0.970588		0.586207	0.591687	0.648649	0.914894		0.0690476	0.05	0.0872727	0.0255319
								0.318182	0.201493	0.666667	0.4375		0.6	0.488889	0.777778	0.6		0.0690423	0.0366492	0.0896057	0.0459459
								0.357143	0.613636	1	0.916667		0.663158	0.416667	0.924528	0.418103		0.0810277	0.186312	0.0434783	0.197425
								0.805556	0.785714	0.234694	0.323944		0.266667	0.538462	0.255814	0.711111		0.0943396	0.0662139	0.0456942	0.137931
								0.263158	0.583333	0.5	0.208333		0.435294	0.857143	0.368421	0.673469		0.106195	0.0514286	0.017935	0.05
								0.232394	0.777778	0.53125	0.625		1	0.888889	0.237864	0.193548		0.111969	0.0748299	0.0714286	0.181953
								0.833333	0.75	0.127451	0.432203		1	0.297619	0.8	0.904762		0.178723	0.0401235	0.13363	0.0424242
								0.409091	0.230769	1	0.421053		0.969697	0.564626	0.454545	0.511111		0.0459459	0.0216606	0.0652174	0.0853242
								0.625	0.896552	0.375	0.942308		0.945455	0.393939	0.433333	0.96		0.175966	0.0571429	0.103774	0.237931
								0.415094	0.75	0.958333	0.203125		0.666667	0.296053	0.532328	0.881356		0.137931	0.0214724	0.0707965	0.094522
								0.8	0.6875	0.4	1		0.714286	0.814815	0.964602	0.604396		0.0389831	0.047619	0.119691	0.0520394
								0.958333	0.5	0.392857	0.26087		0.871795	0.65	0.196262	0.939394		0.201183	0.195489	0.0564972	0.133891
								0.625	0.362903	0.8	0.25		0.473684	0.888889	0.488372	0.864865		0.138889	0.0661157	0.0425532	0.180887
								0.882353	0.5	0.217949	0.333333		0.928571	0.354167	0.818182	0.428571		0.0484848	0.0869565	0.0594595	0.0396476
								0.5	0.411765	0.8125	0.75		0.826087	0.344828	0.976744	0.228155		0.0921502	0.0419355	0.193133	0.157343
								0.625	1	0.597222	0.863636		1	0.924528	0.678571	0.25		0.27931	0.0974576	0.137931	0.0889037
								0.473684	0.666667	0.685714	0.722222		0.203008	0.44	0.692308	0.345794		0.131042	0.133433	0.0372881	0.0653595
								0.6	0.409091	0.318182	0.5		0.933333	0.325243	0.466667	0.53271		0.0506329	0.0368421	0.195266	0.143369
								0.352941	1	0.722222	0.857143		0.82	0.85	0.8	0.293578		0.154812	0.174797	0.0192644	0.0444162
								0.88	0.306122	0.758621	0.325843		0.678571	0.636364	0.938462	0.507692		0.197952	0.0440252	0.0484848	0.161787
								0.416667	0.571429	0.363636	0.4		0.350877	0.536638	0.425926	0.762238		0.0484581	0.0870968	0.0819113	0.122449
								0.13172	0.21875	0.262195	1		0.818182	0.973451	0.19338	0.866667		0.153846	0.0577223	0.289655	0.0543131
								0.75	0.5	0.583333	0.272727		0.22	0.909091	0.653846	0.369565		0.098262	0.153473	0.0891515	0.0685714
								0.8125	1	0.594937	0.314286		0.447761	0.976744	0.863636	0.38676		0.0849673	0.0482759	0.0632911	0.0866667
								0.348684	0.444444	0.173077	0.785714		0.772727	0.607143	0.318966	0.419355		0.0423729	0.0898876	0.138075	0.0359837
								0.520833	1	0.428571	0.986111		0.149485	0.466667	0.240964	0.5		0.154122	0.133603	0.177474	0.0686275
								0.846154	0.7	0.5	1		0.333333	0.8	0.652174	0.935897		0.0406091	0.170213	0.0396476	0.0621387
								0.65	0.303571	0.390244	0.869565		0.628571	0.8	1	0.5625		0.161787	0.204225	0.167832	0.282353
								0.642857	0.111111	0.478261	0.185185		0.957447	0.425926	0.736842	0.403509		0.102041	0.0983607	0.104278	0.166667
								0.25	0.227273	0.205882	0.868421		0.6	0.202091	0.716981	0.777778		0.0415335	0.037037	0.0457516	0.0788644
								0.3	0.775	0.197674	0.375		0.632653	0.355932	0.222222	1		0.06	0.0324826	0.150538	0.226562
								0.318182	0.307692	0.642857	0.9		0.823529	0.730769	0.297872	0.95		0.135556	0.0778443	0.0507614	0.132514
								0.423077	0.71875	0.611111	0.961538		0.583333	0.909091	0.366667	0.73913		0.0336622	0.191223	0.163328	0.0966387
								0.4375	0.708333	0.154762	0.689655		0.904762	0.652174	0.542857	0.164179		0.0915033	0.206107	0.102041	0.173516
								0.75	0.465517	0.22093	0.1625		0.341709	0.944444	0.375	0.235772		0.0693642	0.12963	0.0351438	0.158537
								1	0.680556	0.513158	0.355263		0.92	0.789474	0.916667	0.229412		0.0659341	0.0228728	0.0542857	0.343793
								0.304878	0.614286	0.25	0.75		0.661017	0.622642	0.740741	0.333333		0.262745	0.117647	0.166667	0.127932
								0.296296	0.888889	0.9	0.349315		0.648352	0.217593	0.37	0.361111		0.151515	0.0252101	0.0452699	0.0924025
								0.522727	0.448276	0.150794	0.65		0.833333	0.276596	0.468085	0.54717		0.0820189	0.0690909	0.0947712	0.0642504
								0.818182	0.27439	0.375	0.342105		0.681818	0.516667	0.622951	0.27541		0.232422	0.0645161	0.0765896	0.171875
								1	0.275	0.318182	0.535714		0.810811	0.685714	0.424658	0.240741		0.142077	0.0169656	0.0549451	0.0392157
								0.269231	0.0973451	0.833333	0.613208		0.642857	0.8125	0.628571	0.891641		0.0882353	0.05	0.32549	0.0668874
								0.244565	0.916667	0.357143	0.358209		0.75	1	0.795455	0.866667		0.162861	0.0311804	0.136364	0.0486039
								0.211982	0.759494	0.227273	1		0.261682	0.740741	0.8	0.772727		0.213415	0.0652174	0.0946372	0.252677
								0.496183	0.318182	0.206897	0.35		0.551402	0.478723	0.727273	0.218543		0.294679	0.108491	0.210938	0.322581
								0.888889	0.428571	0.274648	0.916667		0.293578	0.770492	0.965517	0.356164		0.127932	0.123894	0.132514	0.201288
								0.357143	0.547619	1	0.172414		0.464286	0.373684	0.954545	0.71875		0.125257	0.123552	0.0882353	0.211111
								0.8	0.463415	0.363636	0.85		0.333333	0.479452	0.268519	0.958904		0.0675453	0.0480226	0.18417	0.303571
								0.184211	0.391304	0.708333	0.444444		0.755245	0.685714	0.428571	0.340909		0.197917	0.102128	0.103659	0.0958084
								0.666667	0.232558	0.528302	0.246835		0.673469	0.795455	0.180952	0.773585		0.0420168	0.0513514	0.296044	0.195804
								0.075	0.714286	0.5	0.666667		0.857143	0.654545	0.981132	0.438017		0.0754967	0.167382	0.113006	0.122388
								0.833333	0.833333	0.958333	0.96		0.75	0.818182	0.212121	0.474747		0.0475698	0.12069	0.110883	0.164062
								0.301724	0.277778	0.704545	0.192308		0.369565	0.965517	0.521739	0.52356		0.235546	0.0338983	0.0823723	0.0535714
								0.318182	0.27907	0.9375	0.7		0.397213	0.954545	0.289256	0.357143		0.306452	0.189349	0.15625	0.0714286
								0.0827586	0.305556	0.882353	0.166667		0.4375	0.55102	1	0.731183		0.201288	0.0486111	0.0420168	0.0944056
								0.25	0.486842	0.25	0.434783		0.208145	0.510204	0.692308	0.939394		0.205556	0.0614334	0.0807947	0.170074
								1	0.5	0.75	0.35		0.910256	0.459627	0.875	0.756757		0.214286	0.275862	0.0558428	0.176471
								0.327586	0.357143	0.5	0.333333		0.333333	0.924528	0.228571	1		0.121756	0.0988185	0.229122	0.1
								0.384615	0.211538	0.5	0.410448		0.491228	0.19697	0.331126	0.730769		0.323427	0.04782	0.294355	0.32619
								0.0970149	0.9	0.617647	0.964286		0.796296	1	0.272	0.758621		0.149254	0.112971	0.199678	0.050173
								0.625	0.126984	0.9	0.349398		0.896552	0.865385	0.391304	0.772727		0.0727273	0.167235	0.2	0.0588235
								0.684211	0.369565	0.190476	0.921053		0.9	0.590909	0.954545	0.195122		0.192708	0.0396476	0.232143	0.108753
								0.875	0.357143	0.388889	0.958333		0.782609	0.958333	0.355556	0.460076		0.0491071	0.143357	0.105788	0.0461538
								1	0.805556	0.134409	0.85		0.291536	0.247619	0.734694	0.194805		0.0654762	0.092246	0.190559	0.062069
								0.923077	0.5	0.35	0.318182		0.164179	0.714286	0.230769	0.964286		0.108392	0.0522876	0.143284	0.0659472
								1	0.357143	0.6875	0.3125		0.22381	0.205505	0.303797	0.409091		0.17825	0.136201	0.0545455	0.140955
								0.8	0.330986	0.75	1		0.223529	0.311258	0.675676	0.86747		0.166667	0.0406091	0.1875	0.0374332
								0.9375	1	0.785714	0.925		0.473684	0.818182	0.93617	0.5		0.0647059	0.132512	0.0625	0.0678571
								0.5	0.545455	0.229167	0.777778		0.54717	0.909091	0.31016	0.857143		0.278571	0.0918367	0.0654762	0.177326
								0.346154	0.583333	0.190789	0.9		0.4	0.612245	0.5	1		0.050173	0.0479233	0.0979021	0.135621
								0.625	0.518868	0.277778	1		0.180328	0.278195	0.962963	0.811321		0.117647	0.06	0.181521	0.100352
								0.4375	0.15493	1	0.298913		0.407407	0.864865	0.8	0.309735		0.106101	0.0644444	0.196078	0.248957
								0.7	0.214286	0.5	0.948718		0.851393	0.914894	0.454545	0.732394		0.0803357	0.0313407	0.0676471	0.0628571
								0.690476	0.8	0.7	0.163793		0.866667	0.9375	0.471264	0.606061		0.168363	0.0784314	0.290476	0.0470914
								0.314286	0.958333	0.757143	1		0.221311	0.944444	0.948718	0.694444		0.249554	0.066474	0.0536332	0.0301811
								0.4875	0.272727	0.231707	0.958333		0.833333	0.9	0.692308	0.85		0.114286	0.0549451	0.0941176	0.210685
								0.583333	0.875	0.230769	0.240741		0.848485	0.275862	0.344633	0.708333		0.180233	0.266667	0.129973	0.0424077
								0.241667	0.882353	0.541667	0.875		0.931507	0.897436	0.290123	0.684211		0.147059	0.212121	0.0769231	0.147541
								0.361111	0.3	0.35	0.857143		0.3	0.461538	0.588235	0.641176		0.126761	0.0725552	0.0482759	0.144654
[truncated: 2,777 more rows]

## Sheet: Fig. 5
Fig. 5a
[truncated: 492 more rows]

## Sheet: Fig.6
Fig. 6a								Fig.6b						Fig.6e
[truncated: 2,338 more rows]

[truncated: 8 more sheets: Supplementary Fig.1a-c, Supplementary Fig.1d-f, Supplementary Fig.4, Supplementary Fig.6, Supplementary Fig.7, Supplementary Fig.8, Supplementary Fig.9, Supplementary Fig.10]
